# Supplementary material for: Retinal progenitor cells release extracellular vesicles containing developmental transcription factors, microRNA and membrane proteins
Source: Sci Rep. 2018 Feb 12;8:2823. doi: 10.1038/s41598-018-20421-1 (PMC5809580; doi:10.1038/s41598-018-20421-1)
Supplement: Supplementary file 3 — S7 [file 41598_2018_20421_MOESM3_ESM.xlsx]

## Sheet: notes to table
Description of columns and terms can be found in the attached file 'tables.pdf', with the exception of:
· 'Enriched in Ext. Vesicle sample compare to Cell lysate [D], a '+' indicate a proteins which iBAQ value, after normalization, was 8 or more linear folds higher in the exosome enriched fraction compared to the lysate sample.
· In the column 'Literature described exosome markers' [E] a '+' indicate a proteins that in the literature has been described as an exosome marker.
· In the column: 'Suggested exosome preparation contamination markers' [F] a '+' indicate a protein that could be an indicator of nuclear contamination or mitochondrial contamination.
· Columns: ‘normalized to median iBAQ exosomes’ [K] and ‘normalized to median iBAQ cells’ [L] are log2 transformed iBAQ values normalized by subtracting the median calculated for each of the two samples.

## Sheet: MS162132QEp_Stephen_Redenti
Protein names	Gene names	Protein IDs	Enriched in Ext. Vesicle sample compare to Cell lysate	Litterature described exosome markers	Suggested exosome prep. contamination markers	Mol. weight [kDa]	LFQ intensity exosomes	LFQ intensity cells	iBAQ exosomes	iBAQ cells	normalized to median iBAQ exosomes	normalized to median iBAQ cells	Only identified by site	Reverse	Potential contaminant	PEP	Intensity	MS/MS Count	MS/MS Count exosomes	MS/MS Count cells		Sequence coverage cells [%]	Sequence coverage exosomes [%]	Intensity cells	Intensity exosomes	Razor + unique peptides cells	Razor + unique peptides exosomes	Peptides exosomes	Peptides cells	Unique peptides exosomes	Unique peptides cells	Unique peptides	Peptides	Razor + unique peptides	Protein IDs	Majority protein IDs	Protein names	Gene names	Identification type cells	Identification type exosomes
Integrin alpha-1	Itga1	Q3V3R4	+	+		130.81	30.3883	NaN	23.2149	NaN	1.3773	NaN				3.2493e-38	486790000	13	13	0		0	15.1	0	486790000	0	14	14	0	14	0	14	14	14	Q3V3R4	Q3V3R4	Integrin alpha-1	Itga1	By matching	By MS/MS
Integrin alpha-V;Integrin alpha-V heavy chain;Integrin alpha-V light chain	Itgav	A2AKI5;P43406	+	+		111.51	28.77	NaN	21.5125	NaN	-0.3251	NaN				9.0923e-26	158560000	9	9	0		0	11.6	0	158560000	0	8	8	0	8	0	8	8	8	A2AKI5;P43406	A2AKI5;P43406	Integrin alpha-V;Integrin alpha-V heavy chain;Integrin alpha-V light chain	Itgav	By matching	By MS/MS
Ras-related protein Rab-3D	Rab3d	D3YWL1;D3YW33;P35276	+	+		12.054	25.7765	NaN	21.4395	NaN	-0.3981	NaN				2.6576e-05	19909000	1	1	0		0	17.9	0	19909000	0	1	2	0	1	0	1	2	1	D3YWL1;D3YW33;P35276	D3YWL1;D3YW33;P35276	Ras-related protein Rab-3D	Rab3d	By matching	By MS/MS
Ras-related protein Rab-13	Rab13	Q9DD03;D3YUS4	+	+		22.77	25.6997	NaN	20.5852	NaN	-1.2524	NaN				5.5798e-11	18877000	1	1	0		8.9	17.8	0	18877000	0	1	4	2	1	0	1	4	1	Q9DD03;D3YUS4	Q9DD03;D3YUS4	Ras-related protein Rab-13	Rab13	By matching	By MS/MS
Integrin alpha-7;Integrin alpha-7 heavy chain;Integrin alpha-7 light chain	Itga7	Q61738-4;Q61738-2;Q61738-5;G3X9Q1;Q61738-3;Q61738-6;Q61738	+	+		122.15	27.3217	NaN	20.1483	NaN	-1.6893	NaN				1.2237e-09	58105000	3	3	0		0	4.8	0	58105000	0	4	4	0	4	0	4	4	4	Q61738-4;Q61738-2;Q61738-5;G3X9Q1;Q61738-3;Q61738-6;Q61738	Q61738-4;Q61738-2;Q61738-5;G3X9Q1;Q61738-3;Q61738-6;Q61738	Integrin alpha-7;Integrin alpha-7 heavy chain;Integrin alpha-7 light chain	Itga7	By matching	By MS/MS
Integrin beta-1-binding protein 1	Itgb1bp1	G3UX55;Q3UGH2;O35671	+	+		9.3757	23.6733	NaN	19.5587	NaN	-2.2789	NaN				0.015947	4633500	1	1	0		0	14.3	0	4633500	0	1	1	0	1	0	1	1	1	G3UX55;Q3UGH2;O35671	G3UX55;Q3UGH2;O35671	Integrin beta-1-binding protein 1	Itgb1bp1	By matching	By MS/MS
Ras-related protein Rab-4B	Rab4b	Q91ZR1	+	+		23.629	24.8649	NaN	19.5279	NaN	-2.3097	NaN				0.00049451	10583000	1	1	0		0	7	0	10583000	0	1	1	0	1	0	1	1	1	Q91ZR1	Q91ZR1	Ras-related protein Rab-4B	Rab4b	By matching	By MS/MS
Ras-related protein Rab-22A	Rab22a	A2ARZ7;P35285	+	+		20.895	24.0474	NaN	19.1959	NaN	-2.6417	NaN				4.171e-08	6005300	2	2	0		0	21.9	0	6005300	0	2	3	0	2	0	2	3	2	A2ARZ7;P35285	A2ARZ7;P35285	Ras-related protein Rab-22A	Rab22a	By matching	By MS/MS
Ras-related protein Rab-21	Rab21	P35282	+	+		24.106	24.4184	NaN	19.1884	NaN	-2.6492	NaN				0.00036037	7766400	2	1	1		5	6.3	0	7766400	1	1	1	1	1	1	2	2	2	P35282	P35282	Ras-related protein Rab-21	Rab21	By MS/MS	By MS/MS
Integrin alpha-4	Itga4	Q792F9;Q00651	+	+		115.08	31.7313	NaN	24.7754	18.3852	2.9378	-4.98675				3.9567e-73	1249500000	19	19	0		1.6	15.6	14721000	1234800000	1	13	13	1	13	1	13	13	13	Q792F9;Q00651	Q792F9;Q00651	Integrin alpha-4	Itga4	By matching	By MS/MS
CD81 antigen	Cd81	P35762	+	+		25.814	33.2083	NaN	28.8464	22.9317	7.0088	-0.44025				5.5068e-82	3925100000	13	12	1		8.5	27.5	64008000	3861100000	1	3	3	1	3	1	3	3	3	P35762	P35762	CD81 antigen	Cd81	By MS/MS	By MS/MS
Integrin alpha-5;Integrin alpha-5 heavy chain;Integrin alpha-5 light chain	Itga5	P11688	+	+		115.04	31.7591	26.2537	24.8395	20.7525	3.0019	-2.61945				1.4761e-58	1335100000	20	16	4		3.9	18.8	74192000	1260900000	4	18	18	4	18	4	18	18	18	P11688	P11688	Integrin alpha-5;Integrin alpha-5 heavy chain;Integrin alpha-5 light chain	Itga5	By MS/MS	By MS/MS
CD9 antigen	Cd9	P40240	+	+		25.258	32.4457	29.6958	28.4852	25.0624	6.6476	1.69045				1.1025e-20	2464800000	5	3	2		14.2	23.9	210220000	2254500000	2	4	4	2	4	2	4	4	4	P40240	P40240	CD9 antigen	Cd9	By MS/MS	By MS/MS
Integrin alpha-6;Integrin alpha-6 heavy chain;Integrin alpha-6 light chain	Itga6	Q61739-2;Q61739;F6VSK8	+	+		119.6	31.4345	26.8776	24.1037	20.9174	2.2661	-2.45455				5.1403e-94	1120500000	24	21	3		8	26.6	110910000	1009600000	7	24	24	7	24	7	26	26	26	Q61739-2;Q61739;F6VSK8	Q61739-2;Q61739;F6VSK8	Integrin alpha-6;Integrin alpha-6 heavy chain;Integrin alpha-6 light chain	Itga6	By MS/MS	By MS/MS
Integrin beta-6	Itgb6	B1AYG7;B1AYG6;Q9Z0T9	+	+		82.521	30.6021	NaN	23.985	20.8418	2.1474	-2.53015				0.011252	628440000	1	1	0		1.2	1.2	63900000	564550000	1	1	1	1	1	1	1	1	1	B1AYG7;B1AYG6;Q9Z0T9	B1AYG7;B1AYG6;Q9Z0T9	Integrin beta-6	Itgb6	By matching	By MS/MS
Ras-related protein Rab-35	Rab35	Q6PHN9;S4R1W7	+	+		23.025	29.501	NaN	24.3864	21.5589	2.5488	-1.81305				2.0013e-28	300240000	8	7	1		19.4	41.3	37072000	263160000	3	8	8	3	8	3	8	8	8	Q6PHN9;S4R1W7	Q6PHN9	Ras-related protein Rab-35	Rab35	By MS/MS	By MS/MS
Integrin beta-1	Itgb1	P09055;P09055-2	+	+		88.231	33.4102	29.1702	26.7925	24.0947	4.9549	0.72275				2.6064e-140	4561300000	37	23	14		25.1	31.2	609090000	3952200000	15	20	20	15	20	15	21	21	21	P09055;P09055-2	P09055;P09055-2	Integrin beta-1	Itgb1	By MS/MS	By MS/MS
Ras-related protein Rab-31	Rab31	Q921E2;Q3TXV4	+	+		21.331	27.8078	NaN	22.5778	20.0837	0.7402	-3.28825				1.8585e-21	95827000	6	5	1		7.2	32.5	14446000	81381000	1	5	5	1	4	1	5	6	6	Q921E2;Q3TXV4	Q921E2;Q3TXV4	Ras-related protein Rab-31	Rab31	By MS/MS	By MS/MS
Ras-related protein Rab-8A	Rab8a	P55258	+	+		23.668	29.9672	27.0804	25.0047	22.8244	3.1671	-0.54755				3.2646e-47	534170000	11	7	4		32.4	39.6	96554000	437620000	5	6	8	6	3	3	3	8	6	P55258	P55258	Ras-related protein Rab-8A	Rab8a	By MS/MS	By MS/MS
Ras-related protein Rab-23	Rab23	Q9D4I9;P35288	+	+		26.777	27.1427	NaN	21.7062	19.5488	-0.1314	-3.82315				4.5625e-12	62827000	4	3	1		11	20.7	11505000	51322000	2	3	3	2	3	2	4	4	4	Q9D4I9;P35288	Q9D4I9;P35288	Ras-related protein Rab-23	Rab23	By MS/MS	By MS/MS
Ras-related protein Rab-8B	Rab8b	P61028;Q8K386;Q3TYH2;Q9CZT8;P62823;A2A7Z6	+	+		23.603	28.8081	NaN	23.6935	21.7988	1.8559	-1.57315				1.1567e-14	206570000	2	1	1		21.7	29	43780000	162790000	1	1	6	4	1	1	1	6	1	P61028;Q8K386;Q3TYH2;Q9CZT8;P62823;A2A7Z6	P61028	Ras-related protein Rab-8B	Rab8b	By MS/MS	By MS/MS
Ras-related protein Rab-10	Rab10	P61027	+	+		22.541	30.2943	28.1746	25.1909	23.74	3.3533	0.36805				1.794e-22	680060000	10	8	2		21	33	182130000	497930000	3	7	8	4	6	2	6	8	7	P61027	P61027	Ras-related protein Rab-10	Rab10	By MS/MS	By MS/MS
Histone H2A type 1-H;Histone H2A.J;Histone H2A type 1-K;Histone H2A type 1-F;Histone H2A type 3;Histone H2A type 1	Hist1h2ah;H2afj	Q8CGP6;Q8R1M2;Q8CGP7;Q8CGP5;Q8BFU2;P22752	+		+	13.95	31.411	NaN	27.5889	NaN	5.7513	NaN				1.0095e-215	1009400000	4	4	0		43.8	58.6	0	1009400000	0	1	6	5	0	0	0	6	1	Q8CGP6;Q8R1M2;Q8CGP7;Q8CGP5;Q8BFU2;P22752	Q8CGP6;Q8R1M2;Q8CGP7;Q8CGP5;Q8BFU2;P22752	Histone H2A type 1-H;Histone H2A.J;Histone H2A type 1-K;Histone H2A type 1-F;Histone H2A type 3;Histone H2A type 1	Hist1h2ah;H2afj;Hist1h2ak;Hist1h2af;Hist3h2a;Hist1h2ab	By matching	By MS/MS
Immunoglobulin superfamily member 8	Igsf8	G3UYZ1;Q8R366;D3Z4Q8	+			58.131	34.9668	NaN	28.8629	NaN	7.0253	NaN				0	11717000000	37	37	0		0	46.4	0	11717000000	0	22	22	0	22	0	22	22	22	G3UYZ1;Q8R366;D3Z4Q8	G3UYZ1;Q8R366	Immunoglobulin superfamily member 8	Igsf8	By matching	By MS/MS
G-protein coupled receptor family C group 5 member B	Gprc5b	Q923Z0	+			45.899	30.9242	NaN	26.3946	NaN	4.557	NaN				2.5766e-24	705760000	7	7	0		0	12.9	0	705760000	0	5	5	0	5	0	5	5	5	Q923Z0	Q923Z0	G-protein coupled receptor family C group 5 member B	Gprc5b	By matching	By MS/MS
Hydroxypyruvate isomerase;Putative hydroxypyruvate isomerase	Hyi	E9QLT0;Q8R1F5	+			29.395	31.5925	NaN	26.3624	NaN	4.5248	NaN				0.01417	1121500000	1	1	0		0	2.6	0	1121500000	0	1	1	0	1	0	1	1	1	E9QLT0;Q8R1F5	E9QLT0;Q8R1F5	Hydroxypyruvate isomerase;Putative hydroxypyruvate isomerase	Hyi	By matching	By MS/MS
	Dhx30	D3Z7N8;D3YZM6;Q99PU8-2	+			1.5027	27.5662	NaN	26.0366	NaN	4.199	NaN				0.0061214	68834000	1	1	0		0	58.3	0	68834000	0	1	1	0	1	0	1	1	1	D3Z7N8;D3YZM6;Q99PU8-2	D3Z7N8;D3YZM6;Q99PU8-2		Dhx30	By matching	By MS/MS
Retinal dehydrogenase 1	Aldh1a1	P24549	+			54.467	32.1157	NaN	26.0011	NaN	4.1635	NaN				7.5252e-23	1611900000	8	8	0		1.8	10.4	0	1611900000	0	6	7	1	3	0	3	7	6	P24549	P24549	Retinal dehydrogenase 1	Aldh1a1	By matching	By MS/MS
Copine-8	Cpne8	Q9DC53;Q9CYR4;Q8JZW4;Q1RLL3;Q9DB19;E9Q1V2	+			64.667	32.2007	NaN	25.7642	NaN	3.9266	NaN				5.1018e-121	1709700000	26	25	1		1.6	55.3	0	1709700000	1	25	25	1	24	1	24	25	25	Q9DC53;Q9CYR4;Q8JZW4;Q1RLL3;Q9DB19;E9Q1V2	Q9DC53	Copine-8	Cpne8	By MS/MS	By MS/MS
Aldehyde dehydrogenase, cytosolic 1	Aldh1a7	O35945;G3UWP3;Q9JHW9;Q62148;Q9CZS1	+			54.587	31.0053	NaN	24.8319	NaN	2.9943	NaN				1.0013e-23	746570000	3	3	0		1.8	12.4	0	746570000	0	3	7	1	3	0	3	7	3	O35945;G3UWP3;Q9JHW9;Q62148;Q9CZS1	O35945	Aldehyde dehydrogenase, cytosolic 1	Aldh1a7	By matching	By MS/MS
Vacuolar-sorting protein SNF8	Snf8	Q9CZ28;A2A6M1	+			28.886	29.4803	NaN	24.7808	NaN	2.9432	NaN				9.3314e-29	259410000	6	5	1		4.7	31.4	0	259410000	1	5	5	1	5	1	5	5	5	Q9CZ28;A2A6M1	Q9CZ28;A2A6M1	Vacuolar-sorting protein SNF8	Snf8	By MS/MS	By MS/MS
Sorting nexin-33	Snx33	Q4VAA7	+			65.314	30.7422	NaN	24.6277	NaN	2.7901	NaN				3.7473e-71	622130000	13	13	0		0	26.3	0	622130000	0	12	12	0	12	0	12	12	12	Q4VAA7	Q4VAA7	Sorting nexin-33	Snx33	By matching	By MS/MS
Multivesicular body subunit 12B	Mvb12b	Q6KAU4;A2ARF0	+			35.411	30.2283	NaN	24.6112	NaN	2.7736	NaN				1.0323e-32	435670000	6	6	0		0	32.2	0	435670000	0	6	6	0	6	0	6	6	6	Q6KAU4;A2ARF0	Q6KAU4;A2ARF0	Multivesicular body subunit 12B	Mvb12b	By matching	By MS/MS
Calpain-5	Capn5	O08688;D3YU84;D3Z432	+			72.954	31.2971	NaN	24.558	NaN	2.7204	NaN				7.8233e-66	913880000	18	18	0		0	30.6	0	913880000	0	16	16	0	16	0	16	16	16	O08688;D3YU84;D3Z432	O08688	Calpain-5	Capn5	By matching	By MS/MS
Betaine--homocysteine S-methyltransferase 1	Bhmt	O35490;Q91WS4	+			45.02	30.6239	NaN	24.5093	NaN	2.6717	NaN				7.2991e-60	573130000	8	8	0		0	19.7	0	573130000	0	6	6	0	6	0	6	6	6	O35490;Q91WS4	O35490	Betaine--homocysteine S-methyltransferase 1	Bhmt	By matching	By MS/MS
	Ccdc19	Q9D9U9	+			65.825	31.0085	NaN	24.4788	NaN	2.6412	NaN				8.1327e-07	748200000	2	2	0		0	1.3	0	748200000	0	1	1	0	1	0	1	1	1	Q9D9U9	Q9D9U9		Ccdc19	By matching	By MS/MS
Guanine nucleotide-binding protein subunit alpha-13	Gna13	P27601;Q9D034	+			44.054	30.4205	NaN	24.2471	NaN	2.4095	NaN				8.3105e-38	497780000	13	13	0		0	38.5	0	497780000	0	12	12	0	12	0	12	12	12	P27601;Q9D034	P27601	Guanine nucleotide-binding protein subunit alpha-13	Gna13	By matching	By MS/MS
Vacuolar protein sorting-associated protein 37C	Vps37c	Q8R105;Q8R105-2	+			38.452	29.2294	NaN	24.2403	NaN	2.4027	NaN				1.8039e-47	218000000	7	7	0		0	22.4	0	218000000	0	5	5	0	5	0	5	5	5	Q8R105;Q8R105-2	Q8R105	Vacuolar protein sorting-associated protein 37C	Vps37c	By matching	By MS/MS
Interferon-induced transmembrane protein 3;Interferon-induced transmembrane protein 2	Ifitm3;Gm2840;Ifitm2	Q9CQW9;E9Q0C7;Q99J93	+			14.954	27.7493	NaN	24.2197	NaN	2.3821	NaN				4.3693e-05	78147000	2	2	0		0	20.4	0	78147000	0	2	2	0	2	0	2	2	2	Q9CQW9;E9Q0C7;Q99J93	Q9CQW9;E9Q0C7;Q99J93	Interferon-induced transmembrane protein 3;Interferon-induced transmembrane protein 2	Ifitm3;Gm2840;Ifitm2	By matching	By MS/MS
	Dchs1	E9PVD3;F6TP58;F6PYJ6	+			346.38	32.5908	NaN	24.1908	NaN	2.3532	NaN				1.515e-239	2240500000	46	46	0		0	23.1	0	2240500000	0	47	47	0	47	0	47	47	47	E9PVD3;F6TP58;F6PYJ6	E9PVD3;F6TP58		Dchs1	By matching	By MS/MS
SPARC-related modular calcium-binding protein 1	Smoc1	Q8BLY1-2;E9QKW2;Q8BLY1;D3Z3A3	+			49.763	30.4583	NaN	24.1738	NaN	2.3362	NaN				2.6727e-54	510970000	8	8	0		0	21.7	0	510970000	0	7	7	0	7	0	7	7	7	Q8BLY1-2;E9QKW2;Q8BLY1;D3Z3A3	Q8BLY1-2;E9QKW2;Q8BLY1;D3Z3A3	SPARC-related modular calcium-binding protein 1	Smoc1	By matching	By MS/MS
BTB/POZ domain-containing protein 17	Btbd17	Q9DB72	+			52.602	30.2589	NaN	24.0854	NaN	2.2478	NaN				2.8097e-45	445000000	12	12	0		0	31.4	0	445000000	0	10	10	0	10	0	10	10	10	Q9DB72	Q9DB72	BTB/POZ domain-containing protein 17	Btbd17	By matching	By MS/MS
Krueppel-like factor 14	Klf14	Q19A41	+			35.09	28.7445	NaN	24.0449	NaN	2.2073	NaN				0.011182	155770000	1	1	0		0	2.8	0	155770000	0	1	1	0	1	0	1	1	1	Q19A41	Q19A41	Krueppel-like factor 14	Klf14	By matching	By MS/MS
High affinity cationic amino acid transporter 1	Slc7a1	Q09143;E9Q3N1;P18581-2	+			67.091	29.8821	NaN	24.0306	NaN	2.193	NaN				2.6074e-71	342730000	5	5	0		0	11.4	0	342730000	0	4	4	0	4	0	4	4	4	Q09143;E9Q3N1;P18581-2	Q09143;E9Q3N1	High affinity cationic amino acid transporter 1	Slc7a1	By matching	By MS/MS
Tyrosine-protein phosphatase non-receptor type substrate 1	Sirpa	E0CX65;P97797-3;E9QPT7;Q6P6I8;P97797-2;P97797;E0CYM8	+			18.889	28.1028	NaN	23.9882	NaN	2.1506	NaN				3.9052e-14	99844000	3	3	0		0	33.7	0	99844000	0	3	3	0	3	0	3	3	3	E0CX65;P97797-3;E9QPT7;Q6P6I8;P97797-2;P97797;E0CYM8	E0CX65;P97797-3;E9QPT7;Q6P6I8;P97797-2;P97797;E0CYM8	Tyrosine-protein phosphatase non-receptor type substrate 1	Sirpa	By matching	By MS/MS
Charged multivesicular body protein 6	Chmp6	B1AZ42;P0C0A3;B1AZ41	+			9.032	27.8303	NaN	23.9788	NaN	2.1412	NaN				7.4747e-12	82662000	3	3	0		0	50	0	82662000	0	3	3	0	3	0	3	3	3	B1AZ42;P0C0A3;B1AZ41	B1AZ42;P0C0A3	Charged multivesicular body protein 6	Chmp6	By matching	By MS/MS
UDP-glucuronic acid decarboxylase 1	Uxs1	Q91XL3;D3YUF9;G5E8H4;D3Z411	+			47.552	29.4864	NaN	23.9568	NaN	2.1192	NaN				1.2159e-22	260510000	7	7	0		0	28.6	0	260510000	0	7	7	0	7	0	7	7	7	Q91XL3;D3YUF9;G5E8H4;D3Z411	Q91XL3	UDP-glucuronic acid decarboxylase 1	Uxs1	By matching	By MS/MS
Annexin A4;Annexin	Anxa4	P97429;F7ANV6;D3Z0S1;S4R1F2	+			35.915	29.8621	NaN	23.9401	NaN	2.1025	NaN				6.8288e-21	338000000	5	5	0		0	19.7	0	338000000	0	7	7	0	7	0	7	7	7	P97429;F7ANV6;D3Z0S1;S4R1F2	P97429;F7ANV6;D3Z0S1	Annexin A4;Annexin	Anxa4	By matching	By MS/MS
Twinkle protein, mitochondrial	Peo1	Q8CIW5-2;Q8CIW5	+			32.016	29.4221	NaN	23.8925	NaN	2.0549	NaN				0.0026089	249160000	1	1	0		0	3.5	0	249160000	0	1	1	0	1	0	1	1	1	Q8CIW5-2;Q8CIW5	Q8CIW5-2;Q8CIW5	Twinkle protein, mitochondrial	Peo1	By matching	By MS/MS
Carbamoyl-phosphate synthase [ammonia], mitochondrial	Cps1	Q8C196	+			164.62	31.6153	NaN	23.8568	NaN	2.0192	NaN				1.5892e-51	1139400000	14	14	0		0	10.7	0	1139400000	0	12	12	0	12	0	12	12	12	Q8C196	Q8C196	Carbamoyl-phosphate synthase [ammonia], mitochondrial	Cps1	By matching	By MS/MS
Tetraspanin-4	Tspan4	D3Z0B7;D3Z0T3;Q9DCK3	+			16.617	27.6824	NaN	23.8308	NaN	1.9932	NaN				3.4366e-40	74607000	1	1	0		0	16.2	0	74607000	0	1	1	0	1	0	1	1	1	D3Z0B7;D3Z0T3;Q9DCK3	D3Z0B7;D3Z0T3;Q9DCK3	Tetraspanin-4	Tspan4	By matching	By MS/MS
Ras-related protein Ral-A	Rala	P63321	+			23.553	28.3791	NaN	23.6796	NaN	1.842	NaN				9.7591e-55	120920000	4	3	1		26.2	41.3	0	120920000	1	2	6	4	2	1	2	6	2	P63321	P63321	Ras-related protein Ral-A	Rala	By MS/MS	By MS/MS
Protein tweety homolog 1	Ttyh1	Q9D3A9;Q9D3A9-3;Q9D3A9-4;Q9D3A9-2;Q9D3A9-5;D6RG66	+			49.032	29.0165	NaN	23.6795	NaN	1.8419	NaN				6.6665e-21	188090000	4	4	0		0	11.8	0	188090000	0	4	4	0	4	0	4	4	4	Q9D3A9;Q9D3A9-3;Q9D3A9-4;Q9D3A9-2;Q9D3A9-5;D6RG66	Q9D3A9;Q9D3A9-3;Q9D3A9-4;Q9D3A9-2;Q9D3A9-5	Protein tweety homolog 1	Ttyh1	By matching	By MS/MS
Putative helicase MOV-10	Mov10	P23249;D3YVL0;E9PW39;D3YYR1	+			113.58	30.8704	NaN	23.5594	NaN	1.7218	NaN				6.4155e-67	679910000	22	22	0		0	29.8	0	679910000	0	22	22	0	22	0	22	22	22	P23249;D3YVL0;E9PW39;D3YYR1	P23249;D3YVL0;E9PW39	Putative helicase MOV-10	Mov10	By matching	By MS/MS
Microfibril-associated glycoprotein 4	Mfap4	Q9D1H9	+			28.937	27.8531	NaN	23.5162	NaN	1.6786	NaN				3.1362e-10	83976000	1	1	0		0	7	0	83976000	0	1	1	0	1	0	1	1	1	Q9D1H9	Q9D1H9	Microfibril-associated glycoprotein 4	Mfap4	By matching	By MS/MS
Golgi-associated plant pathogenesis-related protein 1	Glipr2	Q9CYL5;B1AWD6	+			17.09	28.0366	NaN	23.507	NaN	1.6694	NaN				2.0609e-27	95370000	2	2	0		0	22.7	0	95370000	0	3	3	0	3	0	3	3	3	Q9CYL5;B1AWD6	Q9CYL5	Golgi-associated plant pathogenesis-related protein 1	Glipr2	By matching	By MS/MS
Spondin-1	Spon1	Q8VCC9;Q3UYD7	+			90.82	30.2189	NaN	23.4414	NaN	1.6038	NaN				8.1664e-29	432850000	7	7	0		0	12.4	0	432850000	0	7	7	0	7	0	7	7	7	Q8VCC9;Q3UYD7	Q8VCC9	Spondin-1	Spon1	By matching	By MS/MS
Leukocyte surface antigen CD47	Cd47	Q61735;Q61735-2	+			33.097	28.1831	NaN	23.3316	NaN	1.494	NaN				8.2275e-13	105560000	3	3	0		0	12.2	0	105560000	0	3	3	0	3	0	3	3	3	Q61735;Q61735-2	Q61735;Q61735-2	Leukocyte surface antigen CD47	Cd47	By matching	By MS/MS
Neutral amino acid transporter A	Slc1a4	Q5SSP3;O35874	+			47.666	28.5448	NaN	23.3148	NaN	1.4772	NaN				3.8639e-46	135640000	3	3	0		0	10	0	135640000	0	2	2	0	2	0	2	2	2	Q5SSP3;O35874	Q5SSP3;O35874	Neutral amino acid transporter A	Slc1a4	By matching	By MS/MS
EH domain-containing protein 4	Ehd4	Q9EQP2	+			61.48	29.7261	NaN	23.2897	NaN	1.4521	NaN				2.557e-30	307610000	9	9	0		0	19.6	0	307610000	0	9	10	0	9	0	9	10	9	Q9EQP2	Q9EQP2	EH domain-containing protein 4	Ehd4	By matching	By MS/MS
	Poli	E0CZD6;E9Q3H9;Q6R3M4-2	+			15.521	27.7363	NaN	23.2067	NaN	1.3691	NaN				0.0060521	77445000	1	1	0		0	5.2	0	77445000	0	1	1	0	1	0	1	1	1	E0CZD6;E9Q3H9;Q6R3M4-2	E0CZD6;E9Q3H9;Q6R3M4-2		Poli	By matching	By MS/MS
Sodium/potassium-transporting ATPase subunit beta-2	Atp1b2	P14231;I7HIF3	+			33.344	28.4191	NaN	23.189	NaN	1.3514	NaN				5.141e-11	124320000	2	2	0		0	8.6	0	124320000	0	2	2	0	2	0	2	2	2	P14231;I7HIF3	P14231;I7HIF3	Sodium/potassium-transporting ATPase subunit beta-2	Atp1b2	By matching	By MS/MS
Haptoglobin;Haptoglobin alpha chain;Haptoglobin beta chain	Hp	Q61646	+			38.752	28.9663	NaN	23.1148	NaN	1.2772	NaN				0.010778	181660000	1	1	0		0	2.6	0	181660000	0	1	1	0	1	0	1	1	1	Q61646	Q61646	Haptoglobin;Haptoglobin alpha chain;Haptoglobin beta chain	Hp	By matching	By MS/MS
CD99 antigen	Cd99	Q8VCN6	+			16.782	26.964	NaN	23.1125	NaN	1.2749	NaN				8.1309e-10	45343000	1	1	0		0	27.4	0	45343000	0	1	1	0	1	0	1	1	1	Q8VCN6	Q8VCN6	CD99 antigen	Cd99	By matching	By MS/MS
Transmembrane protein 2	Tmem2	Q5FWI3;Q8BI06-3;Q8BI06	+			153.8	30.9369	NaN	23.0323	NaN	1.1947	NaN				2.2531e-64	712000000	22	22	0		0	18.5	0	712000000	0	20	20	0	20	0	20	20	20	Q5FWI3;Q8BI06-3;Q8BI06	Q5FWI3	Transmembrane protein 2	Tmem2	By matching	By MS/MS
GTPase NRas	Nras;Hras1	Q9D091;P08556;C0H5X4;B2KGV5;E9Q8V2;E9PVD5	+			21.243	27.8645	NaN	23.013	NaN	1.1754	NaN				5.0414e-18	84643000	2	2	0		19.6	33.3	0	84643000	0	1	4	2	0	0	0	4	1	Q9D091;P08556;C0H5X4;B2KGV5;E9Q8V2;E9PVD5	Q9D091;P08556;C0H5X4	GTPase NRas	Nras;Hras1	By matching	By MS/MS
2,3-cyclic-nucleotide 3-phosphodiesterase	Cnp	P16330-2;P16330	+			44.654	29.1722	NaN	22.9987	NaN	1.1611	NaN				6.2908e-28	209530000	7	6	1		2.8	18	0	209530000	1	7	7	1	7	1	8	8	8	P16330-2;P16330	P16330-2;P16330	2,3-cyclic-nucleotide 3-phosphodiesterase	Cnp	By MS/MS	By MS/MS
Secretory carrier-associated membrane protein 5	Scamp5	Q9JKD3	+			26.068	26.4593	NaN	22.9296	NaN	1.092	NaN				0.00036458	31957000	1	1	0		0	4.7	0	31957000	0	1	1	0	1	0	1	1	1	Q9JKD3	Q9JKD3	Secretory carrier-associated membrane protein 5	Scamp5	By matching	By MS/MS
B-cell receptor-associated protein 31	Bcap31	Q61335	+			27.956	28.2115	NaN	22.8746	NaN	1.037	NaN				1.9134e-05	107660000	3	1	2		10.6	7.8	0	107660000	2	2	2	2	2	2	3	3	3	Q61335	Q61335	B-cell receptor-associated protein 31	Bcap31	By MS/MS	By MS/MS
Limbic system-associated membrane protein	Lsamp	Q3TYE5;Q8BLK3	+			37.31	28.6548	NaN	22.8032	NaN	0.9656	NaN				1.567e-06	146380000	2	2	0		0	5.9	0	146380000	0	2	2	0	2	0	2	2	2	Q3TYE5;Q8BLK3	Q3TYE5;Q8BLK3	Limbic system-associated membrane protein	Lsamp	By matching	By MS/MS
Tetraspanin-7	Tspan7	Q3UHG5;Q62283	+			25.412	26.8703	NaN	22.7558	NaN	0.9182	NaN				7.8619e-21	42493000	1	1	0		0	6.5	0	42493000	0	1	1	0	1	0	1	1	1	Q3UHG5;Q62283	Q3UHG5;Q62283	Tetraspanin-7	Tspan7	By matching	By MS/MS
Cell surface glycoprotein MUC18	Mcam	Q8R2Y2-2;Q8R2Y2	+			66.9	28.8293	NaN	22.7006	NaN	0.863	NaN				1.157e-18	184050000	4	4	0		0	9.2	0	184050000	0	4	4	0	4	0	4	4	4	Q8R2Y2-2;Q8R2Y2	Q8R2Y2-2;Q8R2Y2	Cell surface glycoprotein MUC18	Mcam	By matching	By MS/MS
Raftlin-2	Rftn2	Q8CHX7;Q8CHX7-2	+			54.971	28.7711	NaN	22.6565	NaN	0.8189	NaN				8.4481e-21	158670000	6	6	0		0	14.6	0	158670000	0	5	5	0	5	0	5	5	5	Q8CHX7;Q8CHX7-2	Q8CHX7	Raftlin-2	Rftn2	By matching	By MS/MS
Protein tweety homolog 2	Ttyh2	Q3TH73-2;Q3TH73	+			52.152	28.1602	NaN	22.6306	NaN	0.793	NaN				3.9814e-08	103900000	3	3	0		0	8.1	0	103900000	0	3	3	0	3	0	3	3	3	Q3TH73-2;Q3TH73	Q3TH73-2;Q3TH73	Protein tweety homolog 2	Ttyh2	By matching	By MS/MS
Na(+)/H(+) exchange regulatory cofactor NHE-RF2	Slc9a3r2	Q9JHL1-2;Q9JHL1	+			24.86	27.6139	NaN	22.6249	NaN	0.7873	NaN				5.478e-07	71148000	2	2	0		0	11.9	0	71148000	0	2	2	0	2	0	2	2	2	Q9JHL1-2;Q9JHL1	Q9JHL1-2;Q9JHL1	Na(+)/H(+) exchange regulatory cofactor NHE-RF2	Slc9a3r2	By matching	By MS/MS
Protein XRP2	Rp2	Q9EPK2-4;Q9EPK2-3;Q9EPK2;Q9EPK2-2	+			35.03	27.7243	NaN	22.6097	NaN	0.7721	NaN				1.1685e-06	76803000	3	3	0		0	9	0	76803000	0	3	3	0	3	0	3	3	3	Q9EPK2-4;Q9EPK2-3;Q9EPK2;Q9EPK2-2	Q9EPK2-4;Q9EPK2-3;Q9EPK2;Q9EPK2-2	Protein XRP2	Rp2	By matching	By MS/MS
Ephrin type-B receptor 3	Ephb3	P54754;E9PWK7;P54761;Q8C8K1;Q62413;G1K381	+			109.66	29.7637	NaN	22.5902	NaN	0.7526	NaN				2.0132e-47	315720000	12	12	0		0	17.6	0	315720000	0	14	14	0	10	0	10	14	14	P54754;E9PWK7;P54761;Q8C8K1;Q62413;G1K381	P54754	Ephrin type-B receptor 3	Ephb3	By matching	By MS/MS
Glycerophosphoinositol inositolphosphodiesterase GDPD2	Gdpd2	Q9ESM6	+			61.164	28.4136	NaN	22.5621	NaN	0.7245	NaN				3.905e-10	123850000	3	3	0		0	6.7	0	123850000	0	3	3	0	3	0	3	3	3	Q9ESM6	Q9ESM6	Glycerophosphoinositol inositolphosphodiesterase GDPD2	Gdpd2	By matching	By MS/MS
Claudin domain-containing protein 1	Cldn25;Cldnd1	E0CY66;E0CY63;Q9CQX5	+			11.455	26.3488	NaN	22.4973	NaN	0.6597	NaN				0.00022319	29603000	1	1	0		0	14.1	0	29603000	0	1	1	0	1	0	1	1	1	E0CY66;E0CY63;Q9CQX5	E0CY66;E0CY63;Q9CQX5	Claudin domain-containing protein 1	Cldn25;Cldnd1	By matching	By MS/MS
Zinc transporter 1	Slc30a1	Q60738	+			54.716	28.3319	NaN	22.4099	NaN	0.5723	NaN				8.5167e-19	117030000	3	3	0		0	11.5	0	117030000	0	3	3	0	3	0	3	3	3	Q60738	Q60738	Zinc transporter 1	Slc30a1	By matching	By MS/MS
Embryonic polyadenylate-binding protein 2	Pabpn1l	Q5XFR0	+			30.262	27.5161	NaN	22.4015	NaN	0.5639	NaN				0.00042217	66481000	1	1	0		2.6	5.9	0	66481000	0	1	1	1	1	0	1	2	1	Q5XFR0	Q5XFR0	Embryonic polyadenylate-binding protein 2	Pabpn1l	By matching	By MS/MS
Centrosomal protein of 55 kDa	Cep55	Q8BT07-2;Q8BT07	+			53.802	28.7364	NaN	22.3995	NaN	0.5619	NaN				2.7757e-39	154910000	7	7	0		0	15.8	0	154910000	0	7	7	0	7	0	7	7	7	Q8BT07-2;Q8BT07	Q8BT07-2;Q8BT07	Centrosomal protein of 55 kDa	Cep55	By matching	By MS/MS
Ornithine carbamoyltransferase, mitochondrial	Otc	Q8R1A8;P11725	+			39.365	28.2192	NaN	22.3676	NaN	0.53	NaN				1.8918e-19	108230000	6	6	0		0	19.7	0	108230000	0	5	5	0	5	0	5	5	5	Q8R1A8;P11725	Q8R1A8;P11725	Ornithine carbamoyltransferase, mitochondrial	Otc	By matching	By MS/MS
Junctional adhesion molecule B	Jam2	Q9JI59;Q9CWD9	+			33.047	27.6394	NaN	22.3024	NaN	0.4648	NaN				9.6982e-10	72414000	3	3	0		0	14.4	0	72414000	0	4	4	0	4	0	4	4	4	Q9JI59;Q9CWD9	Q9JI59	Junctional adhesion molecule B	Jam2	By matching	By MS/MS
Synaptosomal-associated protein 23;Synaptosomal-associated protein	Snap23	B0R030;O09044;Q9D3L3;B0R029;E9Q8A1	+			17.781	27.0829	NaN	22.2314	NaN	0.3938	NaN				3.0843e-09	49240000	3	3	0		0	28	0	49240000	0	3	3	0	3	0	3	3	3	B0R030;O09044;Q9D3L3;B0R029;E9Q8A1	B0R030;O09044;Q9D3L3;B0R029;E9Q8A1	Synaptosomal-associated protein 23;Synaptosomal-associated protein	Snap23	By matching	By MS/MS
Chondroitin sulfate proteoglycan 4	Cspg4	Q8VHY0;Q8VHY0-3;Q8VHY0-2	+			252.31	29.965	NaN	22.229	NaN	0.3914	NaN				6.6424e-74	388350000	16	16	0		0	12.5	0	388350000	0	19	19	0	19	0	19	19	19	Q8VHY0;Q8VHY0-3;Q8VHY0-2	Q8VHY0;Q8VHY0-3	Chondroitin sulfate proteoglycan 4	Cspg4	By matching	By MS/MS
Transmembrane emp24 domain-containing protein 9	Tmed9	Q99KF1	+			27.127	27.431	NaN	22.201	NaN	0.3634	NaN				3.8631e-13	62676000	4	4	0		0	20	0	62676000	0	4	4	0	4	0	4	4	4	Q99KF1	Q99KF1	Transmembrane emp24 domain-containing protein 9	Tmed9	By matching	By MS/MS
G-protein coupled receptor-associated sorting protein 1	Gprasp1	Q5U4C1;Q5U4C1-2	+			151.74	29.4768	NaN	22.1785	NaN	0.3409	NaN				1.7055e-42	280050000	13	13	0		0	15.1	0	280050000	0	14	14	0	14	0	14	14	14	Q5U4C1;Q5U4C1-2	Q5U4C1;Q5U4C1-2	G-protein coupled receptor-associated sorting protein 1	Gprasp1	By matching	By MS/MS
Syntaxin-1B	Stx1b	P61264	+			33.244	27.6802	NaN	22.1506	NaN	0.313	NaN				3.45e-10	74495000	4	4	0		0	16.3	0	74495000	0	4	4	0	4	0	4	4	4	P61264	P61264	Syntaxin-1B	Stx1b	By matching	By MS/MS
Ninjurin-1	Ninj1	D6RFN5;O70131;D3YW25	+			11.846	25.6259	NaN	22.0963	NaN	0.2587	NaN				0.0015806	17935000	1	1	0		0	10.9	0	17935000	0	1	1	0	1	0	1	1	1	D6RFN5;O70131;D3YW25	D6RFN5;O70131;D3YW25	Ninjurin-1	Ninj1	By matching	By MS/MS
Complement factor B;Complement factor B Ba fragment;Complement factor B Bb fragment	C2;Cfb;Gm20547	H3BK95;P04186;B8JJM5;F6VQX8;B8JJN0	+			33.506	27.7704	NaN	22.0709	NaN	0.2333	NaN				3.209e-07	79298000	1	1	0		0	4.7	0	79298000	0	1	1	0	1	0	1	1	1	H3BK95;P04186;B8JJM5;F6VQX8;B8JJN0	H3BK95;P04186;B8JJM5;F6VQX8;B8JJN0	Complement factor B;Complement factor B Ba fragment;Complement factor B Bb fragment	C2;Cfb;Gm20547	By matching	By MS/MS
Charged multivesicular body protein 2b	Chmp2b	Q8BJF9	+			23.934	26.9063	NaN	22.0548	NaN	0.2172	NaN				0.0038804	43568000	2	1	1		4.7	4.7	0	43568000	1	1	1	1	1	1	1	1	1	Q8BJF9	Q8BJF9	Charged multivesicular body protein 2b	Chmp2b	By MS/MS	By MS/MS
Selenium-binding protein 2;Selenium-binding protein 1	Selenbp2;Selenbp1	Q63836;P17563;G3UYY2;D6RHN2;G3UWK0;G3UZT2	+			52.609	28.4684	NaN	21.9846	NaN	0.147	NaN				3.4899e-07	128640000	3	3	0		0	6.1	0	128640000	0	3	3	0	3	0	3	3	3	Q63836;P17563;G3UYY2;D6RHN2;G3UWK0;G3UZT2	Q63836;P17563;G3UYY2	Selenium-binding protein 2;Selenium-binding protein 1	Selenbp2;Selenbp1	By matching	By MS/MS
PAB-dependent poly(A)-specific ribonuclease subunit 3	Pan3	Q640Q5;H3BKF3;H3BJH6;H3BL68;Q640Q5-2;H3BLB9;H3BKQ1;H3BJA8;H3BJ17	+			89.744	28.2653	NaN	21.9807	NaN	0.1431	NaN				1.6303e-22	111750000	7	7	0		0	10.4	0	111750000	0	5	5	0	5	0	5	5	5	Q640Q5;H3BKF3;H3BJH6;H3BL68;Q640Q5-2;H3BLB9;H3BKQ1;H3BJA8;H3BJ17	Q640Q5;H3BKF3;H3BJH6	PAB-dependent poly(A)-specific ribonuclease subunit 3	Pan3	By matching	By MS/MS
Ephrin type-B receptor 2	Ephb2	A3KG01;A3KG02;A3KG00;P54763;P54763-2;F6Q4H2;E9PUK8;A2BDW0;P35991;Q03145;Q61772-2;Q61772-3;A2BDQ4;Q61772;O09127	+			109.9	29.1075	NaN	21.9632	NaN	0.1256	NaN				2.6975e-43	200340000	6	6	0		0	9.8	0	200340000	0	7	8	0	5	0	5	8	7	A3KG01;A3KG02;A3KG00;P54763;P54763-2;F6Q4H2;E9PUK8;A2BDW0;P35991;Q03145;Q61772-2;Q61772-3;A2BDQ4;Q61772;O09127	A3KG01;A3KG02;A3KG00;P54763;P54763-2	Ephrin type-B receptor 2	Ephb2	By matching	By MS/MS
Dihydropyrimidinase	Dpys	Q9EQF5	+			56.724	28.071	NaN	21.9564	NaN	0.1188	NaN				2.3873e-09	97666000	3	3	0		0	4.8	0	97666000	0	3	3	0	3	0	3	3	3	Q9EQF5	Q9EQF5	Dihydropyrimidinase	Dpys	By matching	By MS/MS
Neural Wiskott-Aldrich syndrome protein	Wasl	Q91YD9;Q9CXQ9	+			54.274	27.9608	NaN	21.9076	NaN	0.07	NaN				2.3036e-21	90485000	4	4	0		0	11	0	90485000	0	4	4	0	4	0	4	4	4	Q91YD9;Q9CXQ9	Q91YD9;Q9CXQ9	Neural Wiskott-Aldrich syndrome protein	Wasl	By matching	By MS/MS
Secretory carrier-associated membrane protein 4	Scamp4	Q9JKV5	+			25.342	25.7548	NaN	21.9033	NaN	0.0657	NaN				1.0874e-05	19612000	1	1	0		0	4.8	0	19612000	0	1	1	0	1	0	1	1	1	Q9JKV5	Q9JKV5	Secretory carrier-associated membrane protein 4	Scamp4	By matching	By MS/MS
P2X purinoceptor 7;P2X purinoceptor	P2rx7	Q9Z1M0;Q3UN00;F8WI93;Q6P5P0	+			68.388	28.2245	NaN	21.8875	NaN	0.0499	NaN				6.5755e-18	108630000	4	4	0		0	15.5	0	108630000	0	5	5	0	5	0	5	5	5	Q9Z1M0;Q3UN00;F8WI93;Q6P5P0	Q9Z1M0;Q3UN00;F8WI93	P2X purinoceptor 7;P2X purinoceptor	P2rx7	By matching	By MS/MS
Glutaminyl-peptide cyclotransferase	Qpct	Q9CYK2-2;Q9CYK2	+			35.647	26.8602	NaN	21.8712	NaN	0.0336	NaN				6.5107e-06	42196000	3	2	1		3.5	6.7	0	42196000	1	2	2	1	2	1	3	3	3	Q9CYK2-2;Q9CYK2	Q9CYK2-2;Q9CYK2	Glutaminyl-peptide cyclotransferase	Qpct	By MS/MS	By MS/MS
Vesicular integral-membrane protein VIP36	Lman2	Q9DBH5	+			40.429	27.717	NaN	21.8655	NaN	0.0279	NaN				3.0629e-16	76418000	5	5	0		0	20.7	0	76418000	0	5	5	0	5	0	5	5	5	Q9DBH5	Q9DBH5	Vesicular integral-membrane protein VIP36	Lman2	By matching	By MS/MS
Traf2 and NCK-interacting protein kinase	Tnik	E0CZF8;E0CZD7;E0CXD6;E0CY98;P83510;E9PUL9;B9EKN8;B2RQ80;P83510-2;E0CYV5	+			144.25	29.1652	NaN	21.8542	NaN	0.0166	NaN				3.4167e-83	208520000	8	8	0		8.2	21.8	0	208520000	0	8	21	10	8	0	8	21	8	E0CZF8;E0CZD7;E0CXD6;E0CY98;P83510;E9PUL9;B9EKN8;B2RQ80;P83510-2;E0CYV5	E0CZF8;E0CZD7;E0CXD6;E0CY98;P83510;E9PUL9;B9EKN8;B2RQ80;P83510-2	Traf2 and NCK-interacting protein kinase	Tnik	By matching	By MS/MS
Protein ITFG3	Itfg3	Q8C0Z1;D3Z6P3;F6SQM4	+			60.575	27.7703	NaN	21.8484	NaN	0.0108	NaN				3.9611e-11	79291000	2	2	0		0	8.3	0	79291000	0	4	4	0	4	0	4	4	4	Q8C0Z1;D3Z6P3;F6SQM4	Q8C0Z1	Protein ITFG3	Itfg3	By matching	By MS/MS
Golgin subfamily A member 7	Golga7	Q91W53;Q91W53-2	+			15.792	26.4216	NaN	21.722	NaN	-0.1156	NaN				0.0011382	31134000	1	1	0		0	8	0	31134000	0	1	1	0	1	0	1	1	1	Q91W53;Q91W53-2	Q91W53;Q91W53-2	Golgin subfamily A member 7	Golga7	By matching	By MS/MS
Tetraspanin-14	Tspan14	Q8QZY6	+			30.673	27.1253	NaN	21.6889	NaN	-0.1487	NaN				1.9515e-20	50710000	4	4	0		0	10	0	50710000	0	2	2	0	2	0	2	2	2	Q8QZY6	Q8QZY6	Tetraspanin-14	Tspan14	By matching	By MS/MS
Probable 4-hydroxy-2-oxoglutarate aldolase, mitochondrial	Hoga1	E9Q1R2;Q9DCU9	+			17.424	26.6675	NaN	21.6784	NaN	-0.1592	NaN				0.0016796	36919000	1	1	0		0	6.3	0	36919000	0	1	1	0	1	0	1	1	1	E9Q1R2;Q9DCU9	E9Q1R2;Q9DCU9	Probable 4-hydroxy-2-oxoglutarate aldolase, mitochondrial	Hoga1	By matching	By MS/MS
Syntaxin-4	Stx4;Stx4a	P70452;D6RJ29	+			34.165	27.0984	NaN	21.6618	NaN	-0.1758	NaN				1.7016e-05	49768000	1	1	0		0	7.4	0	49768000	0	2	2	0	2	0	2	2	2	P70452;D6RJ29	P70452;D6RJ29	Syntaxin-4	Stx4;Stx4a	By matching	By MS/MS
Regucalcin	Rgn	Q64374	+			33.406	27.3015	NaN	21.602	NaN	-0.2356	NaN				1.8476e-05	57293000	2	2	0		0	9	0	57293000	0	2	2	0	2	0	2	2	2	Q64374	Q64374	Regucalcin	Rgn	By matching	By MS/MS
Receptor-type tyrosine-protein phosphatase gamma	Ptprg	E9Q6E7;F8VQD7;Q05909	+			75.954	28.1279	NaN	21.5983	NaN	-0.2393	NaN				2.8459e-19	101600000	8	8	0		0	16.9	0	101600000	0	7	7	0	7	0	7	7	7	E9Q6E7;F8VQD7;Q05909	E9Q6E7;F8VQD7;Q05909	Receptor-type tyrosine-protein phosphatase gamma	Ptprg	By matching	By MS/MS
Pyruvate kinase;Pyruvate kinase PKLR	Pklr	E9Q509;P53657;G3X925;D3Z2C4	+			58.82	28.1711	NaN	21.5971	NaN	-0.2405	NaN				8.9492e-14	104680000	3	3	0		2	10.7	0	104680000	0	4	5	1	4	0	4	5	4	E9Q509;P53657;G3X925;D3Z2C4	E9Q509;P53657;G3X925	Pyruvate kinase;Pyruvate kinase PKLR	Pklr	By matching	By MS/MS
	Tmem181b-ps;Tmem181a	E9Q6H7;Q3U3W2	+			21.829	26.4311	NaN	21.5796	NaN	-0.258	NaN				0.0056112	31341000	1	1	0		0	8.4	0	31341000	0	1	1	0	1	0	1	1	1	E9Q6H7;Q3U3W2	E9Q6H7;Q3U3W2		Tmem181b-ps;Tmem181a	By matching	By MS/MS
Carbonic anhydrase 14	Ca14	Q9WVT6	+			37.505	26.4281	NaN	21.5765	NaN	-0.2611	NaN				0.015072	31274000	0	0	0		0	2.4	0	31274000	0	1	1	0	1	0	1	1	1	Q9WVT6	Q9WVT6	Carbonic anhydrase 14	Ca14	By matching	By MS/MS
Ras-related protein Rap-2a	Rap2a	Q80ZJ1;Q80ZJ1-2;F6W8Q2	+			20.642	26.6814	NaN	21.5668	NaN	-0.2708	NaN				3.5335e-57	37276000	1	1	0		12	58.5	0	37276000	0	1	9	2	1	0	1	9	1	Q80ZJ1;Q80ZJ1-2;F6W8Q2	Q80ZJ1;Q80ZJ1-2	Ras-related protein Rap-2a	Rap2a	By matching	By MS/MS
ATP-binding cassette sub-family G member 2	Abcg2	D3YZX5;D3Z150;S4R2E1;Q7TMS5;D3YVG8	+			12.28	25.8936	NaN	21.5567	NaN	-0.2809	NaN				1.2763e-08	21592000	3	3	0		0	34.8	0	21592000	0	3	3	0	3	0	3	3	3	D3YZX5;D3Z150;S4R2E1;Q7TMS5;D3YVG8	D3YZX5;D3Z150;S4R2E1;Q7TMS5;D3YVG8	ATP-binding cassette sub-family G member 2	Abcg2	By matching	By MS/MS
Poly(rC)-binding protein 3	Pcbp3	E9Q7D8;P57722-2;P57722;G3UYM5	+			24.117	26.6348	NaN	21.5202	NaN	-0.3174	NaN				1.1259e-60	36092000	1	1	0		30.1	34.1	0	36092000	0	1	7	6	1	0	1	7	1	E9Q7D8;P57722-2;P57722;G3UYM5	E9Q7D8;P57722-2;P57722	Poly(rC)-binding protein 3	Pcbp3	By matching	By MS/MS
Discoidin domain-containing receptor 2	Ddr2	Q62371;Q03146-2;Q03146	+			96.481	28.1349	NaN	21.5178	NaN	-0.3198	NaN				1.5653e-15	102090000	4	4	0		0	6.2	0	102090000	0	5	5	0	5	0	5	5	5	Q62371;Q03146-2;Q03146	Q62371	Discoidin domain-containing receptor 2	Ddr2	By matching	By MS/MS
Olfactomedin-like protein 3	Olfml3	Q8BK62	+			45.745	27.2774	NaN	21.4998	NaN	-0.3378	NaN				8.89e-18	56342000	3	3	0		0	11.3	0	56342000	0	3	3	0	3	0	3	3	3	Q8BK62	Q8BK62	Olfactomedin-like protein 3	Olfml3	By matching	By MS/MS
Solute carrier family 2, facilitated glucose transporter member 1	Slc2a1	P17809	+			53.984	26.4328	NaN	21.3182	NaN	-0.5194	NaN				0.00031287	31376000	1	1	0		0	2.4	0	31376000	0	1	1	0	1	0	1	1	1	P17809	P17809	Solute carrier family 2, facilitated glucose transporter member 1	Slc2a1	By matching	By MS/MS
C-X-C chemokine receptor type 4	Cxcr4	P70658-2;P70658	+			40.24	26.1432	NaN	21.2917	NaN	-0.5459	NaN				0.0018777	25671000	2	2	0		0	5.3	0	25671000	0	1	1	0	1	0	1	1	1	P70658-2;P70658	P70658-2;P70658	C-X-C chemokine receptor type 4	Cxcr4	By matching	By MS/MS
Tyrosine-protein kinase Yes	Yes1	Q04736;P25911-2;P08103-2;P25911;P08103;F6UND7;Q80XU2;P05480	+			60.629	27.4651	NaN	21.2916	NaN	-0.546	NaN				3.1013e-18	64172000	4	4	0		0	14.2	0	64172000	0	4	6	0	4	0	4	6	4	Q04736;P25911-2;P08103-2;P25911;P08103;F6UND7;Q80XU2;P05480	Q04736	Tyrosine-protein kinase Yes	Yes1	By matching	By MS/MS
Palmitoyltransferase ZDHHC5	Zdhhc5	Q8VDZ4-2;Q8VDZ4	+			71.268	27.4527	NaN	21.2792	NaN	-0.5584	NaN				1.154e-09	63626000	2	2	0		0	6.5	0	63626000	0	3	3	0	3	0	3	3	3	Q8VDZ4-2;Q8VDZ4	Q8VDZ4-2;Q8VDZ4	Palmitoyltransferase ZDHHC5	Zdhhc5	By matching	By MS/MS
Ras-related protein R-Ras2	Rras2	P62071	+			23.399	26.7078	NaN	21.2713	NaN	-0.5663	NaN				1.4088e-38	37967000	2	2	0		0	22.1	0	37967000	0	2	3	0	2	0	2	3	2	P62071	P62071	Ras-related protein R-Ras2	Rras2	By matching	By MS/MS
Ciliary neurotrophic factor receptor subunit alpha	Cntfr	O88507	+			40.801	26.8622	NaN	21.2452	NaN	-0.5924	NaN				0.006976	42255000	0	0	0		0	7.8	0	42255000	0	1	1	0	1	0	1	1	1	O88507	O88507	Ciliary neurotrophic factor receptor subunit alpha	Cntfr	By matching	By MS/MS
Sodium/potassium-transporting ATPase subunit beta-1	Atp1b1	P14094	+			35.194	26.3536	NaN	21.239	NaN	-0.5986	NaN				3.9153e-06	29700000	2	2	0		0	8.2	0	29700000	0	2	2	0	2	0	2	2	2	P14094	P14094	Sodium/potassium-transporting ATPase subunit beta-1	Atp1b1	By matching	By MS/MS
	Dip2c	B7ZMZ7;B2RQ71;E9PWR4	+			167.24	28.956	NaN	21.217	NaN	-0.6206	NaN				3.0626e-32	180370000	9	9	0		0	7.5	0	180370000	0	9	10	0	8	0	8	10	9	B7ZMZ7;B2RQ71;E9PWR4	B7ZMZ7;B2RQ71;E9PWR4		Dip2c	By matching	By MS/MS
Protein RER1	Rer1	Q9CQU3	+			22.988	25.7405	NaN	21.2109	NaN	-0.6267	NaN				0.014628	19419000	1	1	0		0	4.1	0	19419000	0	1	1	0	1	0	1	1	1	Q9CQU3	Q9CQU3	Protein RER1	Rer1	By matching	By MS/MS
Aldehyde dehydrogenase family 8 member A1	Aldh8a1	Q8BH00;F6T4U0	+			53.663	27.3631	NaN	21.1897	NaN	-0.6479	NaN				1.7318e-05	59794000	1	1	0		0	4.9	0	59794000	0	2	2	0	2	0	2	2	2	Q8BH00;F6T4U0	Q8BH00;F6T4U0	Aldehyde dehydrogenase family 8 member A1	Aldh8a1	By matching	By MS/MS
Coiled-coil and C2 domain-containing protein 1A	Cc2d1a	Q8K1A6;E9PX94	+			103.7	28.2666	NaN	21.1823	NaN	-0.6553	NaN				8.0839e-22	111850000	4	4	0		0	10.1	0	111850000	0	8	8	0	8	0	8	8	8	Q8K1A6;E9PX94	Q8K1A6;E9PX94	Coiled-coil and C2 domain-containing protein 1A	Cc2d1a	By matching	By MS/MS
Leucyl-cystinyl aminopeptidase	Lnpep	Q8C129	+			117.3	28.3392	NaN	21.1657	NaN	-0.6719	NaN				1.0641e-13	117620000	8	7	1		1.3	6.1	0	117620000	1	5	5	1	5	1	5	5	5	Q8C129	Q8C129	Leucyl-cystinyl aminopeptidase	Lnpep	By MS/MS	By MS/MS
Annexin;Annexin A6	Anxa6	F8WIT2;P14824	+			75.288	28.14	NaN	21.1509	NaN	-0.6867	NaN				2.1863e-24	102450000	6	6	0		0	13.9	0	102450000	0	7	7	0	7	0	7	7	7	F8WIT2;P14824	F8WIT2;P14824	Annexin;Annexin A6	Anxa6	By matching	By MS/MS
Formin-like protein 2;Formin-like protein 3	Fmnl2;Fmnl3	A2APV2-2;E9PXE6;F8VPR2;A2APV2;A2APV2-3;F6XR20;Q6ZPF4-2;D3Z7A7;Q6ZPF4;A2AQW2	+			117.71	28.4081	NaN	21.1505	NaN	-0.6871	NaN				5.0116e-22	123370000	10	10	0		0	10	0	123370000	0	10	10	0	10	0	10	10	10	A2APV2-2;E9PXE6;F8VPR2;A2APV2;A2APV2-3;F6XR20;Q6ZPF4-2;D3Z7A7;Q6ZPF4;A2AQW2	A2APV2-2;E9PXE6;F8VPR2;A2APV2;A2APV2-3;F6XR20;Q6ZPF4-2;D3Z7A7;Q6ZPF4	Formin-like protein 2;Formin-like protein 3	Fmnl2;Fmnl3	By matching	By MS/MS
Ribosome-releasing factor 2, mitochondrial	Gfm2	E0CXH2;E0CY79;Q8C1C2;E9Q7N5;Q8R2Q4-3;Q8R2Q4-2;Q8R2Q4	+			10.649	25.2286	NaN	21.1141	NaN	-0.7235	NaN				0.0048142	13618000	1	1	0		0	12.8	0	13618000	0	1	1	0	1	0	1	1	1	E0CXH2;E0CY79;Q8C1C2;E9Q7N5;Q8R2Q4-3;Q8R2Q4-2;Q8R2Q4	E0CXH2;E0CY79;Q8C1C2;E9Q7N5;Q8R2Q4-3;Q8R2Q4-2;Q8R2Q4	Ribosome-releasing factor 2, mitochondrial	Gfm2	By matching	By MS/MS
Alkaline phosphatase, tissue-nonspecific isozyme;Alkaline phosphatase	Alpl	P09242;E9Q7P8;B1AXF5;B1AXF6	+			57.514	27.4954	NaN	21.1078	NaN	-0.7298	NaN				2.3566e-12	65535000	5	5	0		0	11.5	0	65535000	0	5	5	0	5	0	5	5	5	P09242;E9Q7P8;B1AXF5;B1AXF6	P09242;E9Q7P8;B1AXF5	Alkaline phosphatase, tissue-nonspecific isozyme;Alkaline phosphatase	Alpl	By matching	By MS/MS
Bone morphogenetic protein receptor type-2	Bmpr2	O35607	+			115.02	28.045	NaN	21.0892	NaN	-0.7484	NaN				4.3223e-10	95928000	4	4	0		0	5.3	0	95928000	0	4	4	0	4	0	4	4	4	O35607	O35607	Bone morphogenetic protein receptor type-2	Bmpr2	By matching	By MS/MS
Serine/threonine-protein kinase TAO1	Taok1	Q5F2E8;Q8BYC6;F6RXB5;Q6ZQ29-2;Q6ZQ29	+			116.05	28.1673	NaN	21.0831	NaN	-0.7545	NaN				2.4917e-29	104410000	9	9	0		0	10.1	0	104410000	0	9	9	0	9	0	9	9	9	Q5F2E8;Q8BYC6;F6RXB5;Q6ZQ29-2;Q6ZQ29	Q5F2E8	Serine/threonine-protein kinase TAO1	Taok1	By matching	By MS/MS
	Pcdhgc3	Q91XX1;O88689-3;Q91XY5;Q91XY4;Q91XX4;Q91XY7;Q91XY0;Q91XX9;Q91XY8;Q91XX0;Q91XW9	+			101.05	27.8601	NaN	21.0825	NaN	-0.7551	NaN				3.7717e-19	84382000	4	4	0		0	6.2	0	84382000	0	4	4	0	4	0	4	4	4	Q91XX1;O88689-3;Q91XY5;Q91XY4;Q91XX4;Q91XY7;Q91XY0;Q91XX9;Q91XY8;Q91XX0;Q91XW9	Q91XX1		Pcdhgc3	By matching	By MS/MS
Ceruloplasmin	Cp	G3X9T8;Q61147;G3X8Q5;E9PZD8;G3UXG1	+			121.08	28.2783	NaN	21.0763	NaN	-0.7613	NaN				1.9322e-25	112760000	6	6	0		0	8	0	112760000	0	6	6	0	4	0	4	6	6	G3X9T8;Q61147;G3X8Q5;E9PZD8;G3UXG1	G3X9T8;Q61147;G3X8Q5;E9PZD8	Ceruloplasmin	Cp	By matching	By MS/MS
Serine/threonine-protein kinase pim-1	Pim1	P06803;F6XDQ5	+			44.541	27.2056	NaN	21.0321	NaN	-0.8055	NaN				0.01507	53609000	1	1	0		0	2	0	53609000	0	1	1	0	1	0	1	1	1	P06803;F6XDQ5	P06803;F6XDQ5	Serine/threonine-protein kinase pim-1	Pim1	By matching	By MS/MS
Retinoic acid early-inducible protein 1-delta;Retinoic acid early-inducible protein 1-epsilon;Retinoic acid early-inducible protein 1-gamma;Retinoic acid early-inducible protein 1-beta;Retinoic acid early-inducible protein 1-alpha	Raet1d;Raet1e;Raet1c;Raet1b;Raet1a	Q9JI58;Q9CZQ6;O08604;O08603;O08602	+			27.884	25.8594	NaN	21.0079	NaN	-0.8297	NaN				0.0001614	21086000	1	1	0		0	4.8	0	21086000	0	1	1	0	1	0	1	1	1	Q9JI58;Q9CZQ6;O08604;O08603;O08602	Q9JI58;Q9CZQ6;O08604;O08603;O08602	Retinoic acid early-inducible protein 1-delta;Retinoic acid early-inducible protein 1-epsilon;Retinoic acid early-inducible protein 1-gamma;Retinoic acid early-inducible protein 1-beta;Retinoic acid early-inducible protein 1-alpha	Raet1d;Raet1e;Raet1c;Raet1b;Raet1a	By matching	By MS/MS
Voltage-dependent calcium channel gamma-7 subunit	Cacng7	P62956	+			31.002	26.2092	NaN	20.9791	NaN	-0.8585	NaN				0.0067065	26872000	1	1	0		0	3.3	0	26872000	0	1	1	0	1	0	1	1	1	P62956	P62956	Voltage-dependent calcium channel gamma-7 subunit	Cacng7	By matching	By MS/MS
Uncharacterized protein C2orf72 homolog		Q9CYS6	+			30.32	26.4108	NaN	20.9742	NaN	-0.8634	NaN				1.0281e-05	30901000	1	1	0		0	6.6	0	30901000	0	1	1	0	1	0	1	1	1	Q9CYS6	Q9CYS6	Uncharacterized protein C2orf72 homolog		By matching	By MS/MS
Hemoglobin subunit alpha	Hba-a1;Hba	Q91VB8;P01942	+			15.112	25.4972	NaN	20.9676	NaN	-0.87	NaN				1.3005e-07	16405000	2	2	0		6.3	25.4	0	16405000	0	2	3	1	2	0	2	3	2	Q91VB8;P01942	Q91VB8;P01942	Hemoglobin subunit alpha	Hba-a1;Hba	By matching	By MS/MS
Bone morphogenetic protein 1	Bmp1	P98063;Q62381-2;E9Q5B9;Q9WVM6;Q62381;G3X9F5	+			111.67	28.1846	NaN	20.9545	NaN	-0.8831	NaN				2.598e-13	105670000	3	3	0		0	4.3	0	105670000	0	4	4	0	4	0	4	4	4	P98063;Q62381-2;E9Q5B9;Q9WVM6;Q62381;G3X9F5	P98063	Bone morphogenetic protein 1	Bmp1	By matching	By MS/MS
	Atp2b3	Q8C048;A2ALL9;Q0VF55	+			125.71	27.9713	NaN	20.9182	NaN	-0.9194	NaN				2.0428e-31	91147000	2	2	0		0.8	5.6	0	91147000	0	1	5	1	1	0	1	5	1	Q8C048;A2ALL9;Q0VF55	Q8C048;A2ALL9;Q0VF55		Atp2b3	By matching	By MS/MS
E3 ubiquitin-protein ligase makorin-1	Mkrn1	Q9QXP6;Q8C5V4;Q99LD7;F6S742;E9QAG7;Q9QXP6-2	+			53.008	26.604	NaN	20.9044	NaN	-0.9332	NaN				9.2566e-08	35329000	4	4	0		0	7.3	0	35329000	0	3	3	0	3	0	3	3	3	Q9QXP6;Q8C5V4;Q99LD7;F6S742;E9QAG7;Q9QXP6-2	Q9QXP6;Q8C5V4;Q99LD7;F6S742;E9QAG7	E3 ubiquitin-protein ligase makorin-1	Mkrn1	By matching	By MS/MS
Unconventional myosin-Ie	Myo1e	E9Q634;G3V011;Q8CG29;P70248	+			126.82	28.2725	NaN	20.8602	NaN	-0.9774	NaN				1.7309e-23	112310000	12	10	2		2	8.5	0	112310000	2	8	8	2	8	2	9	9	9	E9Q634;G3V011;Q8CG29;P70248	E9Q634	Unconventional myosin-Ie	Myo1e	By MS/MS	By MS/MS
Choline transporter-like protein 1	Slc44a1	A2AMH3;Q6X893;A2AMH5;Q6X893-2;A2AMH4	+			59.117	27.0074	NaN	20.834	NaN	-1.0036	NaN				4.5587e-08	46730000	2	2	0		0	5.5	0	46730000	0	2	2	0	2	0	2	2	2	A2AMH3;Q6X893;A2AMH5;Q6X893-2;A2AMH4	A2AMH3;Q6X893;A2AMH5;Q6X893-2;A2AMH4	Choline transporter-like protein 1	Slc44a1	By matching	By MS/MS
Hyaluronidase-2	Hyal2	O35632	+			53.617	26.4617	NaN	20.7621	NaN	-1.0755	NaN				0.0090461	32012000	1	1	0		0	5.9	0	32012000	0	1	1	0	1	0	1	1	1	O35632	O35632	Hyaluronidase-2	Hyal2	By matching	By MS/MS
Secretory carrier-associated membrane protein 3	Scamp3	E9Q855;O35609;Q3UXS0	+			34.515	26.0389	NaN	20.7019	NaN	-1.1357	NaN				8.5493e-05	23879000	1	1	0		0	5.1	0	23879000	0	1	1	0	1	0	1	1	1	E9Q855;O35609;Q3UXS0	E9Q855;O35609;Q3UXS0	Secretory carrier-associated membrane protein 3	Scamp3	By matching	By MS/MS
Zinc transporter ZIP10	Slc39a10	Q6P5F6;F6YTC4	+			94.393	27.1218	NaN	20.6853	NaN	-1.1523	NaN				1.3578e-25	50583000	4	3	1		3.5	7.1	0	50583000	1	4	4	1	4	1	5	5	5	Q6P5F6;F6YTC4	Q6P5F6;F6YTC4	Zinc transporter ZIP10	Slc39a10	By MS/MS	By MS/MS
Adseverin	Scin	Q60604-2;Q60604	+			69.11	27.1529	NaN	20.6691	NaN	-1.1685	NaN				0.014996	51685000	1	1	0		0	1.3	0	51685000	0	1	1	0	1	0	1	1	1	Q60604-2;Q60604	Q60604-2;Q60604	Adseverin	Scin	By matching	By MS/MS
Casein kinase I isoform gamma-1;Casein kinase I isoform gamma-2;Casein kinase I isoform gamma-3	Csnk1g1;Csnk1g2;Csnk1g3	Q6P2B2;Q8BTH8;Q8BVP5;Q8C4X2;Q99K78	+			49.605	26.6551	NaN	20.6661	NaN	-1.1715	NaN				2.3879e-05	36604000	2	2	0		0	5.8	0	36604000	0	2	2	0	2	0	2	2	2	Q6P2B2;Q8BTH8;Q8BVP5;Q8C4X2;Q99K78	Q6P2B2;Q8BTH8;Q8BVP5;Q8C4X2;Q99K78	Casein kinase I isoform gamma-1;Casein kinase I isoform gamma-2;Casein kinase I isoform gamma-3	Csnk1g1;Csnk1g2;Csnk1g3	By matching	By MS/MS
RELT-like protein 1	Rell1	Q8K2J7-2;Q8K2J7	+			22.263	24.9292	NaN	20.5922	NaN	-1.2454	NaN				4.8517e-05	11066000	1	1	0		0	7.9	0	11066000	0	1	1	0	1	0	1	1	1	Q8K2J7-2;Q8K2J7	Q8K2J7-2;Q8K2J7	RELT-like protein 1	Rell1	By matching	By MS/MS
Neuronal pentraxin-1	Nptx1	Q62443	+			47.117	26.4931	NaN	20.5712	NaN	-1.2664	NaN				6.0036e-11	32716000	2	2	0		0	8.6	0	32716000	0	3	3	0	3	0	3	3	3	Q62443	Q62443	Neuronal pentraxin-1	Nptx1	By matching	By MS/MS
Apolipoprotein E	Apoe	P08226	+			35.866	25.9876	NaN	20.5511	NaN	-1.2865	NaN				8.4055e-06	23045000	2	2	0		0	7.4	0	23045000	0	2	2	0	2	0	2	2	2	P08226	P08226	Apolipoprotein E	Apoe	By matching	By MS/MS
Neural cell adhesion molecule 1	Ncam1	P13595-2;E9QB01;P13595-3;E9Q589;P13595-4	+			93.539	27.3268	NaN	20.5492	NaN	-1.2884	NaN				1.4301e-84	58306000	1	1	0		18.5	20.3	0	58306000	0	1	16	12	1	0	1	17	1	P13595-2;E9QB01;P13595-3;E9Q589;P13595-4	P13595-2;E9QB01;P13595-3;E9Q589;P13595-4	Neural cell adhesion molecule 1	Ncam1	By matching	By MS/MS
Excitatory amino acid transporter 2	Slc1a2	P43006-3;A2APL5;P43006-2;P43006;F6ZRK3;A2AQI7;F7CAM6	+			60.616	26.4809	NaN	20.4919	NaN	-1.3457	NaN				5.3218e-08	32441000	3	3	0		0	4.1	0	32441000	0	2	2	0	2	0	2	2	2	P43006-3;A2APL5;P43006-2;P43006;F6ZRK3;A2AQI7;F7CAM6	P43006-3;A2APL5;P43006-2;P43006;F6ZRK3;A2AQI7;F7CAM6	Excitatory amino acid transporter 2	Slc1a2	By matching	By MS/MS
Junctional adhesion molecule C	Jam3	Q9D8B7;E9Q769	+			34.837	26.2606	NaN	20.4831	NaN	-1.3545	NaN				0.00017357	27847000	2	2	0		0	7.1	0	27847000	0	2	2	0	2	0	2	2	2	Q9D8B7;E9Q769	Q9D8B7;E9Q769	Junctional adhesion molecule C	Jam3	By matching	By MS/MS
	Lphn2	E9Q6C7;Q8JZZ7;Q8JZZ7-2	+			166.58	27.9775	NaN	20.4479	NaN	-1.3897	NaN				1.1874e-35	91538000	6	6	0		0	5.1	0	91538000	0	5	5	0	5	0	5	5	5	E9Q6C7;Q8JZZ7;Q8JZZ7-2	E9Q6C7		Lphn2	By matching	By MS/MS
Sodium/potassium-transporting ATPase subunit alpha-4	Atp1a4	Q9WV27	+			114.89	27.5862	NaN	20.4418	NaN	-1.3958	NaN				1.7705e-146	69793000	0	0	0		3.8	6.6	0	69793000	0	1	6	2	1	0	1	6	1	Q9WV27	Q9WV27	Sodium/potassium-transporting ATPase subunit alpha-4	Atp1a4	By matching	By MS/MS
Exocyst complex component 3-like protein 4	Exoc3l4	Q6DIA2	+			81.034	27.1412	NaN	20.4417	NaN	-1.3959	NaN				1.7419e-09	51271000	1	1	0		0	1	0	51271000	0	1	1	0	1	0	1	1	1	Q6DIA2	Q6DIA2	Exocyst complex component 3-like protein 4	Exoc3l4	By matching	By MS/MS
Soluble calcium-activated nucleotidase 1	Cant1	Q8VCF1-2;Q8VCF1;Q8VCF1-3	+			24.189	25.7838	NaN	20.3473	NaN	-1.4903	NaN				0.0013158	20010000	1	1	0		0	5.6	0	20010000	0	1	1	0	1	0	1	1	1	Q8VCF1-2;Q8VCF1;Q8VCF1-3	Q8VCF1-2;Q8VCF1;Q8VCF1-3	Soluble calcium-activated nucleotidase 1	Cant1	By matching	By MS/MS
Immunoglobulin superfamily member 3	Igsf3	Q6ZQA6	+			134.71	27.8284	NaN	20.3445	NaN	-1.4931	NaN				5.1839e-28	82549000	7	7	0		0	8	0	82549000	0	6	6	0	6	0	6	6	6	Q6ZQA6	Q6ZQA6	Immunoglobulin superfamily member 3	Igsf3	By matching	By MS/MS
Sodium- and chloride-dependent GABA transporter 1	Slc6a1	P31648	+			67.001	26.0275	NaN	20.3279	NaN	-1.5097	NaN				1.2598e-08	23692000	1	1	0		0	3.5	0	23692000	0	1	1	0	1	0	1	1	1	P31648	P31648	Sodium- and chloride-dependent GABA transporter 1	Slc6a1	By matching	By MS/MS
Beta-ureidopropionase	Upb1	Q8VC97	+			43.937	25.9442	NaN	20.3272	NaN	-1.5104	NaN				7.1383e-07	22363000	1	1	0		0	8.4	0	22363000	0	2	2	0	2	0	2	2	2	Q8VC97	Q8VC97	Beta-ureidopropionase	Upb1	By matching	By MS/MS
FERM, RhoGEF and pleckstrin domain-containing protein 2	Farp2	D3Z4C0;Q91VS8	+			87.861	26.7512	NaN	20.3147	NaN	-1.5229	NaN				0.0001747	39126000	2	2	0		0	2.8	0	39126000	0	2	2	0	2	0	2	2	2	D3Z4C0;Q91VS8	D3Z4C0;Q91VS8	FERM, RhoGEF and pleckstrin domain-containing protein 2	Farp2	By matching	By MS/MS
	Ildr2	B5TVM2	+			73.235	26.8305	NaN	20.3008	NaN	-1.5368	NaN				4.4959e-09	41334000	2	2	0		0	4.2	0	41334000	0	2	2	0	2	0	2	2	2	B5TVM2	B5TVM2		Ildr2	By matching	By MS/MS
Rho-related GTP-binding protein RhoB	Rhob	P62746	+			22.123	24.9926	NaN	20.293	NaN	-1.5446	NaN				4.5424e-45	11563000	1	1	0		13.3	17.9	0	11563000	0	1	3	2	1	0	1	3	1	P62746	P62746	Rho-related GTP-binding protein RhoB	Rhob	By matching	By MS/MS
Cordon-bleu protein-like 1	Cobll1	Q3UMF0-4;B1AZ15;Q3UMF0-2;B1AZ14;Q3UMF0-3;Q3UMF0;B1AZ26;B1AZ25;B1AZ20	+			129.61	27.9298	NaN	20.2505	NaN	-1.5871	NaN				1.1304e-25	88562000	7	7	0		0	8.9	0	88562000	0	9	9	0	9	0	9	9	9	Q3UMF0-4;B1AZ15;Q3UMF0-2;B1AZ14;Q3UMF0-3;Q3UMF0;B1AZ26;B1AZ25;B1AZ20	Q3UMF0-4;B1AZ15;Q3UMF0-2;B1AZ14;Q3UMF0-3;Q3UMF0	Cordon-bleu protein-like 1	Cobll1	By matching	By MS/MS
Tetratricopeptide repeat protein 21A	Ttc21a	Q8C0S4-2;Q8C0S4	+			139.02	27.6909	NaN	20.2306	NaN	-1.607	NaN				0.0069289	75047000	1	1	0		0	0.8	0	75047000	0	1	1	0	1	0	1	1	1	Q8C0S4-2;Q8C0S4	Q8C0S4-2;Q8C0S4	Tetratricopeptide repeat protein 21A	Ttc21a	By matching	By MS/MS
	Pcdh1	Q8CFX3;F7BJK1	+			112.41	27.0064	NaN	20.1914	NaN	-1.6462	NaN				8.4309e-12	46695000	1	1	0		0	1.4	0	46695000	0	1	1	0	1	0	1	1	1	Q8CFX3;F7BJK1	Q8CFX3;F7BJK1		Pcdh1	By matching	By MS/MS
Neuroligin-3	Nlgn3	A2AGI0;A2AGI3;Q8BYM5;A2AGI2	+			56.074	25.7091	NaN	20.1795	NaN	-1.6581	NaN				0.00034959	19001000	1	1	0		0	4.7	0	19001000	0	1	2	0	1	0	1	2	1	A2AGI0;A2AGI3;Q8BYM5;A2AGI2	A2AGI0;A2AGI3;Q8BYM5;A2AGI2	Neuroligin-3	Nlgn3	By matching	By MS/MS
Guanine nucleotide-binding protein subunit beta-4	Gnb4	P29387	+			37.379	25.5082	NaN	20.1713	NaN	-1.6663	NaN				1.7856e-47	16531000	2	1	1		26.8	17.4	0	16531000	1	1	6	6	1	1	2	8	2	P29387	P29387	Guanine nucleotide-binding protein subunit beta-4	Gnb4	By MS/MS	By MS/MS
Serine/threonine-protein phosphatase with EF-hands 2	Ppef2	O35385	+			86.644	26.9182	NaN	20.1406	NaN	-1.697	NaN				0.0020166	43926000	1	1	0		0	1.5	0	43926000	0	1	1	0	1	0	1	1	1	O35385	O35385	Serine/threonine-protein phosphatase with EF-hands 2	Ppef2	By matching	By MS/MS
	Dip2b	B2RQC7	+			146.7	27.6591	NaN	20.0211	NaN	-1.8165	NaN				3.0529e-240	73413000	1	1	0		6.6	33.7	0	73413000	0	1	35	6	1	0	1	35	1	B2RQC7	B2RQC7		Dip2b	By matching	By MS/MS
Voltage-dependent calcium channel subunit alpha-2/delta-1;Voltage-dependent calcium channel subunit alpha-2-1;Voltage-dependent calcium channel subunit delta-1	Cacna2d1	O08532-3;O08532-2;O08532-4;O08532-5;E9Q1X8;O08532	+			121.96	27.2612	NaN	20.0037	NaN	-1.8339	NaN				5.8039e-08	55717000	3	3	0		0	3.4	0	55717000	0	3	3	0	3	0	3	3	3	O08532-3;O08532-2;O08532-4;O08532-5;E9Q1X8;O08532	O08532-3;O08532-2;O08532-4;O08532-5;E9Q1X8;O08532	Voltage-dependent calcium channel subunit alpha-2/delta-1;Voltage-dependent calcium channel subunit alpha-2-1;Voltage-dependent calcium channel subunit delta-1	Cacna2d1	By matching	By MS/MS
Cytidine deaminase	Cda	P56389	+			16.131	24.6844	NaN	19.9848	NaN	-1.8528	NaN				0.0055345	9338700	2	1	1		8.9	8.9	0	9338700	1	1	1	1	1	1	1	1	1	P56389	P56389	Cytidine deaminase	Cda	By MS/MS	By MS/MS
EH domain-containing protein 2	Ehd2	Q8BH64	+			61.174	26.3953	NaN	19.9587	NaN	-1.8789	NaN				4.5618e-10	30571000	1	1	0		1.7	7.2	0	30571000	0	2	3	1	2	0	2	3	2	Q8BH64	Q8BH64	EH domain-containing protein 2	Ehd2	By matching	By MS/MS
Ran-binding protein 10	Ranbp10	Q6VN19	+			67.188	25.7313	NaN	19.9538	NaN	-1.8838	NaN				0.00194	19294000	1	1	0		0	2.3	0	19294000	0	1	1	0	1	0	1	1	1	Q6VN19	Q6VN19	Ran-binding protein 10	Ranbp10	By matching	By MS/MS
WAS/WASL-interacting protein family member 2	Wipf2	Q6PEV3;D3Z0K7	+			46.297	26.3788	NaN	19.9423	NaN	-1.8953	NaN				1.6972e-13	30224000	5	5	0		0	12.5	0	30224000	0	5	5	0	5	0	5	5	5	Q6PEV3;D3Z0K7	Q6PEV3	WAS/WASL-interacting protein family member 2	Wipf2	By matching	By MS/MS
Dihydropyrimidine dehydrogenase [NADP(+)]	Dpyd	Q8CHR6	+			111.25	27.0724	NaN	19.9281	NaN	-1.9095	NaN				0.00038954	48884000	1	1	0		0	1.7	0	48884000	0	2	2	0	2	0	2	2	2	Q8CHR6	Q8CHR6	Dihydropyrimidine dehydrogenase [NADP(+)]	Dpyd	By matching	By MS/MS
Protein YIPF4	Yipf4	Q8C407;Q8C407-2	+			27.283	24.6262	NaN	19.9267	NaN	-1.9109	NaN				0.0068236	8969600	1	1	0		0	4.5	0	8969600	0	1	1	0	1	0	1	1	1	Q8C407;Q8C407-2	Q8C407;Q8C407-2	Protein YIPF4	Yipf4	By matching	By MS/MS
MAP kinase-activated protein kinase 2	Mapkapk2	P49138	+			44.049	25.6981	NaN	19.9206	NaN	-1.917	NaN				0.00035496	18856000	0	0	0		0	4.4	0	18856000	0	1	1	0	1	0	1	1	1	P49138	P49138	MAP kinase-activated protein kinase 2	Mapkapk2	By matching	By MS/MS
Cdc42-interacting protein 4	Trip10	Q8CJ53-4;Q8CJ53-3;Q8CJ53-2;Q8CJ53	+			62.566	26.142	NaN	19.912	NaN	-1.9256	NaN				0.00034495	25650000	1	1	0		0	4	0	25650000	0	2	2	0	2	0	2	2	2	Q8CJ53-4;Q8CJ53-3;Q8CJ53-2;Q8CJ53	Q8CJ53-4;Q8CJ53-3;Q8CJ53-2;Q8CJ53	Cdc42-interacting protein 4	Trip10	By matching	By MS/MS
Sodium/potassium-transporting ATPase subunit alpha-2;Sodium/potassium-transporting ATPase subunit alpha-3	Atp1a2;Atp1a3	D3YYN7;Q6PIE5;Q6PIC6;Q8VCE0;D3YVX6	+			103.58	26.8803	NaN	19.8912	NaN	-1.9464	NaN				8.726e-182	42786000	2	2	0		8.8	16.4	0	42786000	0	2	12	5	2	0	2	12	2	D3YYN7;Q6PIE5;Q6PIC6;Q8VCE0;D3YVX6	D3YYN7;Q6PIE5;Q6PIC6;Q8VCE0	Sodium/potassium-transporting ATPase subunit alpha-2;Sodium/potassium-transporting ATPase subunit alpha-3	Atp1a2;Atp1a3	By matching	By MS/MS
Thrombospondin-1	Thbs1	P35441;Q80YQ1	+			129.65	27.3887	NaN	19.8591	NaN	-1.9785	NaN				2.6421e-14	60863000	2	2	0		0	2	0	60863000	0	1	1	0	1	0	1	1	1	P35441;Q80YQ1	P35441;Q80YQ1	Thrombospondin-1	Thbs1	By matching	By MS/MS
Aldehyde oxidase	Aox1	G3X8P9;O54754	+			146.65	27.4315	NaN	19.8575	NaN	-1.9801	NaN				3.0363e-18	62697000	4	4	0		0	3.2	0	62697000	0	4	4	0	4	0	4	4	4	G3X8P9;O54754	G3X8P9;O54754	Aldehyde oxidase	Aox1	By matching	By MS/MS
Phosphatidylinositol 3,4,5-trisphosphate-dependent Rac exchanger 2 protein	Prex2	Q3LAC4	+			181.72	27.6849	NaN	19.8154	NaN	-2.0222	NaN				0.0086317	74732000	2	2	0		0	0.6	0	74732000	0	1	1	0	1	0	1	1	1	Q3LAC4	Q3LAC4	Phosphatidylinositol 3,4,5-trisphosphate-dependent Rac exchanger 2 protein	Prex2	By matching	By MS/MS
Endophilin-A3	Sh3gl3	Q62421;J3QK75;J3QMW2;J3QP51;J3QQ44	+			38.934	25.6328	NaN	19.7813	NaN	-2.0563	NaN				0.00015412	18021000	2	2	0		0	5.8	0	18021000	0	1	2	0	1	0	1	2	1	Q62421;J3QK75;J3QMW2;J3QP51;J3QQ44	Q62421;J3QK75;J3QMW2;J3QP51;J3QQ44	Endophilin-A3	Sh3gl3	By matching	By MS/MS
Protein sprouty homolog 4	Spry4	Q9WTP2	+			32.523	24.8809	NaN	19.7663	NaN	-2.0713	NaN				0.012976	10701000	1	1	0		0	3.3	0	10701000	0	1	1	0	1	0	1	1	1	Q9WTP2	Q9WTP2	Protein sprouty homolog 4	Spry4	By matching	By MS/MS
Receptor-type tyrosine-protein phosphatase S;Receptor-type tyrosine-protein phosphatase delta	Ptprs;Ptprd	B0V2N1-5;B0V2N1-4;B0V2N1-3;B0V2N1-6;B0V2N1-2;B0V2N1;Q5SPA9;Q64487-2;G3UYU6;Q64487-12;G3UX60;G3UWK6;E9Q7I7;E9PVW8;B9EJA3;Q64487-3;G3UY75;Q64487-1;Q64487-11;Q64487-9;Q64487-10;Q64487-7;Q64487-8;Q64487-5;Q64487-6;Q64487	+			68.104	26.0383	NaN	19.7013	NaN	-2.1363	NaN				0.0021994	23870000	1	1	0		0	6.6	0	23870000	0	2	2	0	2	0	2	2	2	B0V2N1-5;B0V2N1-4;B0V2N1-3;B0V2N1-6;B0V2N1-2;B0V2N1;Q5SPA9;Q64487-2;G3UYU6;Q64487-12;G3UX60;G3UWK6;E9Q7I7;E9PVW8;B9EJA3;Q64487-3;G3UY75;Q64487-1;Q64487-11;Q64487-9;Q64487-10;Q64487-7;Q64487-8;Q64487-5;Q64487-6;Q64487	B0V2N1-5;B0V2N1-4;B0V2N1-3;B0V2N1-6;B0V2N1-2;B0V2N1;Q5SPA9;Q64487-2;G3UYU6;Q64487-12;G3UX60;G3UWK6;E9Q7I7;E9PVW8;B9EJA3;Q64487-3;G3UY75;Q64487-1;Q64487-11;Q64487-9;Q64487-10;Q64487-7;Q64487-8;Q64487-5;Q64487-6;Q64487	Receptor-type tyrosine-protein phosphatase S;Receptor-type tyrosine-protein phosphatase delta	Ptprs;Ptprd	By matching	By MS/MS
Acyl-CoA synthetase short-chain family member 3, mitochondrial	Acss3	Q14DH7-2;Q14DH7	+			54.137	26.0228	NaN	19.6858	NaN	-2.1518	NaN				2.684e-06	23614000	1	1	0		0	3.6	0	23614000	0	1	1	0	1	0	1	1	1	Q14DH7-2;Q14DH7	Q14DH7-2;Q14DH7	Acyl-CoA synthetase short-chain family member 3, mitochondrial	Acss3	By matching	By MS/MS
E3 ubiquitin-protein ligase TRIM23	Trim23	Q8BGX0-3;Q8BGX0-2;Q8BGX0	+			57.136	25.7985	NaN	19.6839	NaN	-2.1537	NaN				0.0095343	20215000	0	0	0		0	1.9	0	20215000	0	1	1	0	1	0	1	1	1	Q8BGX0-3;Q8BGX0-2;Q8BGX0	Q8BGX0-3;Q8BGX0-2;Q8BGX0	E3 ubiquitin-protein ligase TRIM23	Trim23	By matching	By MS/MS
Tissue-type plasminogen activator;Tissue-type plasminogen activator chain A;Tissue-type plasminogen activator chain B	Plat	P11214	+			63.096	25.9415	NaN	19.657	NaN	-2.1806	NaN				3.4026e-08	22321000	2	1	1		2.3	3.4	0	22321000	1	1	1	1	1	1	2	2	2	P11214	P11214	Tissue-type plasminogen activator;Tissue-type plasminogen activator chain A;Tissue-type plasminogen activator chain B	Plat	By MS/MS	By MS/MS
Rho GTPase-activating protein 17;Rho GTPase-activating protein 44	Arhgap17;Arhgap44	Q3UIA2-4;Q3UIA2-3;Q3UIA2-2;E9QAJ9;Q3UIA2;Q5SSM3-2;Q5SSM3-3;Q5SSM3	+			79.818	26.1085	NaN	19.6247	NaN	-2.2129	NaN				1.8764e-05	25061000	2	2	0		0	2.9	0	25061000	0	2	2	0	2	0	2	2	2	Q3UIA2-4;Q3UIA2-3;Q3UIA2-2;E9QAJ9;Q3UIA2;Q5SSM3-2;Q5SSM3-3;Q5SSM3	Q3UIA2-4;Q3UIA2-3;Q3UIA2-2;E9QAJ9;Q3UIA2;Q5SSM3-2;Q5SSM3-3;Q5SSM3	Rho GTPase-activating protein 17;Rho GTPase-activating protein 44	Arhgap17;Arhgap44	By matching	By MS/MS
Tissue factor	F3	P20352	+			32.935	24.941	NaN	19.6041	NaN	-2.2335	NaN				0.008	11157000	0	0	0		0	3.1	0	11157000	0	1	1	0	1	0	1	1	1	P20352	P20352	Tissue factor	F3	By matching	By MS/MS
Syntaxin-6	Stx6	Q9JKK1-2;Q9JKK1	+			29.155	24.7016	NaN	19.587	NaN	-2.2506	NaN				0.010692	9450300	1	1	0		0	4.3	0	9450300	0	1	1	0	1	0	1	1	1	Q9JKK1-2;Q9JKK1	Q9JKK1-2;Q9JKK1	Syntaxin-6	Stx6	By matching	By MS/MS
Sodium bicarbonate cotransporter 3	Slc4a7	Q8BTY2-2;Q8BTY2;F8VQC9	+			104.68	26.4012	NaN	19.5497	NaN	-2.2879	NaN				1.4128e-08	30697000	1	1	0		0	1.8	0	30697000	0	1	1	0	1	0	1	1	1	Q8BTY2-2;Q8BTY2;F8VQC9	Q8BTY2-2;Q8BTY2;F8VQC9	Sodium bicarbonate cotransporter 3	Slc4a7	By matching	By MS/MS
NEDD4-like E3 ubiquitin-protein ligase WWP2	Wwp2	Q9DBH0	+			98.76	26.5989	NaN	19.5457	NaN	-2.2919	NaN				6.0431e-08	35204000	1	1	0		1.1	3.6	0	35204000	0	2	3	1	1	0	1	3	2	Q9DBH0	Q9DBH0	NEDD4-like E3 ubiquitin-protein ligase WWP2	Wwp2	By matching	By MS/MS
Serum paraoxonase/arylesterase 1	Pon1	H3BK03;P52430	+			26.477	24.2387	NaN	19.5391	NaN	-2.2985	NaN				0.001928	6856600	1	1	0		0	4.7	0	6856600	0	1	1	0	1	0	1	1	1	H3BK03;P52430	H3BK03;P52430	Serum paraoxonase/arylesterase 1	Pon1	By matching	By MS/MS
HHIP-like protein 1	Hhipl1	Q14DK5	+			87.527	26.2975	NaN	19.5199	NaN	-2.3177	NaN				0.012687	28567000	1	1	0		0	1.5	0	28567000	0	1	1	0	1	0	1	1	1	Q14DK5	Q14DK5	HHIP-like protein 1	Hhipl1	By matching	By MS/MS
Alpha/beta hydrolase domain-containing protein 17B	Abhd17b	Q7M759	+			32.2	25.0264	NaN	19.4968	NaN	-2.3408	NaN				0.012526	11837000	1	1	0		0	2.8	0	11837000	0	1	1	0	1	0	1	1	1	Q7M759	Q7M759	Alpha/beta hydrolase domain-containing protein 17B	Abhd17b	By matching	By MS/MS
Malcavernin	Ccm2	F7AVU1;Q8K2Y9-2;Q8K2Y9	+			42.527	25.4051	NaN	19.4831	NaN	-2.3545	NaN				0.0042658	15389000	1	1	0		0	3.3	0	15389000	0	1	1	0	1	0	1	1	1	F7AVU1;Q8K2Y9-2;Q8K2Y9	F7AVU1;Q8K2Y9-2;Q8K2Y9	Malcavernin	Ccm2	By matching	By MS/MS
WSC domain-containing protein 1	Wscd1	Q80XH4	+			64.98	25.7478	NaN	19.4108	NaN	-2.4268	NaN				1.5024e-06	19516000	2	2	0		0	4.5	0	19516000	0	2	2	0	2	0	2	2	2	Q80XH4	Q80XH4	WSC domain-containing protein 1	Wscd1	By matching	By MS/MS
Neuropilin-1	Nrp1	P97333	+			103	26.2944	NaN	19.4073	NaN	-2.4303	NaN				8.1351e-08	28507000	2	2	0		0	2.9	0	28507000	0	2	2	0	2	0	2	2	2	P97333	P97333	Neuropilin-1	Nrp1	By matching	By MS/MS
Tyrosine-protein kinase transmembrane receptor;Tyrosine-protein kinase transmembrane receptor ROR2	Ror2	E9PUN5;Q9Z138	+			103.73	26.128	NaN	19.3889	NaN	-2.4487	NaN				0.00017687	25400000	2	2	0		0	1.7	0	25400000	0	1	1	0	1	0	1	1	1	E9PUN5;Q9Z138	E9PUN5;Q9Z138	Tyrosine-protein kinase transmembrane receptor;Tyrosine-protein kinase transmembrane receptor ROR2	Ror2	By matching	By MS/MS
Receptor-type tyrosine-protein phosphatase F	Ptprf	F6Y3V0;F6S1X8;A2A8L5	+			145.38	26.9649	NaN	19.3267	NaN	-2.5109	NaN				0.00085873	45370000	1	1	0		0	3	0	45370000	0	2	2	0	2	0	2	2	2	F6Y3V0;F6S1X8;A2A8L5	F6Y3V0;F6S1X8;A2A8L5	Receptor-type tyrosine-protein phosphatase F	Ptprf	By matching	By MS/MS
Podocalyxin	Podxl	Q9R0M4	+			53.389	24.3913	NaN	19.2767	NaN	-2.5609	NaN				0.00010556	7621600	0	0	0		0	2.2	0	7621600	0	1	1	0	1	0	1	1	1	Q9R0M4	Q9R0M4	Podocalyxin	Podxl	By matching	By MS/MS
Vang-like protein 2	Vangl2	Q91ZD4;D3YY75	+			59.77	25.4583	NaN	19.1738	NaN	-2.6638	NaN				1.4025e-06	15968000	3	3	0		0	4.8	0	15968000	0	2	2	0	2	0	2	2	2	Q91ZD4;D3YY75	Q91ZD4;D3YY75	Vang-like protein 2	Vangl2	By matching	By MS/MS
USP6 N-terminal-like protein	Usp6nl	Q80XC3;Q80XC3-2	+			93.572	26.091	NaN	19.1691	NaN	-2.6685	NaN				3.2595e-07	24758000	3	3	0		0	5.1	0	24758000	0	3	3	0	3	0	3	3	3	Q80XC3;Q80XC3-2	Q80XC3;Q80XC3-2	USP6 N-terminal-like protein	Usp6nl	By matching	By MS/MS
TNF receptor-associated factor 4	Traf4	Q61382	+			53.503	25.5392	NaN	19.1516	NaN	-2.686	NaN				3.2693e-06	16889000	3	3	0		0	6.4	0	16889000	0	3	3	0	3	0	3	3	3	Q61382	Q61382	TNF receptor-associated factor 4	Traf4	By matching	By MS/MS
Heat shock protein beta-1	Hspb1	D3YZ06;P14602-3;P14602-2;P14602	+			16.818	23.9675	NaN	19.1159	NaN	-2.7217	NaN				9.3861e-07	5681500	2	2	0		0	8.8	0	5681500	0	1	1	0	1	0	1	1	1	D3YZ06;P14602-3;P14602-2;P14602	D3YZ06;P14602-3;P14602-2;P14602	Heat shock protein beta-1	Hspb1	By matching	By MS/MS
LMBR1 domain-containing protein 2	Lmbrd2	Q8C561-2;Q8C561	+			75.737	25.2237	NaN	19.1091	NaN	-2.7285	NaN				0.0029398	13572000	1	1	0		0	2.5	0	13572000	0	1	1	0	1	0	1	1	1	Q8C561-2;Q8C561	Q8C561-2;Q8C561	LMBR1 domain-containing protein 2	Lmbrd2	By matching	By MS/MS
Sarcoplasmic/endoplasmic reticulum calcium ATPase 1;Sarcoplasmic/endoplasmic reticulum calcium ATPase 2;Sarcoplasmic/endoplasmic reticulum calcium ATPase 3	Atp2a3;Atp2a1;Atp2a2	B1ATS4;Q8R429;O55143-2;J3KMM5;Q64518-2;B1ATS5;Q64518-3;E9Q559;Q64518;O55143	+			107.6	26.0579	NaN	19.102	NaN	-2.7356	NaN				0.013052	24197000	1	1	0		0	0.8	0	24197000	0	1	1	0	1	0	1	1	1	B1ATS4;Q8R429;O55143-2;J3KMM5;Q64518-2;B1ATS5;Q64518-3;E9Q559;Q64518;O55143	B1ATS4;Q8R429;O55143-2;J3KMM5;Q64518-2;B1ATS5;Q64518-3;E9Q559;Q64518;O55143	Sarcoplasmic/endoplasmic reticulum calcium ATPase 1;Sarcoplasmic/endoplasmic reticulum calcium ATPase 2;Sarcoplasmic/endoplasmic reticulum calcium ATPase 3	Atp2a3;Atp2a1;Atp2a2	By matching	By MS/MS
Fibroblast growth factor receptor-like 1	Fgfrl1	Q91V87	+			57.013	24.9959	NaN	19.0068	NaN	-2.8308	NaN				0.0032322	11589000	1	1	0		0	1.7	0	11589000	0	1	1	0	1	0	1	1	1	Q91V87	Q91V87	Fibroblast growth factor receptor-like 1	Fgfrl1	By matching	By MS/MS
Choline transporter-like protein 2		Q8BY89-2	+			79.923	25.4226	NaN	18.9861	NaN	-2.8515	NaN				0.010518	15577000	1	1	0		0	1.3	0	15577000	0	1	1	0	1	0	1	1	1	Q8BY89-2	Q8BY89-2			By matching	By MS/MS
Anthrax toxin receptor 1	Antxr1	Q9CZ52-2;Q9CZ52	+			58.615	25.0921	NaN	18.9186	NaN	-2.919	NaN				6.4853e-05	12388000	1	1	0		0	5.6	0	12388000	0	2	2	0	2	0	2	2	2	Q9CZ52-2;Q9CZ52	Q9CZ52-2;Q9CZ52	Anthrax toxin receptor 1	Antxr1	By matching	By MS/MS
Protein lunapark	Lnp	A2ASM0;A2ASL8;Q7TQ95;A2ASM1	+			28.368	24.1445	NaN	18.9144	NaN	-2.9232	NaN				1.3015e-06	6423300	2	2	0		0	8.7	0	6423300	0	2	2	0	2	0	2	2	2	A2ASM0;A2ASL8;Q7TQ95;A2ASM1	A2ASM0;A2ASL8;Q7TQ95;A2ASM1	Protein lunapark	Lnp	By matching	By MS/MS
Rho guanine nucleotide exchange factor 12	Arhgef12	Q8R4H2;F8VQN6	+			172.35	26.6807	NaN	18.9031	NaN	-2.9345	NaN	+			0.024577	37257000	0	0	0		0	0.6	0	37257000	0	1	1	0	1	0	1	1	1	Q8R4H2;F8VQN6	Q8R4H2;F8VQN6	Rho guanine nucleotide exchange factor 12	Arhgef12	By matching	By MS/MS
	Chadl	E9Q7T7	+			81.36	25.6204	NaN	18.8053	NaN	-3.0323	NaN				1.3601e-14	17866000	3	3	0		0	5.6	0	17866000	0	3	3	0	3	0	3	3	3	E9Q7T7	E9Q7T7		Chadl	By matching	By MS/MS
	Xylt1	F8VPK6	+			107.23	25.7825	NaN	18.761	NaN	-3.0766	NaN				3.6675e-07	19991000	1	1	0		0	3	0	19991000	0	1	1	0	1	0	1	1	1	F8VPK6	F8VPK6		Xylt1	By matching	By MS/MS
NEDD4-like E3 ubiquitin-protein ligase WWP1	Wwp1	Q8BZZ3	+			104.69	25.8867	NaN	18.7424	NaN	-3.0952	NaN				9.2e-08	21489000	1	1	0		1.1	3.4	0	21489000	0	1	3	1	1	0	1	3	1	Q8BZZ3	Q8BZZ3	NEDD4-like E3 ubiquitin-protein ligase WWP1	Wwp1	By matching	By MS/MS
Dyslexia-associated protein KIAA0319-like protein	Kiaa0319l	Q8K135;Z4YK56;Q8K135-2	+			115.31	25.5416	NaN	18.6544	NaN	-3.1832	NaN				0.010048	16917000	1	1	0		0	1	0	16917000	0	1	1	0	1	0	1	1	1	Q8K135;Z4YK56;Q8K135-2	Q8K135;Z4YK56;Q8K135-2	Dyslexia-associated protein KIAA0319-like protein	Kiaa0319l	By matching	By MS/MS
EMILIN-1	Emilin1	Q99K41	+			107.58	25.8933	NaN	18.5823	NaN	-3.2553	NaN				1.7084e-05	21587000	2	2	0		0	4.8	0	21587000	0	3	3	0	3	0	3	3	3	Q99K41	Q99K41	EMILIN-1	Emilin1	By matching	By MS/MS
Krev interaction trapped protein 1	Krit1	Q6S5J6-2;Q6S5J6-3;Q6S5J6	+			79.505	25.4149	NaN	18.5634	NaN	-3.2742	NaN				6.6715e-08	15495000	1	1	0		0	2.9	0	15495000	0	1	1	0	1	0	1	1	1	Q6S5J6-2;Q6S5J6-3;Q6S5J6	Q6S5J6-2;Q6S5J6-3;Q6S5J6	Krev interaction trapped protein 1	Krit1	By matching	By MS/MS
Plexin-A2	Plxna2	P70207	+			211.53	26.5828	NaN	18.5453	NaN	-3.2923	NaN				2.7416e-06	34813000	3	3	0		0	2.3	0	34813000	0	3	3	0	3	0	3	3	3	P70207	P70207	Plexin-A2	Plxna2	By matching	By MS/MS
Transmembrane 9 superfamily member 4	Tm9sf4	Q8BH24	+			74.692	24.5961	NaN	18.4814	NaN	-3.3562	NaN				0.0083442	8783800	1	1	0		0	2.2	0	8783800	0	1	1	0	1	0	1	1	1	Q8BH24	Q8BH24	Transmembrane 9 superfamily member 4	Tm9sf4	By matching	By MS/MS
F-box/WD repeat-containing protein 11;F-box/WD repeat-containing protein 1A	Fbxw11;Btrc	Q5SRY7-4;Q5SRY7-3;Q5SRY7;Q5SRY7-2;Q3ULA2-2;Q3ULA2	+			58.394	24.9025	NaN	18.466	NaN	-3.3716	NaN				0.00063063	10863000	1	1	0		0	2	0	10863000	0	1	1	0	1	0	1	1	1	Q5SRY7-4;Q5SRY7-3;Q5SRY7;Q5SRY7-2;Q3ULA2-2;Q3ULA2	Q5SRY7-4;Q5SRY7-3;Q5SRY7;Q5SRY7-2;Q3ULA2-2;Q3ULA2	F-box/WD repeat-containing protein 11;F-box/WD repeat-containing protein 1A	Fbxw11;Btrc	By matching	By MS/MS
Sulfhydryl oxidase 2	Qsox2	Q3TMX7-3;Q3TMX7-2;Q3TMX7	+			59.567	24.4952	NaN	18.2651	NaN	-3.5725	NaN				0.0026732	8190900	1	1	0		0	2.1	0	8190900	0	1	1	0	1	0	1	1	1	Q3TMX7-3;Q3TMX7-2;Q3TMX7	Q3TMX7-3;Q3TMX7-2;Q3TMX7	Sulfhydryl oxidase 2	Qsox2	By matching	By MS/MS
Metal transporter CNNM1	Cnnm1	Q0GA42	+			103.98	25.3049	NaN	18.1605	NaN	-3.6771	NaN				0.005064	14357000	1	1	0		0	0.9	0	14357000	0	1	1	0	1	0	1	1	1	Q0GA42	Q0GA42	Metal transporter CNNM1	Cnnm1	By matching	By MS/MS
Leucine-rich repeat-containing protein 9	Lrrc9	Q8CDN9-2;E9PUL2;Q8CDN9	+			133.04	25.5796	NaN	17.9839	NaN	-3.8537	NaN				0.0068332	17369000	1	1	0		0	0.9	0	17369000	0	1	1	0	1	0	1	1	1	Q8CDN9-2;E9PUL2;Q8CDN9	Q8CDN9-2;E9PUL2;Q8CDN9	Leucine-rich repeat-containing protein 9	Lrrc9	By matching	By MS/MS
Urocanate hydratase	Uroc1	Q8VC12;Q3UEL5	+			74.589	24.4631	NaN	17.9334	NaN	-3.9042	NaN				7.8285e-05	8010400	2	2	0		0	1.5	0	8010400	0	1	1	0	1	0	1	1	1	Q8VC12;Q3UEL5	Q8VC12;Q3UEL5	Urocanate hydratase	Uroc1	By matching	By MS/MS
Solute carrier family 12 member 7	Slc12a7	Q9WVL3-2;Q9WVL3	+			116.55	24.8615	NaN	17.9057	NaN	-3.9319	NaN				6.9114e-05	10559000	1	1	0		0	1.1	0	10559000	0	1	1	0	1	0	1	1	1	Q9WVL3-2;Q9WVL3	Q9WVL3-2;Q9WVL3	Solute carrier family 12 member 7	Slc12a7	By matching	By MS/MS
Kin of IRRE-like protein 1	Kirrel	Q80W68-2;Q80W68	+			69.966	24.1499	NaN	17.8654	NaN	-3.9722	NaN				0.00095399	6447300	1	1	0		0	2.4	0	6447300	0	1	1	0	1	0	1	1	1	Q80W68-2;Q80W68	Q80W68-2;Q80W68	Kin of IRRE-like protein 1	Kirrel	By matching	By MS/MS
Neuroligin 4-like;Neuroligin-2	Nlgn4l;Nlgn2	B0F2B4;F6VE93;Q69ZK9	+			97.347	24.0637	NaN	17.7267	NaN	-4.1109	NaN				6.7682e-06	6073200	2	2	0		0	2.8	0	6073200	0	2	2	0	1	0	1	2	2	B0F2B4;F6VE93;Q69ZK9	B0F2B4;F6VE93;Q69ZK9	Neuroligin 4-like;Neuroligin-2	Nlgn4l;Nlgn2	By matching	By MS/MS
CD109 antigen	Cd109	Q8R422	+			161.66	25.215	NaN	17.663	NaN	-4.1746	NaN				0.00010872	13490000	2	2	0		0	1.7	0	13490000	0	2	2	0	2	0	2	2	2	Q8R422	Q8R422	CD109 antigen	Cd109	By matching	By MS/MS
Cullin-4A	Cul4a	Q3TCH7	+			87.752	24.7113	NaN	17.5967	NaN	-4.2409	NaN				8.2113e-17	9514300	2	2	0		6.5	6.9	0	9514300	0	2	4	4	2	0	2	6	2	Q3TCH7	Q3TCH7	Cullin-4A	Cul4a	By matching	By MS/MS
Mediator of RNA polymerase II transcription subunit 23	Med23	H3BK33;Q80YQ2;F8WJB0;Q80YQ2-2;E9QNV2	+			115.4	24.6361	NaN	17.5828	NaN	-4.2548	NaN				0.0029589	9030800	1	1	0		0	1.2	0	9030800	0	1	1	0	1	0	1	1	1	H3BK33;Q80YQ2;F8WJB0;Q80YQ2-2;E9QNV2	H3BK33;Q80YQ2;F8WJB0;Q80YQ2-2;E9QNV2	Mediator of RNA polymerase II transcription subunit 23	Med23	By matching	By MS/MS
1-phosphatidylinositol 4,5-bisphosphate phosphodiesterase beta-3	Plcb3	P51432	+			139.49	24.4768	NaN	17.2467	NaN	-4.5909	NaN				2.8236e-08	8087000	4	3	1		1.5	3.7	0	8087000	1	3	3	1	3	1	3	3	3	P51432	P51432	1-phosphatidylinositol 4,5-bisphosphate phosphodiesterase beta-3	Plcb3	By MS/MS	By MS/MS
Receptor-type tyrosine-protein phosphatase eta	Ptprj	A2AWF8;Q64455;A2AWF9;E9Q4S7	+			128.71	24.3509	NaN	17.1775	NaN	-4.6601	NaN				0.0008882	7411400	1	1	0		0	0.9	0	7411400	0	1	1	0	1	0	1	1	1	A2AWF8;Q64455;A2AWF9;E9Q4S7	A2AWF8;Q64455;A2AWF9;E9Q4S7	Receptor-type tyrosine-protein phosphatase eta	Ptprj	By matching	By MS/MS
Major vault protein	Mvp	Q9EQK5;E9Q3X0	+			95.923	24.1332	NaN	17.1118	NaN	-4.7258	NaN				0.0036519	6373300	1	1	0		0	1.3	0	6373300	0	1	1	0	1	0	1	1	1	Q9EQK5;E9Q3X0	Q9EQK5;E9Q3X0	Major vault protein	Mvp	By matching	By MS/MS
Plexin-D1	Plxnd1	Q3UH93	+			211.61	25.032	NaN	17.0594	NaN	-4.7782	NaN				0.00067181	11883000	1	1	0		0	0.7	0	11883000	0	1	1	0	1	0	1	1	1	Q3UH93	Q3UH93	Plexin-D1	Plxnd1	By matching	By MS/MS
Leucine-rich repeat-containing protein 16A	Lrrc16a	F7AI27;D3Z030;Q6EDY6-3;Q6EDY6	+			102.6	24.0906	NaN	16.8886	NaN	-4.949	NaN				1.3095e-05	6188000	2	2	0		0	2	0	6188000	0	1	1	0	1	0	1	1	1	F7AI27;D3Z030;Q6EDY6-3;Q6EDY6	F7AI27;D3Z030;Q6EDY6-3;Q6EDY6	Leucine-rich repeat-containing protein 16A	Lrrc16a	By matching	By MS/MS
Serine/threonine-protein kinase 10	Stk10	O55098	+			111.9	23.7804	NaN	16.8585	NaN	-4.9791	NaN				0.015202	4990700	1	1	0		0	1.1	0	4990700	0	1	1	0	1	0	1	1	1	O55098	O55098	Serine/threonine-protein kinase 10	Stk10	By matching	By MS/MS
	Fat1	F2Z4A3	+			506.26	25.7809	NaN	16.5648	NaN	-5.2728	NaN				3.2082e-07	19970000	3	3	0		0	0.8	0	19970000	0	3	3	0	3	0	3	3	3	F2Z4A3	F2Z4A3		Fat1	By matching	By MS/MS
Serine/threonine-protein kinase mTOR	Mtor	Q9JLN9	+			288.79	24.9381	NaN	16.375	NaN	-5.4626	NaN				0.003621	11134000	1	1	0		0	0.3	0	11134000	0	1	1	0	1	0	1	1	1	Q9JLN9	Q9JLN9	Serine/threonine-protein kinase mTOR	Mtor	By matching	By MS/MS
Prostaglandin F2 receptor negative regulator	Ptgfrn	Q9WV91	+			98.72	32.759	NaN	25.599	17.9386	3.7614	-5.43335				2.4402e-110	2553800000	27	27	0		1.1	33.3	12562000	2541300000	1	24	24	1	24	1	24	24	24	Q9WV91	Q9WV91	Prostaglandin F2 receptor negative regulator	Ptgfrn	By matching	By MS/MS
SH3 domain-containing kinase-binding protein 1	Sh3kbp1	Q8R550-2;Q8R550-3;Q8R550;Q8R550-5;Q8R550-4;Q8R550-8;Q8R550-6;E9Q0C1;Q8R550-7;B1AZ85	+			73.327	30.243	NaN	23.5841	16.173	1.7465	-7.19895				3.0052e-55	442710000	16	15	1		3	28.7	2586000	440120000	1	14	14	1	7	1	7	14	14	Q8R550-2;Q8R550-3;Q8R550;Q8R550-5;Q8R550-4;Q8R550-8;Q8R550-6;E9Q0C1;Q8R550-7;B1AZ85	Q8R550-2;Q8R550-3;Q8R550;Q8R550-5;Q8R550-4;Q8R550-8;Q8R550-6;E9Q0C1	SH3 domain-containing kinase-binding protein 1	Sh3kbp1	By MS/MS	By MS/MS
Myosin-14	Myh14	Q6URW6-2;Q6URW6;K3W4R2;Q6URW6-3;D3Z5V8	+			227.76	30.0379	NaN	21.8078	15.1484	-0.0298	-8.22355				1.4415e-94	385580000	19	17	2		3.7	16.4	3777100	381800000	2	19	25	7	19	2	20	26	20	Q6URW6-2;Q6URW6;K3W4R2;Q6URW6-3;D3Z5V8	Q6URW6-2;Q6URW6;K3W4R2;Q6URW6-3	Myosin-14	Myh14	By MS/MS	By MS/MS
Vacuolar protein sorting-associated protein 37B	Vps37b	Q8R0J7	+			31.055	32.9052	NaN	27.5975	21.1184	5.7599	-2.25355				4.585e-157	2875200000	27	25	2		18.9	76.5	31872000	2843300000	3	15	15	3	15	3	15	15	15	Q8R0J7	Q8R0J7	Vacuolar protein sorting-associated protein 37B	Vps37b	By MS/MS	By MS/MS
Thiosulfate sulfurtransferase	Tst	P52196	+			33.466	36.0108	NaN	30.5893	24.5483	8.7517	1.17635				5.0969e-06	24601000000	9	8	1		2.4	6.4	368010000	24233000000	1	2	2	1	2	1	2	2	2	P52196	P52196	Thiosulfate sulfurtransferase	Tst	By MS/MS	By MS/MS
Hemopexin	Hpx	Q91X72	+			51.317	32.8248	26.5343	26.5862	20.6002	4.7486	-2.77175				5.4062e-13	2763200000	15	14	1		5	7	42920000	2720300000	2	5	5	2	5	2	5	5	5	Q91X72	Q91X72	Hemopexin	Hpx	By MS/MS	By MS/MS
Programmed cell death 6-interacting protein	Pdcd6ip	Q9WU78;Q9WU78-3;Q9WU78-2	+			96.023	35.795	28.464	28.7445	22.9032	6.9069	-0.46875				0	21049000000	88	80	8		22.6	66.7	360830000	20688000000	13	51	51	13	51	13	52	52	52	Q9WU78;Q9WU78-3;Q9WU78-2	Q9WU78;Q9WU78-3	Programmed cell death 6-interacting protein	Pdcd6ip	By MS/MS	By MS/MS
Multivesicular body subunit 12A	Mvb12a	Q78HU3	+			28.705	31.355	NaN	26.3659	20.8732	4.5283	-2.49875				2.0176e-58	972450000	13	13	0		5.5	34.7	21128000	951330000	1	7	7	1	7	1	7	7	7	Q78HU3	Q78HU3	Multivesicular body subunit 12A	Mvb12a	By matching	By MS/MS
Cadherin-13	Cdh13	Q9WTR5	+			78.185	30.1726	NaN	23.6888	18.2542	1.8512	-5.11775				6.5997e-44	428880000	10	10	0		2.1	20.4	9692600	419180000	1	9	9	1	9	1	9	9	9	Q9WTR5	Q9WTR5	Cadherin-13	Cdh13	By matching	By MS/MS
Inactive tyrosine-protein kinase 7	Ptk7	Q8BKG3	+			117.53	30.2458	NaN	22.9883	17.9343	1.1507	-5.43765				1.5916e-44	454260000	16	15	1		3.7	16.9	13275000	440990000	2	13	13	2	13	2	13	13	13	Q8BKG3	Q8BKG3	Inactive tyrosine-protein kinase 7	Ptk7	By MS/MS	By MS/MS
Dedicator of cytokinesis protein 10	Dock10	Q8BZN6;E9QM99;Q8BZN6-2;Q8BZN6-3;A2AF65;Q8BIK4-3;A2AF67;Q8BIK4;E9QMR2;A2AF47;F8VPN7;Q8BIK4-2	+			245.76	29.6129	NaN	21.2889	16.3185	-0.5487	-7.05345				1.561e-50	293470000	12	12	0		0.7	8.5	9071400	284400000	1	12	12	1	12	1	12	12	12	Q8BZN6;E9QM99;Q8BZN6-2;Q8BZN6-3;A2AF65;Q8BIK4-3;A2AF67;Q8BIK4;E9QMR2;A2AF47;F8VPN7;Q8BIK4-2	Q8BZN6;E9QM99;Q8BZN6-2;Q8BZN6-3	Dedicator of cytokinesis protein 10	Dock10	By matching	By MS/MS
Hypermethylated in cancer 2 protein	Hic2	Q9JLZ6-2;Q9JLZ6	+			60.186	37.0419	NaN	31.3477	26.4453	9.5101	3.07335				4.6714e-05	50834000000	10	9	1		1.8	1.8	1644800000	49189000000	1	1	1	1	1	1	1	1	1	Q9JLZ6-2;Q9JLZ6	Q9JLZ6-2;Q9JLZ6	Hypermethylated in cancer 2 protein	Hic2	By MS/MS	By MS/MS
Protein kinase C and casein kinase II substrate protein 3	Pacsin3	Q99JB8;B1AW91;A6PWR1;B1AW94;B1AW93;B1AW92;F6W8Y8;B1AW95	+			48.584	31.5892	25.3541	25.7621	20.9284	3.9245	-2.44355				3.0741e-81	1236900000	15	14	1		5.4	40.6	41907000	1195000000	2	14	14	2	14	2	14	14	14	Q99JB8;B1AW91;A6PWR1;B1AW94;B1AW93;B1AW92;F6W8Y8;B1AW95	Q99JB8	Protein kinase C and casein kinase II substrate protein 3	Pacsin3	By MS/MS	By MS/MS
Glycogen phosphorylase, liver form;Phosphorylase	Pygl	Q9ET01;Q3UEJ6	+			97.462	30.6607	NaN	23.5163	18.7812	1.6787	-4.59075				1.0548e-39	610000000	11	11	0		2	18.6	22075000	587930000	1	13	14	2	13	1	13	14	13	Q9ET01;Q3UEJ6	Q9ET01;Q3UEJ6	Glycogen phosphorylase, liver form;Phosphorylase	Pygl	By matching	By MS/MS
Fibronectin;Anastellin	Fn1	P11276	+			272.53	30.4625	NaN	22.1646	17.4619	0.327	-5.91005				1.2633e-59	532120000	15	15	0		0.4	7.8	19677000	512440000	1	13	13	1	13	1	13	13	13	P11276	P11276	Fibronectin;Anastellin	Fn1	By matching	By MS/MS
Uncharacterized protein KIAA0146	Kiaa0146	Q8BGX7-3;Q8BGX7-2;Q8BGX7	+			83.829	32.8141	NaN	26.4265	21.8096	4.5889	-1.56235				0.0067402	2722200000	1	1	0		1.2	1.2	106600000	2615600000	1	1	1	1	1	1	1	1	1	Q8BGX7-3;Q8BGX7-2;Q8BGX7	Q8BGX7-3;Q8BGX7-2;Q8BGX7	Uncharacterized protein KIAA0146	Kiaa0146	By matching	By MS/MS
Acid sphingomyelinase-like phosphodiesterase 3b	Smpdl3b	P58242	+			51.599	31.5713	25.7102	25.5207	21.0283	3.6831	-2.34365				8.7876e-51	1156400000	11	10	1		6.8	38.8	49189000	1107200000	2	11	11	2	11	2	11	11	11	P58242	P58242	Acid sphingomyelinase-like phosphodiesterase 3b	Smpdl3b	By MS/MS	By MS/MS
Disintegrin and metalloproteinase domain-containing protein 10	Adam10	O35598;E9PYF2;D3Z1E6	+			83.967	31.3445	25.5789	24.5428	20.1318	2.7052	-3.24015				4.3855e-47	1023600000	19	18	1		2.8	16.2	45955000	977630000	2	10	10	2	10	2	10	10	10	O35598;E9PYF2;D3Z1E6	O35598	Disintegrin and metalloproteinase domain-containing protein 10	Adam10	By MS/MS	By MS/MS
Disco-interacting protein 2 homolog B	Dip2b	Q3UH60;Q3UH60-2;D3Z5G8	+			171.12	32.6614	26.7798	24.8103	20.4295	2.9727	-2.94245				2.8937e-288	2466600000	58	54	4		6.7	34.2	112970000	2353600000	7	42	42	7	8	1	8	42	42	Q3UH60;Q3UH60-2;D3Z5G8	Q3UH60;Q3UH60-2;D3Z5G8	Disco-interacting protein 2 homolog B	Dip2b	By MS/MS	By MS/MS
Receptor-type tyrosine-protein phosphatase alpha	Ptpra	Q91V35;P18052-2;P18052;P49446-3;P49446-2;P49446	+			89.841	29.7698	NaN	23.1527	18.9564	1.3151	-4.41555				2.926e-40	334360000	14	12	2		2.5	21.1	17295000	317060000	1	13	13	1	13	1	13	13	13	Q91V35;P18052-2;P18052;P49446-3;P49446-2;P49446	Q91V35;P18052-2;P18052	Receptor-type tyrosine-protein phosphatase alpha	Ptpra	By MS/MS	By MS/MS
Myotubularin-related protein 5	Sbf1	Q6ZPE2;Q6ZPE2-2;H3BKD9	+			208.69	27.8523	NaN	19.8798	15.6896	-1.9578	-7.68235				1.0545e-11	88530000	3	2	1		0.6	1.6	4598000	83932000	1	3	3	1	3	1	3	3	3	Q6ZPE2;Q6ZPE2-2;H3BKD9	Q6ZPE2;Q6ZPE2-2	Myotubularin-related protein 5	Sbf1	By MS/MS	By MS/MS
Retrovirus-related Pol polyprotein;Reverse transcriptase;Endonuclease	Pol	P10400	+			13.302	30.9228	NaN	26.8082	22.7019	4.9706	-0.67005				4.0274e-20	746020000	4	4	0		11.7	13.3	40937000	705080000	1	2	2	1	2	1	2	2	2	P10400	P10400	Retrovirus-related Pol polyprotein;Reverse transcriptase;Endonuclease	Pol	By matching	By MS/MS
MLV-related proviral Env polyprotein;Surface protein;Transmembrane protein		P10404	+			69.612	35.5221	30.1962	29.0962	24.9936	7.2586	1.62165				4.9077e-97	18219000000	33	22	11		13.3	23.1	1002100000	17217000000	9	15	15	9	9	4	9	15	15	P10404	P10404	MLV-related proviral Env polyprotein;Surface protein;Transmembrane protein		By MS/MS	By MS/MS
	Gcn1l1	E9PVA8;Q8BIX2	+			293.02	NaN	30.6067	27.244	23.2492	5.4064	-0.12275				2.6091e-36	27703000000	17	4	13		6.8	0.6	1635100000	26068000000	12	2	2	12	2	12	13	13	13	E9PVA8;Q8BIX2	E9PVA8		Gcn1l1	By MS/MS	By MS/MS
Endophilin-A1	Sh3gl2	Q8BXU5;Q62420;A2ALV3;F6ZL13;A2ALV1	+			27.947	29.1133	NaN	23.9987	20.0152	2.1611	-3.35675				5.677e-78	213860000	6	5	1		27.3	48.2	12717000	201150000	1	4	11	4	4	1	4	11	4	Q8BXU5;Q62420;A2ALV3;F6ZL13;A2ALV1	Q8BXU5;Q62420;A2ALV3;F6ZL13	Endophilin-A1	Sh3gl2	By MS/MS	By MS/MS
Large neutral amino acids transporter small subunit 1	Slc7a5	Q9Z127;Q8BGK6-2;Q8BGK6	+			55.872	30.8912	NaN	25.1917	21.3145	3.3541	-2.05745				7.7461e-69	736750000	9	7	2		9.8	10.5	46944000	689810000	3	6	6	3	6	3	7	7	7	Q9Z127;Q8BGK6-2;Q8BGK6	Q9Z127	Large neutral amino acids transporter small subunit 1	Slc7a5	By MS/MS	By MS/MS
Syntenin-1	Sdcbp	Q3TMX0;O08992;H3BLG5;A2AKJ9;A2AKJ6;A2AKJ5	+			32.251	34.3235	29.1915	29.638	25.8773	7.8004	2.50535				5.0242e-224	8074000000	34	25	9		28.2	67.4	554730000	7519200000	5	13	13	5	13	5	13	13	13	Q3TMX0;O08992;H3BLG5;A2AKJ9;A2AKJ6;A2AKJ5	Q3TMX0;O08992;H3BLG5;A2AKJ9;A2AKJ6	Syntenin-1	Sdcbp	By MS/MS	By MS/MS
FERM, RhoGEF and pleckstrin domain-containing protein 1	Farp1	F8VPU2;E9Q805	+			118.87	31.9737	28.5171	24.8039	21.1066	2.9663	-2.26535				7.2876e-144	1672000000	29	24	5		7.1	25.2	119670000	1552400000	8	20	20	8	20	8	20	20	20	F8VPU2;E9Q805	F8VPU2	FERM, RhoGEF and pleckstrin domain-containing protein 1	Farp1	By MS/MS	By MS/MS
Ras-related protein Rap-2c	Rap2c	Q8BU31	+			20.745	32.2203	28.4423	27.1664	23.5724	5.3288	0.20045				5.7089e-78	1957300000	18	14	4		25.1	77.6	149680000	1807600000	4	13	13	4	6	2	6	13	13	Q8BU31	Q8BU31	Ras-related protein Rap-2c	Rap2c	By MS/MS	By MS/MS
Syntaxin-binding protein 3	Stxbp3;Stxbp3b	Q60770-2;Q60770;E9Q6R9;A2AEC9	+			61.678	27.5564	NaN	21.2194	17.7565	-0.6182	-5.61545				1.1492e-07	74566000	5	5	0		3.2	6.5	6200100	68366000	1	3	3	1	3	1	3	3	3	Q60770-2;Q60770;E9Q6R9;A2AEC9	Q60770-2;Q60770;E9Q6R9	Syntaxin-binding protein 3	Stxbp3;Stxbp3b	By matching	By MS/MS
Tumor susceptibility gene 101 protein	Tsg101	Q61187;D3Z0S9;D3Z2V5	+			44.123	33.6019	29.1134	27.8438	24.4399	6.0062	1.06795				2.1142e-150	5009200000	33	24	9		32.5	50.4	432400000	4576800000	10	20	20	10	20	10	20	20	20	Q61187;D3Z0S9;D3Z2V5	Q61187	Tumor susceptibility gene 101 protein	Tsg101	By MS/MS	By MS/MS
Protein EFR3 homolog A	Efr3a	Q8BG67;Q8BG67-2	+			92.612	25.97	NaN	18.768	15.38	-3.0696	-7.99195				1.4627e-07	24941000	2	2	0		2	3.7	2174700	22767000	1	2	2	1	2	1	2	2	2	Q8BG67;Q8BG67-2	Q8BG67;Q8BG67-2	Protein EFR3 homolog A	Efr3a	By matching	By MS/MS
Peroxidasin homolog	Pxdn	Q3UQ28;D3Z5M7	+			165.1	29.2428	NaN	21.4843	18.0966	-0.3533	-5.27535				1.0846e-33	241060000	9	9	0		2	7.7	21021000	220040000	2	10	10	2	10	2	11	11	11	Q3UQ28;D3Z5M7	Q3UQ28	Peroxidasin homolog	Pxdn	By MS/MS	By MS/MS
Dedicator of cytokinesis protein 1	Dock1	Q8BUR4;Q8BUR4-2	+			215.08	28.5993	NaN	20.4115	17.0278	-1.4261	-6.34415				5.3383e-22	154360000	8	4	4		3.1	5.3	13496000	140860000	4	7	7	4	7	4	8	8	8	Q8BUR4;Q8BUR4-2	Q8BUR4;Q8BUR4-2	Dedicator of cytokinesis protein 1	Dock1	By MS/MS	By MS/MS
CD2-associated protein	Cd2ap	Q9JLQ0	+			70.449	31.7866	27.046	25.2278	21.8703	3.3902	-1.50165				1.4456e-74	1423200000	25	22	3		12.7	39.9	126510000	1296700000	5	22	22	5	22	5	23	23	23	Q9JLQ0	Q9JLQ0	CD2-associated protein	Cd2ap	By MS/MS	By MS/MS
Protein tweety homolog 3	Ttyh3	Q6P5F7;Q6P5F7-2	+			57.713	30.5504	26.0633	24.7875	21.4413	2.9499	-1.93065				8.2256e-33	604330000	12	10	2		5.7	14.5	54104000	550230000	2	7	7	2	7	2	7	7	7	Q6P5F7;Q6P5F7-2	Q6P5F7;Q6P5F7-2	Protein tweety homolog 3	Ttyh3	By MS/MS	By MS/MS
Endophilin-A2	Sh3gl1	Q62419;J3QQ08	+			41.518	33.7686	29.8297	28.1994	24.9842	6.3618	1.61225				1.5951e-193	5804000000	27	22	5		38.3	53.8	564200000	5239800000	9	18	18	9	11	6	11	18	18	Q62419;J3QQ08	Q62419	Endophilin-A2	Sh3gl1	By MS/MS	By MS/MS
Argininosuccinate lyase	Asl	Q91YI0;E0CY49;E0CXM2;F7D439	+			51.739	29.6126	NaN	23.3824	20.1777	1.5448	-3.19425				3.598e-24	315160000	8	8	0		3	17.5	30835000	284320000	1	6	6	1	6	1	6	6	6	Q91YI0;E0CY49;E0CXM2;F7D439	Q91YI0;E0CY49;E0CXM2	Argininosuccinate lyase	Asl	By matching	By MS/MS
4F2 cell-surface antigen heavy chain	Slc3a2	P10852;P10852-2	+			58.336	34.2186	30.131	27.9107	24.7102	6.0731	1.33825				1.2171e-198	7833600000	48	38	10		30.6	56.7	768560000	7065100000	13	27	27	13	27	13	27	27	27	P10852;P10852-2	P10852;P10852-2	4F2 cell-surface antigen heavy chain	Slc3a2	By MS/MS	By MS/MS
EH domain-containing protein 3	Ehd3	Q9QXY6	+			60.82	28.7938	NaN	22.4568	19.2646	0.6192	-4.10735				1.9163e-138	178820000	8	6	2		23.4	40	17635000	161190000	2	6	15	7	6	2	6	15	6	Q9QXY6	Q9QXY6	EH domain-containing protein 3	Ehd3	By MS/MS	By MS/MS
Endoplasmic reticulum-Golgi intermediate compartment protein 1	Ergic1	Q9DC16;F6SLP4	+			32.562	27.9506	NaN	22.836	19.6716	0.9984	-3.70035				2.6783e-17	99868000	4	4	0		3.4	21	10021000	89847000	1	5	5	1	5	1	5	5	5	Q9DC16;F6SLP4	Q9DC16;F6SLP4	Endoplasmic reticulum-Golgi intermediate compartment protein 1	Ergic1	By MS/MS	By MS/MS
Monocarboxylate transporter 1	Slc16a1	P53986	+			53.267	30.1188	25.8715	24.701	21.5544	2.8634	-1.81755				3.9171e-59	455300000	10	8	2		7.9	17	46198000	409100000	2	6	6	2	6	2	6	6	6	P53986	P53986	Monocarboxylate transporter 1	Slc16a1	By MS/MS	By MS/MS
Ras-related protein Rap-2b	Rap2b	P61226	+			20.504	29.1777	NaN	24.1887	21.1029	2.3511	-2.26905				1.6013e-65	235100000	5	5	0		18.6	65	24774000	210330000	1	4	10	3	3	1	3	10	4	P61226	P61226	Ras-related protein Rap-2b	Rap2b	By matching	By MS/MS
Guanine nucleotide-binding protein G(o) subunit alpha	Gnao1	P18872-2;P18872;D3Z2M7;F7BLT7	+			40.036	31.0422	27.3778	25.3934	22.335	3.5558	-1.03695				1.6243e-62	888540000	12	10	2		22.9	39.8	95232000	793310000	3	8	13	7	8	3	8	13	8	P18872-2;P18872;D3Z2M7;F7BLT7	P18872-2;P18872;D3Z2M7	Guanine nucleotide-binding protein G(o) subunit alpha	Gnao1	By MS/MS	By MS/MS
Netrin-1	Ntn1	O09118;B0QZL0;Q9R1A3	+			67.81	31.3288	28.0853	24.9773	21.9453	3.1397	-1.42665				4.5277e-67	1112100000	19	17	2		9.1	27.5	121140000	990920000	5	15	15	5	15	5	15	15	15	O09118;B0QZL0;Q9R1A3	O09118	Netrin-1	Ntn1	By MS/MS	By MS/MS
Isopentenyl-diphosphate Delta-isomerase 1	Idi1	P58044;G3XA48;H3BLF8;H3BLP1;H3BKD7	+			26.289	34.9136	33.5566	30.3395	27.3255	8.5019	3.95355				2.9546e-57	16795000000	22	4	18		52.4	25.1	1850100000	14945000000	11	5	5	11	5	11	11	11	11	P58044;G3XA48;H3BLF8;H3BLP1;H3BKD7	P58044;G3XA48	Isopentenyl-diphosphate Delta-isomerase 1	Idi1	By MS/MS	By MS/MS
Neuronal membrane glycoprotein M6-a	Gpm6a	P35802	+			31.149	30.8573	NaN	26.1578	23.1523	4.3202	-0.21965				7.312e-12	757700000	5	4	1		7.9	8.6	83905000	673790000	2	3	3	2	3	1	3	4	4	P35802	P35802	Neuronal membrane glycoprotein M6-a	Gpm6a	By MS/MS	By MS/MS
UDP-glucose 6-dehydrogenase	Ugdh	O70475;D3Z3F7;D3YXP9;F6ZQT4	+			54.831	30.7721	26.2884	24.4372	21.4329	2.5996	-1.93905				1.5342e-91	715330000	13	11	2		6.5	23.5	79270000	636060000	3	11	11	3	11	3	12	12	12	O70475;D3Z3F7;D3YXP9;F6ZQT4	O70475;D3Z3F7	UDP-glucose 6-dehydrogenase	Ugdh	By MS/MS	By MS/MS
Extracellular sulfatase Sulf-2	Sulf2	Q8CFG0	+			100.5	30.6737	26.3994	24.1505	21.152	2.3129	-2.21995				4.604e-51	691410000	11	9	2		2.6	12.9	76897000	614510000	2	8	8	2	8	2	8	8	8	Q8CFG0	Q8CFG0	Extracellular sulfatase Sulf-2	Sulf2	By MS/MS	By MS/MS
Tetraspanin-9	Tspan9	Q8BJU2;D3YXN7	+			26.738	29.123	NaN	24.4235	21.4277	2.5859	-1.94425				2.5946e-28	227890000	2	2	0		6.3	9.2	25388000	202510000	1	2	2	1	2	1	2	2	2	Q8BJU2;D3YXN7	Q8BJU2;D3YXN7	Tetraspanin-9	Tspan9	By matching	By MS/MS
Tyrosine-protein kinase Fyn	Fyn	P39688;D3YZ57;P39688-2;P14234	+			60.674	29.3242	25.7113	22.9879	20.0102	1.1503	-3.36175				5.2013e-31	271860000	10	9	1		6.7	17.1	30623000	241240000	2	7	7	2	5	2	5	7	7	P39688;D3YZ57;P39688-2;P14234	P39688;D3YZ57;P39688-2	Tyrosine-protein kinase Fyn	Fyn	By MS/MS	By MS/MS
Protein kinase C and casein kinase substrate in neurons protein 2	Pacsin2	Q9WVE8	+			55.832	34.2452	29.9352	28.2095	25.2931	6.3719	1.92115				1.4652e-163	8084300000	45	32	13		31.9	51.4	945600000	7138700000	15	23	23	15	23	15	23	23	23	Q9WVE8	Q9WVE8	Protein kinase C and casein kinase substrate in neurons protein 2	Pacsin2	By MS/MS	By MS/MS
Erythrocyte band 7 integral membrane protein	Stom	P54116	+			31.375	29.4309	26.1148	24.0654	21.2011	2.2278	-2.17085				3.7061e-18	299480000	6	5	1		6.3	26.8	36163000	263320000	2	5	5	2	5	2	5	5	5	P54116	P54116	Erythrocyte band 7 integral membrane protein	Stom	By MS/MS	By MS/MS
Latrophilin-3	Lphn3	F6WMY5;Q80TS3-4;D3Z634;D3Z593;D3Z3G4;Q80TS3-5;D3YTW7;Q80TS3;Q80TS3-3;K3W4M8;D3YVT9;D3Z4S7;D3Z5M6;D3YU23;D3Z6J2;D3YWR3;D3Z4V0;D3YWB1;D3Z6H9;D3Z3X6;Q80TS3-2;D3Z6H7	+			97.052	27.611	NaN	20.9115	18.0505	-0.9261	-5.32145				7.5677e-18	80780000	7	5	2		2.5	7.3	9773200	71007000	1	4	4	1	4	1	4	4	4	F6WMY5;Q80TS3-4;D3Z634;D3Z593;D3Z3G4;Q80TS3-5;D3YTW7;Q80TS3;Q80TS3-3;K3W4M8;D3YVT9;D3Z4S7;D3Z5M6;D3YU23;D3Z6J2;D3YWR3;D3Z4V0;D3YWB1;D3Z6H9;D3Z3X6;Q80TS3-2;D3Z6H7	F6WMY5;Q80TS3-4;D3Z634;D3Z593;D3Z3G4;Q80TS3-5;D3YTW7;Q80TS3;Q80TS3-3;K3W4M8;D3YVT9;D3Z4S7;D3Z5M6;D3YU23;D3Z6J2;D3YWR3;D3Z4V0;D3YWB1;D3Z6H9;D3Z3X6;Q80TS3-2;D3Z6H7	Latrophilin-3	Lphn3	By MS/MS	By MS/MS
Protein Njmu-R1	5730455P16Rik	Q9CYI0;J3KMQ6	+			44.422	NaN	23.4912	21.9236	19.0989	0.086	-4.27305				0.00011505	95329000	1	1	0		2.8	2.8	11791000	83538000	1	1	1	1	1	1	2	2	2	Q9CYI0;J3KMQ6	Q9CYI0;J3KMQ6	Protein Njmu-R1	5730455P16Rik	By MS/MS	By MS/MS
Mitochondrial 10-formyltetrahydrofolate dehydrogenase	Aldh1l2	D3Z6B9;Q8K009;Q8R0Y6	+			88.896	NaN	24.1601	21.3594	18.5454	-0.4782	-4.82655				1.0665e-15	150580000	3	1	2		4.7	1	18746000	131840000	3	1	1	3	1	3	4	4	4	D3Z6B9;Q8K009;Q8R0Y6	D3Z6B9;Q8K009	Mitochondrial 10-formyltetrahydrofolate dehydrogenase	Aldh1l2	By MS/MS	By MS/MS
Neuronal membrane glycoprotein M6-b	Gpm6b	A2AEG6;P35803	+			36.196	30.8657	27.0982	25.942	23.1328	4.1044	-0.23915				6.784e-125	810290000	12	9	3		10.4	23.2	101170000	709110000	3	8	8	3	0	0	0	8	8	A2AEG6;P35803	A2AEG6;P35803	Neuronal membrane glycoprotein M6-b	Gpm6b	By MS/MS	By MS/MS
Phospholipid scramblase 3	Plscr3	Q9JIZ9;Q5F284	+			31.802	28.7978	NaN	23.9463	21.1568	2.1087	-2.21515				7.6714e-08	185010000	3	3	0		4.4	14.9	23380000	161640000	1	3	3	1	3	1	3	3	3	Q9JIZ9;Q5F284	Q9JIZ9;Q5F284	Phospholipid scramblase 3	Plscr3	By matching	By MS/MS
Guanine nucleotide-binding protein G(q) subunit alpha	Gnaq	P21279	+			42.158	29.3308	25.9826	23.6164	20.8581	1.7788	-2.51385				9.1562e-58	280460000	8	7	1		16.7	43.7	36114000	244340000	2	7	10	4	6	2	6	10	7	P21279	P21279	Guanine nucleotide-binding protein G(q) subunit alpha	Gnaq	By MS/MS	By MS/MS
Coiled-coil domain-containing protein 50	Ccdc50	F6UK66;Q810U5-3;Q810U5;Q810U5-2	+			29.684	29.1767	NaN	23.9466	21.2676	2.109	-2.10435				2.5956e-31	243000000	6	5	1		8.6	29.7	32820000	210180000	2	6	6	2	6	2	6	6	6	F6UK66;Q810U5-3;Q810U5;Q810U5-2	F6UK66;Q810U5-3;Q810U5;Q810U5-2	Coiled-coil domain-containing protein 50	Ccdc50	By MS/MS	By MS/MS
Glutamyl aminopeptidase	Enpep	P16406;F7B9G4;F6YHW2	+			107.96	29.4387	26.7343	22.3662	19.6959	0.5286	-3.67605				9.4964e-29	319020000	12	11	1		2.6	11.6	43314000	275710000	2	10	10	2	10	2	10	10	10	P16406;F7B9G4;F6YHW2	P16406;F7B9G4	Glutamyl aminopeptidase	Enpep	By MS/MS	By MS/MS
CD151 antigen	Cd151	O35566	+			28.246	30.196	26.4469	25.1069	22.4671	3.2693	-0.90485				2.6168e-16	503210000	6	3	3		6.3	6.3	69575000	433630000	1	2	2	1	2	1	2	2	2	O35566	O35566	CD151 antigen	Cd151	By MS/MS	By MS/MS
Sorting nexin-18	Snx18	Q8C788;Q91ZR2	+			67.789	31.8608	28.2433	26.0437	23.4133	4.2061	0.04135				1.468e-115	1606900000	27	21	6		16.3	30.1	223420000	1383500000	8	16	16	8	16	8	16	16	16	Q8C788;Q91ZR2	Q8C788;Q91ZR2	Sorting nexin-18	Snx18	By MS/MS	By MS/MS
SH3 domain-binding protein 1	Sh3bp1	A2A5V3;A2A5V2;S4R2D3;P55194;A2A5V4	+			64.462	27.4895	NaN	21.0057	18.4477	-0.8319	-4.92425				7.3839e-09	76352000	4	3	1		4	8.9	11083000	65269000	1	3	3	1	3	1	3	3	3	A2A5V3;A2A5V2;S4R2D3;P55194;A2A5V4	A2A5V3;A2A5V2;S4R2D3;P55194;A2A5V4	SH3 domain-binding protein 1	Sh3bp1	By MS/MS	By MS/MS
E3 ubiquitin-protein ligase Itchy	Itch	Q8C863;Q8C863-2	+			98.992	29.3775	NaN	22.3243	19.7693	0.4867	-3.60265				1.106e-28	282680000	8	8	0		2.7	11.5	41107000	241570000	2	9	9	2	8	1	9	10	10	Q8C863;Q8C863-2	Q8C863;Q8C863-2	E3 ubiquitin-protein ligase Itchy	Itch	By MS/MS	By MS/MS
Prolargin	Prelp	Q9JK53	+			43.292	30.5087	27.1649	24.447	21.8921	2.6094	-1.47985				2.8852e-48	642330000	10	9	1		11.9	27.5	93412000	548910000	4	10	10	4	10	4	10	10	10	Q9JK53	Q9JK53	Prolargin	Prelp	By MS/MS	By MS/MS
Coiled-coil domain-containing protein 43	Ccdc43	Q9CR29-2;Q9CR29;E9Q2S9	+			19.273	NaN	25.5285	24.7348	22.2066	2.8972	-1.16535				0.00022004	327610000	2	0	2		19.9	12.5	48400000	279210000	2	1	1	2	1	2	2	2	2	Q9CR29-2;Q9CR29;E9Q2S9	Q9CR29-2;Q9CR29;E9Q2S9	Coiled-coil domain-containing protein 43	Ccdc43	By MS/MS	By matching
Extracellular matrix protein FRAS1	Fras1	Q80T14	+			442.36	NaN	24.7661	19.9785	17.4623	-1.8591	-5.90965				1.0405e-17	191760000	6	4	2		1	1.5	28532000	163230000	3	5	5	3	5	3	6	6	6	Q80T14	Q80T14	Extracellular matrix protein FRAS1	Fras1	By MS/MS	By MS/MS
Vacuolar protein sorting-associated protein 28 homolog	Vps28	Q9D1C8	+			25.452	32.0901	28.1967	26.9245	24.4258	5.0869	1.05385				2.063e-96	1948700000	18	16	2		23.5	57.5	292980000	1655800000	3	10	10	3	10	3	10	10	10	Q9D1C8	Q9D1C8	Vacuolar protein sorting-associated protein 28 homolog	Vps28	By MS/MS	By MS/MS
	Atp2b1	G5E829;Q32ME1;F7AAP4;E9Q828;Q6Q477;S4R1C4;Q9R0K7;F8WHB1	+			134.75	31.1377	27.1703	23.9676	21.4711	2.13	-1.90085				4.4561e-78	965610000	21	19	2		4.1	22.1	145350000	820260000	4	16	16	4	12	3	13	17	17	G5E829;Q32ME1;F7AAP4;E9Q828;Q6Q477;S4R1C4;Q9R0K7;F8WHB1	G5E829		Atp2b1	By MS/MS	By MS/MS
Sodium/potassium-transporting ATPase subunit alpha-1	Atp1a1	Q8VDN2;Q64436;Q9Z1W8	+			112.98	32.373	29.4683	25.4146	22.9193	3.577	-0.45265				2.6261e-226	2422300000	38	28	10		16.2	29.6	364880000	2057400000	12	25	25	12	15	7	16	26	26	Q8VDN2;Q64436;Q9Z1W8	Q8VDN2	Sodium/potassium-transporting ATPase subunit alpha-1	Atp1a1	By MS/MS	By MS/MS
Guanine nucleotide-binding protein subunit alpha-11	Gna11	P21278	+			42.024	30.7515	26.9797	24.9875	22.5326	3.1499	-0.83935				7.4336e-68	747300000	18	14	4		17.5	44	115270000	632030000	4	12	12	4	9	1	9	13	13	P21278	P21278	Guanine nucleotide-binding protein subunit alpha-11	Gna11	By MS/MS	By MS/MS
Protein FAM171A2	Fam171a2	A2A699-2;A2A699	+			67.806	28.8952	25.5328	22.8873	20.4362	1.0497	-2.93575				5.8379e-41	211070000	10	9	1		3.9	15.5	32632000	178440000	2	7	7	2	7	2	7	7	7	A2A699-2;A2A699	A2A699-2;A2A699	Protein FAM171A2	Fam171a2	By MS/MS	By MS/MS
Vacuolar protein sorting-associated protein 4A	Vps4a	Q8VEJ9	+			48.906	29.6197	26.5809	23.4651	21.0413	1.6275	-2.33065				7.8984e-37	357180000	6	5	1		9.8	18.5	56109000	301070000	2	4	6	4	4	2	4	7	4	Q8VEJ9	Q8VEJ9	Vacuolar protein sorting-associated protein 4A	Vps4a	By MS/MS	By MS/MS
Basement membrane-specific heparan sulfate proteoglycan core protein;Endorepellin;LG3 peptide	Hspg2	B1B0C7;E9PZ16;Q05793	+			469.02	31.1143	27.0859	22.1043	19.6843	0.2667	-3.68765				7.488e-134	952550000	29	25	4		2.9	9.5	149960000	802580000	8	27	27	8	27	8	29	29	29	B1B0C7;E9PZ16;Q05793	B1B0C7;E9PZ16;Q05793	Basement membrane-specific heparan sulfate proteoglycan core protein;Endorepellin;LG3 peptide	Hspg2	By MS/MS	By MS/MS
Anoctamin-6	Ano6	Q6P9J9;Q6P9J9-2	+			106.25	29.0894	25.9582	22.266	19.873	0.4284	-3.49895				2.5832e-23	246160000	7	6	1		3.3	9.2	39370000	206790000	2	6	6	2	6	2	6	6	6	Q6P9J9;Q6P9J9-2	Q6P9J9	Anoctamin-6	Ano6	By MS/MS	By MS/MS
Solute carrier family 12 member 2	Slc12a2	P55012;E9QM38	+			131.03	27.8942	NaN	20.6641	18.3942	-1.1735	-4.97775				3.0535e-14	104320000	4	4	0		1	4.1	17915000	86405000	1	4	4	1	4	1	4	4	4	P55012;E9QM38	P55012;E9QM38	Solute carrier family 12 member 2	Slc12a2	By matching	By MS/MS
Rho-related GTP-binding protein RhoG	Rhog	P84096	+			21.308	29.2945	NaN	24.3054	22.062	2.4678	-1.30995				3.2895e-32	276230000	8	8	0		15.7	50.3	48163000	228060000	1	6	7	2	6	1	6	7	6	P84096	P84096	Rho-related GTP-binding protein RhoG	Rhog	By matching	By MS/MS
Guanine nucleotide-binding protein G(s) subunit alpha isoforms short;Guanine nucleotide-binding protein G(s) subunit alpha isoforms XLas	Gnas	P63094;Q6R0H7;P63094-3;Z4YKV1;P63094-2;Q6R0H7-4;Q8CGK7;Q66L47;A2A610	+			45.663	30.9336	27.884	25.1428	22.9272	3.3052	-0.44475				9.3554e-54	900440000	14	10	4		24.6	32.7	159510000	740930000	7	11	12	8	11	7	12	13	12	P63094;Q6R0H7;P63094-3;Z4YKV1;P63094-2;Q6R0H7-4;Q8CGK7;Q66L47;A2A610	P63094;Q6R0H7;P63094-3;Z4YKV1;P63094-2;Q6R0H7-4	Guanine nucleotide-binding protein G(s) subunit alpha isoforms short;Guanine nucleotide-binding protein G(s) subunit alpha isoforms XLas	Gnas	By MS/MS	By MS/MS
Basigin	Bsg	K3W4Q8;P18572-2;P18572;J3QP71	+			24.116	31.1091	27.6429	26.0154	23.8049	4.1778	0.43295				6.6047e-37	989790000	12	7	5		25.2	29.8	175860000	813930000	4	5	5	4	5	4	6	6	6	K3W4Q8;P18572-2;P18572;J3QP71	K3W4Q8;P18572-2;P18572;J3QP71	Basigin	Bsg	By MS/MS	By MS/MS
Charged multivesicular body protein 4b	Chmp4b	Q9D8B3;Q9D7F7	+			24.936	33.1464	29.8421	27.8421	25.6658	6.0045	2.29385				3.0741e-147	4113600000	24	16	8		47.3	70.1	745230000	3368300000	7	12	12	7	12	7	12	12	12	Q9D8B3;Q9D7F7	Q9D8B3	Charged multivesicular body protein 4b	Chmp4b	By MS/MS	By MS/MS
Guanine nucleotide-binding protein G(I)/G(S)/G(O) subunit gamma-5	Gng5	Q80SZ7	+			7.3184	28.4224	NaN	24.8928	22.7357	3.0552	-0.63625				2.8027e-05	152540000	2	2	0		10.3	25	27938000	124600000	1	2	2	1	2	1	2	2	2	Q80SZ7	Q80SZ7	Guanine nucleotide-binding protein G(I)/G(S)/G(O) subunit gamma-5	Gng5	By matching	By MS/MS
Peripheral plasma membrane protein CASK	Cask	O70589-3;O70589-4;O70589-5;O70589;O70589-2;F6ZQR2;F6Y9I5;B1AUH5;F7CD87	+			102.1	30.5183	27.7519	23.586	21.4399	1.7484	-1.93205				4.5573e-61	694650000	18	15	3		7.1	20.8	128020000	566630000	5	16	16	5	16	5	16	16	16	O70589-3;O70589-4;O70589-5;O70589;O70589-2;F6ZQR2;F6Y9I5;B1AUH5;F7CD87	O70589-3;O70589-4;O70589-5;O70589;O70589-2	Peripheral plasma membrane protein CASK	Cask	By MS/MS	By MS/MS
Lethal(2) giant larvae protein homolog 1	Llgl1	Q80Y17	+			112.62	28.9349	26.4907	22.2895	20.1777	0.4519	-3.19425				3.1033e-27	239870000	7	7	0		3.6	8.7	45067000	194800000	2	6	6	2	6	2	6	6	6	Q80Y17	Q80Y17	Lethal(2) giant larvae protein homolog 1	Llgl1	By matching	By MS/MS
Ras-related protein R-Ras	Rras	P10833	+			23.764	29.1231	26.1979	23.6599	21.559	1.8223	-1.81295				3.1103e-32	261500000	7	6	1		17	41.7	49434000	212060000	3	6	6	3	5	3	5	6	6	P10833	P10833	Ras-related protein R-Ras	Rras	By MS/MS	By MS/MS
Ras-related protein Rap-1b	Rap1b	Q99JI6	+			20.825	32.697	29.0755	27.8456	25.7526	6.008	2.38065				1.5359e-82	2977200000	20	15	5		47.3	63.6	565330000	2411900000	6	10	10	6	2	1	2	10	10	Q99JI6	Q99JI6	Ras-related protein Rap-1b	Rap1b	By MS/MS	By MS/MS
GTPase KRas;GTPase KRas, N-terminally processed	Kras	P32883-2;P32883	+			21.482	30.4675	27.4744	25.82	23.8054	3.9824	0.43345				6.3092e-23	665090000	8	5	3		19.7	38.3	131940000	533140000	2	5	5	2	2	0	2	5	5	P32883-2;P32883	P32883-2;P32883	GTPase KRas;GTPase KRas, N-terminally processed	Kras	By MS/MS	By MS/MS
Vacuolar protein-sorting-associated protein 36	Vps36	Q91XD6	+			43.735	30.3957	27.801	24.3824	22.382	2.5448	-0.98995				4.0878e-70	656020000	21	16	5		18.9	45.9	131180000	524850000	5	17	17	5	17	5	17	17	17	Q91XD6	Q91XD6	Vacuolar protein-sorting-associated protein 36	Vps36	By MS/MS	By MS/MS
Annexin A7	Anxa7	Q07076	+			49.925	27.7135	NaN	21.8619	19.8639	0.0243	-3.50805				1.7344e-13	95311000	5	4	1		3	11.2	19084000	76227000	1	4	4	1	4	1	4	4	4	Q07076	Q07076	Annexin A7	Anxa7	By MS/MS	By MS/MS
Nidogen-2	Nid2	O88322	+			153.91	28.6139	NaN	21.2263	19.2315	-0.6113	-4.14045				2.7597e-28	178000000	8	6	2		3.2	7.6	35703000	142290000	3	7	7	3	7	3	9	9	9	O88322	O88322	Nidogen-2	Nid2	By MS/MS	By MS/MS
Transmembrane protein 59	Tmem59	D3YVM2;Q9QY73	+			28.592	27.3481	NaN	22.2334	20.2503	0.3958	-3.12165				0.00022574	74139000	1	1	0		5.9	9	14966000	59172000	1	2	2	1	2	1	2	2	2	D3YVM2;Q9QY73	D3YVM2;Q9QY73	Transmembrane protein 59	Tmem59	By matching	By MS/MS
Charged multivesicular body protein 2a	Chmp2a	Q9DB34	+			25.134	29.9156	27.9658	25.4264	23.4496	3.5888	0.07765				1.4908e-21	508950000	10	6	4		19.8	27.5	103100000	405850000	4	7	7	4	7	4	8	8	8	Q9DB34	Q9DB34	Charged multivesicular body protein 2a	Chmp2a	By MS/MS	By MS/MS
Protein sprouty homolog 1	Spry1	Q9QXV9	+			34.004	24.778	NaN	19.161	17.1896	-2.6766	-6.18235				0.0023087	12506000	3	2	1		3.5	3.5	2541200	9964800	1	1	1	1	1	1	1	1	1	Q9QXV9	Q9QXV9	Protein sprouty homolog 1	Spry1	By MS/MS	By MS/MS
Glutamate dehydrogenase 1, mitochondrial	Glud1	P26443;F7CFA5	+			61.336	33.6441	30.1436	27.0622	25.186	5.2246	1.81405				4.0642e-160	5883800000	39	25	14		40.9	44.1	1259600000	4624100000	17	22	22	17	22	17	26	26	26	P26443;F7CFA5	P26443	Glutamate dehydrogenase 1, mitochondrial	Glud1	By MS/MS	By MS/MS
Plexin-B2	Plxnb2	B2RXS4	+			206.23	32.3585	29.3349	24.4209	22.5712	2.5833	-0.80075				1.6056e-147	2496200000	35	32	3		10	21.3	542160000	1954000000	11	27	27	11	27	11	31	31	31	B2RXS4	B2RXS4	Plexin-B2	Plxnb2	By MS/MS	By MS/MS
BRO1 domain-containing protein BROX	Brox	Q8K2Q7;J3KMJ4;Q8K2Q7-2	+			46.201	30.9338	28.2612	25.312	23.4633	3.4744	0.09135				8.0895e-123	957940000	18	14	4		28.7	50.4	208180000	749770000	7	14	14	7	14	7	16	16	16	Q8K2Q7;J3KMJ4;Q8K2Q7-2	Q8K2Q7	BRO1 domain-containing protein BROX	Brox	By MS/MS	By MS/MS
Zinc finger MYM-type protein 2	Zmym2	Q9CU65	+			154.64	NaN	24.2319	20.0971	18.2546	-1.7405	-5.11735				5.9916e-05	90366000	2	1	1		0.7	1	19703000	70664000	1	1	1	1	1	1	2	2	2	Q9CU65	Q9CU65	Zinc finger MYM-type protein 2	Zmym2	By MS/MS	By MS/MS
Contactin-1	Cntn1	P12960	+			113.39	29.2476	27.0381	22.166	20.3343	0.3284	-3.03765				1.036e-34	313450000	12	12	0		3.5	13	68746000	244700000	3	10	10	3	10	3	10	10	10	P12960	P12960	Contactin-1	Cntn1	By matching	By MS/MS
Propionyl-CoA carboxylase alpha chain, mitochondrial	Pcca	Q91ZA3;H3BL62	+			79.921	28.2046	NaN	21.2155	19.4087	-0.6221	-3.96325				2.415e-17	137770000	6	4	2		3.6	8.8	30623000	107140000	2	5	5	2	5	2	6	6	6	Q91ZA3;H3BL62	Q91ZA3;H3BL62	Propionyl-CoA carboxylase alpha chain, mitochondrial	Pcca	By MS/MS	By MS/MS
Beta-arrestin-2;Beta-arrestin-1	Arrb2;Arrb1	Q5F2D9;Q91YI4;Q91YI4-2;E0CYB1;E0CY53;Q8BWG8-2;Q8BWG8;J3QNU6	+			45.726	28.0292	NaN	22.1073	20.3236	0.2697	-3.04835				0.00013929	122430000	2	1	1		1.7	3.9	27556000	94878000	1	2	2	1	2	1	2	2	2	Q5F2D9;Q91YI4;Q91YI4-2;E0CYB1;E0CY53;Q8BWG8-2;Q8BWG8;J3QNU6	Q5F2D9;Q91YI4;Q91YI4-2;E0CYB1;E0CY53;Q8BWG8-2;Q8BWG8;J3QNU6	Beta-arrestin-2;Beta-arrestin-1	Arrb2;Arrb1	By MS/MS	By MS/MS
Sorting nexin-9	Snx9	Q91VH2	+			66.545	29.0537	27.3658	23.1295	21.3721	1.2919	-1.99985				5.1779e-32	297270000	8	6	2		5	17.5	67856000	229420000	2	8	8	2	8	2	8	8	8	Q91VH2	Q91VH2	Sorting nexin-9	Snx9	By MS/MS	By MS/MS
E3 ubiquitin-protein ligase RNF213	Rnf213	E9Q555;F7A6H4	+			584.49	26.2781	NaN	16.5836	14.8316	-5.254	-8.54035				2.8594e-05	36555000	2	1	1		0.3	0.5	8368400	28186000	1	2	2	1	2	1	2	2	2	E9Q555;F7A6H4	E9Q555;F7A6H4	E3 ubiquitin-protein ligase RNF213	Rnf213	By MS/MS	By MS/MS
EH domain-containing protein 1	Ehd1	Q9WVK4	+			60.602	32.5133	30.112	26.231	24.517	4.3934	1.14505				1.9051e-188	2980400000	42	29	13		42.1	58.6	696220000	2284100000	14	24	24	14	14	8	16	26	26	Q9WVK4	Q9WVK4	EH domain-containing protein 1	Ehd1	By MS/MS	By MS/MS
LIX1-like protein	Lix1l	Q8BQ89;G3X9C8	+			36.605	29.4655	26.9035	24.0144	22.325	2.1768	-1.04695				1.2893e-37	355190000	11	10	1		8.9	33.8	84066000	271120000	3	9	9	3	9	3	9	9	9	Q8BQ89;G3X9C8	Q8BQ89;G3X9C8	LIX1-like protein	Lix1l	By MS/MS	By MS/MS
Alpha-1,6-mannosylglycoprotein 6-beta-N-acetylglucosaminyltransferase A	Mgat5	Q8R4G6	+			84.55	28.6089	NaN	21.7939	20.1061	-0.0437	-3.26585				0.0048192	185810000	1	1	0		1.2	1.2	44014000	141800000	1	1	1	1	1	1	1	1	1	Q8R4G6	Q8R4G6	Alpha-1,6-mannosylglycoprotein 6-beta-N-acetylglucosaminyltransferase A	Mgat5	By matching	By MS/MS
3-ketoacyl-CoA thiolase A, peroxisomal;3-ketoacyl-CoA thiolase B, peroxisomal	Acaa1a;Acaa1b	H3BKL5;Q921H8;H3BJC1;H3BKA1;H3BJZ9;Q8VCH0	+			38.361	26.7729	NaN	20.9214	19.2633	-0.9162	-4.10865				1.7726e-11	52303000	2	1	1		5.4	3.5	12586000	39717000	1	1	1	1	1	1	2	2	2	H3BKL5;Q921H8;H3BJC1;H3BKA1;H3BJZ9;Q8VCH0	H3BKL5;Q921H8;H3BJC1;H3BKA1;H3BJZ9;Q8VCH0	3-ketoacyl-CoA thiolase A, peroxisomal;3-ketoacyl-CoA thiolase B, peroxisomal	Acaa1a;Acaa1b	By MS/MS	By MS/MS
Disks large homolog 1	Dlg1	H7BWY4;Q811D0-2;Q811D0;E9Q9H0;Q811D0-3;D3Z3B8;F6UDT8;S4R2T8	+			96.891	29.3843	27.2212	22.7834	21.1491	0.9458	-2.22285				1.7311e-32	353160000	11	8	3		6.2	11.8	86045000	267110000	4	7	7	4	7	4	7	7	7	H7BWY4;Q811D0-2;Q811D0;E9Q9H0;Q811D0-3;D3Z3B8;F6UDT8;S4R2T8	H7BWY4;Q811D0-2;Q811D0;E9Q9H0;Q811D0-3;D3Z3B8	Disks large homolog 1	Dlg1	By MS/MS	By MS/MS
Striatin	Strn	F8WH41;O55106	+			69.119	27.987	NaN	21.5504	19.9734	-0.2872	-3.39855				3.6908e-05	123020000	2	1	1		3.3	6.7	30882000	92140000	1	2	2	1	2	1	2	2	2	F8WH41;O55106	F8WH41;O55106	Striatin	Strn	By MS/MS	By MS/MS
Zinc transporter ZIP6	Slc39a6	Q8C145;D3Z7N4	+			86.379	27.9146	NaN	22.2151	20.6944	0.3775	-2.67755				3.9534e-06	118180000	2	2	0		1.2	2.7	30543000	87636000	1	2	2	1	2	1	2	2	2	Q8C145;D3Z7N4	Q8C145;D3Z7N4	Zinc transporter ZIP6	Slc39a6	By MS/MS	By MS/MS
Calpain-6	Capn6	O35646	+			74.542	31.8644	29.7056	25.4575	23.9775	3.6199	0.60555				6.3265e-159	2003000000	38	25	13		35.4	38.2	528560000	1474400000	17	22	22	17	22	17	25	25	25	O35646	O35646	Calpain-6	Capn6	By MS/MS	By MS/MS
Vacuolar protein-sorting-associated protein 25	Vps25	Q9CQ80;A2A4J8;A8XY17;Q9CQ80-2;A2A4K0;E9PXS9	+			20.747	30.2082	27.7587	25.429	23.9605	3.5914	0.58855				2.3379e-31	614990000	13	9	4		31.2	61.4	163240000	451740000	5	8	8	5	8	5	8	8	8	Q9CQ80;A2A4J8;A8XY17;Q9CQ80-2;A2A4K0;E9PXS9	Q9CQ80;A2A4J8;A8XY17;Q9CQ80-2;A2A4K0	Vacuolar protein-sorting-associated protein 25	Vps25	By MS/MS	By MS/MS
Fructose-bisphosphate aldolase B	Aldob	Q91Y97	+			39.507	27.9198	NaN	22.1422	20.6816	0.3046	-2.69035				9.4374e-08	119900000	1	1	0		6.6	8.2	31955000	87950000	1	2	2	2	2	1	2	3	2	Q91Y97	Q91Y97	Fructose-bisphosphate aldolase B	Aldob	By matching	By MS/MS
Carboxypeptidase D	Cpd	O89001	+			152.4	30.4667	28.7184	23.0961	21.6493	1.2585	-1.72265				1.3599e-61	808870000	24	14	10		8.9	14.2	217090000	591780000	11	17	17	11	17	11	19	19	19	O89001	O89001	Carboxypeptidase D	Cpd	By MS/MS	By MS/MS
	Pabpc4;Gm10110	Q91YZ8;D3Z5M2;A3KFU5;A3KFU8;Q6PHQ9;V9GXG3	+			67.852	32.212	29.7728	25.772	24.3422	3.9344	0.97025				6.845e-185	2514200000	23	16	7		34	39.3	680620000	1833500000	9	12	21	17	12	9	12	21	12	Q91YZ8;D3Z5M2;A3KFU5;A3KFU8;Q6PHQ9;V9GXG3	Q91YZ8;D3Z5M2;A3KFU5;A3KFU8;Q6PHQ9		Pabpc4;Gm10110	By MS/MS	By MS/MS
Epoxide hydrolase 1	Ephx1	Q9D379;E9PWK1;F6YTS6;D3Z4M3	+			52.576	30.1714	28.3546	24.0199	22.5948	2.1823	-0.77715				9.3158e-56	653650000	18	15	3		16.3	34.9	177360000	476290000	7	14	14	7	14	7	14	14	14	Q9D379;E9PWK1;F6YTS6;D3Z4M3	Q9D379;E9PWK1;F6YTS6	Epoxide hydrolase 1	Ephx1	By MS/MS	By MS/MS
Ubiquitin domain-containing protein 2;Ubiquitin domain-containing protein 1	Ubtd2;Ubtd1	Q6PGH0;Q91WB7	+			26.144	27.6351	NaN	22.9356	21.5114	1.098	-1.86055				2.1642e-08	99105000	2	2	0		5.6	12	26903000	72202000	1	2	2	1	2	1	2	2	2	Q6PGH0;Q91WB7	Q6PGH0;Q91WB7	Ubiquitin domain-containing protein 2;Ubiquitin domain-containing protein 1	Ubtd2;Ubtd1	By matching	By MS/MS
Ras-related protein Rab-1A	Rab1;Rab1A	Q5SW88;P62821;Q5SW87;Q5SW86	(+)	+		22.372	31.1145	30.1556	26.1803	25.4558	4.3427	2.08385				9.658e-67	1830900000	21	12	9		44.6	53	690320000	1140600000	8	10	10	8	4	4	4	10	10	Q5SW88;P62821;Q5SW87;Q5SW86	Q5SW88;P62821;Q5SW87;Q5SW86	Ras-related protein Rab-1A	Rab1;Rab1A	By MS/MS	By MS/MS
Ras-related protein Ral-B	Ralb	Q9JIW9;F6QC68	(+)			23.349	32.1062	29.1453	27.3961	26.0551	5.5585	2.68315				6.9991e-93	2217100000	18	12	6		38.3	56.8	627500000	1589600000	7	10	10	7	6	4	6	10	10	Q9JIW9;F6QC68	Q9JIW9;F6QC68	Ras-related protein Ral-B	Ralb	By MS/MS	By MS/MS
Synaptobrevin homolog YKT6	Ykt6	Q9CQW1	(+)			22.314	28.2343	NaN	22.8973	21.5997	1.0597	-1.77225				1.5532e-19	153870000	4	3	1		12.6	17.7	44492000	109370000	2	3	3	2	3	2	4	4	4	Q9CQW1	Q9CQW1	Synaptobrevin homolog YKT6	Ykt6	By MS/MS	By MS/MS
Neural cell adhesion molecule 1	Ncam1	P13595	(+)			119.43	32.1633	29.651	25.1257	23.8387	3.2881	0.46675				2.6132e-86	2425800000	31	18	13		14.1	16.1	705150000	1720600000	12	17	17	12	2	0	2	18	18	P13595	P13595	Neural cell adhesion molecule 1	Ncam1	By MS/MS	By MS/MS
ADP-ribosylation factor 6	Arf6	P62331	(+)			20.082	28.692	27.1055	24.3852	23.1014	2.5476	-0.27055				1.8535e-15	247280000	6	5	1		22.3	36.6	71995000	175290000	3	5	5	3	5	3	5	5	5	P62331	P62331	ADP-ribosylation factor 6	Arf6	By MS/MS	By MS/MS
Guanine nucleotide-binding protein G(I)/G(S)/G(O) subunit gamma-2	Gng2	P63213	(+)			7.8501	29.879	27.4541	26.4031	25.1251	4.5655	1.75315				5.26e-20	501350000	7	5	2		57.7	74.6	146380000	354970000	3	5	5	3	5	3	5	5	5	P63213	P63213	Guanine nucleotide-binding protein G(I)/G(S)/G(O) subunit gamma-2	Gng2	By MS/MS	By MS/MS
Guanine nucleotide-binding protein G(k) subunit alpha	Gnai3	Q9DC51;A2AE32;P20612;Q3V3I2;P50149;A2AE31;F6QPU5	(+)			40.538	30.5118	28.7601	25.2556	23.9959	3.418	0.62395				7.2885e-73	851800000	15	14	1		33.1	47.2	250950000	600850000	4	11	17	9	10	3	10	17	11	Q9DC51;A2AE32;P20612;Q3V3I2;P50149;A2AE31;F6QPU5	Q9DC51	Guanine nucleotide-binding protein G(k) subunit alpha	Gnai3	By MS/MS	By MS/MS
Glia-derived nexin	Serpine2	Q07235;A2RSF9	(+)			44.207	33.3465	30.7293	27.4515	26.2008	5.6139	2.82885				8.0944e-135	5474000000	44	26	18		58.9	62	1619700000	3854300000	19	21	21	19	21	19	22	22	22	Q07235;A2RSF9	Q07235	Glia-derived nexin	Serpine2	By MS/MS	By MS/MS
Renin receptor	Atp6ap2	Q9CYN9	(+)			39.091	27.8419	25.348	22.4388	21.2371	0.6012	-2.13485				4.3156e-23	122350000	3	2	1		10.9	13.1	37076000	85277000	2	3	3	2	3	2	3	3	3	Q9CYN9	Q9CYN9	Renin receptor	Atp6ap2	By MS/MS	By MS/MS
Coiled-coil and C2 domain-containing protein 1B	Cc2d1b	F6XC25;Q8BRN9	(+)			84.902	28.1748	26.2618	21.5332	20.3423	-0.3044	-3.02965				3.5801e-22	165840000	5	4	1		3.9	9.6	50518000	115320000	2	5	5	2	5	2	5	5	5	F6XC25;Q8BRN9	F6XC25;Q8BRN9	Coiled-coil and C2 domain-containing protein 1B	Cc2d1b	By MS/MS	By MS/MS
Serine protease 23	Prss23	Q9D6X6	(+)			43.071	25.6123	NaN	19.6903	18.5005	-2.1473	-4.87145				3.53e-07	25554000	2	1	1		3.4	7.9	7787800	17767000	1	2	2	1	2	1	2	2	2	Q9D6X6	Q9D6X6	Serine protease 23	Prss23	By MS/MS	By MS/MS
E3 ubiquitin-protein ligase NEDD4-like;E3 ubiquitin-protein ligase	Nedd4l	E9PXB7;Q8CFI0-3;Q8CFI0;Q8CFI0-2;G3X9H8	(+)			112.22	27.7378	NaN	20.6232	19.4596	-1.2144	-3.91235				3.3621e-19	112130000	5	5	0		3.5	7.1	34608000	77526000	1	5	6	3	5	1	6	8	6	E9PXB7;Q8CFI0-3;Q8CFI0;Q8CFI0-2;G3X9H8	E9PXB7;Q8CFI0-3;Q8CFI0;Q8CFI0-2;G3X9H8	E3 ubiquitin-protein ligase NEDD4-like;E3 ubiquitin-protein ligase	Nedd4l	By MS/MS	By MS/MS
Adenosylhomocysteinase	Ahcy	P50247;A2ALT5	(+)			47.688	34.3572	31.7629	28.2031	27.0477	6.3655	3.67575				2.8916e-193	11194000000	44	24	20		55.6	59	3468300000	7725300000	20	22	22	20	22	20	26	26	26	P50247;A2ALT5	P50247	Adenosylhomocysteinase	Ahcy	By MS/MS	By MS/MS
Integral membrane protein 2B;BRI2, membrane form;BRI2 intracellular domain;BRI2C, soluble form;Bri23 peptide	Itm2b	O89051	(+)			30.26	28.3884	NaN	23.0514	21.9015	1.2138	-1.47045				7.347e-09	176550000	3	1	2		7.1	14.3	54846000	121700000	2	3	3	2	3	2	4	4	4	O89051	O89051	Integral membrane protein 2B;BRI2, membrane form;BRI2 intracellular domain;BRI2C, soluble form;Bri23 peptide	Itm2b	By MS/MS	By MS/MS
Guanine nucleotide-binding protein G(I)/G(S)/G(O) subunit gamma-12	Gng12	Q9DAS9	(+)			7.9972	30.5471	27.8195	27.0102	25.8671	5.1726	2.49515				2.7897e-21	785480000	6	2	4		66.7	66.7	244810000	540670000	4	4	4	4	4	4	4	4	4	Q9DAS9	Q9DAS9	Guanine nucleotide-binding protein G(I)/G(S)/G(O) subunit gamma-12	Gng12	By MS/MS	By MS/MS
Guanine nucleotide-binding protein G(i) subunit alpha-2	Gnai2	P08752	(+)			40.489	33.1368	31.4542	27.7299	26.5873	5.8923	3.21535				5.4896e-138	5498600000	42	25	17		53.8	61.7	1714200000	3784400000	16	19	19	16	12	10	13	20	20	P08752	P08752	Guanine nucleotide-binding protein G(i) subunit alpha-2	Gnai2	By MS/MS	By MS/MS
Leucine-rich repeat-containing protein 57	Lrrc57	Q8JZX5;A2AKH7;Q9D1G5;B0R031	(+)			26.726	27.2198	NaN	21.8829	20.7769	0.0453	-2.59505				9.1818e-07	79294000	5	3	2		9.2	19.2	25154000	54140000	2	4	4	2	4	2	4	4	4	Q8JZX5;A2AKH7;Q9D1G5;B0R031	Q8JZX5;A2AKH7;Q9D1G5	Leucine-rich repeat-containing protein 57	Lrrc57	By MS/MS	By MS/MS
Ras GTPase-activating protein 3	Rasa3	Q60790;D3YZE9;P58069	(+)			95.986	29.6136	27.1327	22.4056	21.3024	0.568	-2.06955				7.4809e-46	423390000	17	13	4		8.9	16.8	134480000	288910000	6	14	14	6	14	6	16	16	16	Q60790;D3YZE9;P58069	Q60790	Ras GTPase-activating protein 3	Rasa3	By MS/MS	By MS/MS
Aldehyde dehydrogenase, mitochondrial	Aldh2	P47738;D3YYF3	(+)			56.537	32.7077	29.5548	26.5306	25.4316	4.693	2.05965				1.4416e-125	3412700000	33	18	15		34.7	29.9	1086100000	2326600000	16	17	17	16	16	15	20	21	21	P47738;D3YYF3	P47738	Aldehyde dehydrogenase, mitochondrial	Aldh2	By MS/MS	By MS/MS
DnaJ homolog subfamily C member 5	Dnajc5	A2AUE1;G5E8T0;P60904	(+)			15.819	26.4359	NaN	22.3213	21.2438	0.4837	-2.12815				1.0779e-05	46344000	2	2	0		9.9	20.6	14899000	31444000	1	2	2	1	2	1	2	2	2	A2AUE1;G5E8T0;P60904	A2AUE1;G5E8T0;P60904	DnaJ homolog subfamily C member 5	Dnajc5	By matching	By MS/MS
Receptor expression-enhancing protein 5	Reep5	G3X8R0;Q60870	(+)			21.447	26.9176	NaN	22.803	21.7309	0.9654	-1.64105				3.26e-12	64791000	3	2	1		4.2	9.5	20884000	43908000	1	2	2	1	2	1	2	2	2	G3X8R0;Q60870	G3X8R0;Q60870	Receptor expression-enhancing protein 5	Reep5	By MS/MS	By MS/MS
Tyrosine-protein phosphatase non-receptor type 23	Ptpn23	Q6PB44-2;Q6PB44	(+)			184.96	28.2325	26.0372	20.5976	19.5273	-1.24	-3.84465				6.58e-42	168650000	13	10	3		3	8.2	54405000	114240000	4	11	11	4	11	4	12	12	12	Q6PB44-2;Q6PB44	Q6PB44-2;Q6PB44	Tyrosine-protein phosphatase non-receptor type 23	Ptpn23	By MS/MS	By MS/MS
SLIT-ROBO Rho GTPase-activating protein 2	Srgap2	Q91Z67;Q91Z69;D3YZW1	(+)			120.8	32.4848	30.2943	25.3752	24.3165	3.5376	0.94455				1.647e-238	3220600000	46	29	17		35.9	37.3	1044600000	2176000000	24	31	31	24	31	24	35	35	35	Q91Z67;Q91Z69;D3YZW1	Q91Z67	SLIT-ROBO Rho GTPase-activating protein 2	Srgap2	By MS/MS	By MS/MS
Charged multivesicular body protein 3	Chmp3	Q9CQ10	(+)			25.219	28.05	NaN	23.5204	22.5097	1.6828	-0.86225				1.8134e-08	144030000	4	2	2		8.9	12.9	47773000	96260000	2	3	3	2	3	2	3	3	3	Q9CQ10	Q9CQ10	Charged multivesicular body protein 3	Chmp3	By MS/MS	By MS/MS
Polyadenylate-binding protein 1	Pabpc1	P29341;Q9D4E6;Q62029;F6ZAX1;A2A5N3;Q8C7D3	(+)			70.67	34.9202	32.9786	28.3262	27.3349	6.4886	3.96295				0	18209000000	84	50	34		50.5	53.5	6094300000	12115000000	26	30	30	26	21	18	21	30	30	P29341;Q9D4E6;Q62029;F6ZAX1;A2A5N3;Q8C7D3	P29341	Polyadenylate-binding protein 1	Pabpc1	By MS/MS	By MS/MS
Catenin alpha-1	Ctnna1	P26231;Q61301-2;Q61301-3;Q61301;E0CXB9;Q8BS72;REV__Q9JMB1-2;REV__Q9JMB1	(+)			100.11	29.4266	27.1255	22.4252	21.4456	0.5876	-1.92635				6.8914e-54	398940000	17	13	4		9.3	15.5	134240000	264700000	5	11	11	5	11	5	13	13	13	P26231;Q61301-2;Q61301-3;Q61301;E0CXB9;Q8BS72;REV__Q9JMB1-2;REV__Q9JMB1	P26231	Catenin alpha-1	Ctnna1	By MS/MS	By MS/MS
Unconventional myosin-Ic	Myo1c	Q9WTI7-2;Q9WTI7-3;Q9WTI7;Q9WTI7-4	(+)			118.15	27.667	26.6211	20.7452	19.7699	-1.0924	-3.60205				6.9006e-20	140530000	11	8	3		2	8.7	47380000	93153000	2	8	8	2	8	2	8	8	8	Q9WTI7-2;Q9WTI7-3;Q9WTI7;Q9WTI7-4	Q9WTI7-2;Q9WTI7-3;Q9WTI7;Q9WTI7-4	Unconventional myosin-Ic	Myo1c	By MS/MS	By MS/MS
EGF-like repeat and discoidin I-like domain-containing protein 3	Edil3	Q8C4U8;O35474;Q8C8K0	(+)			52.695	27.8298	NaN	21.5997	20.6318	-0.2379	-2.74015				2.5584e-18	124870000	4	3	1		4.9	10.4	42245000	82629000	1	3	3	1	3	1	4	4	4	Q8C4U8;O35474;Q8C8K0	Q8C4U8;O35474	EGF-like repeat and discoidin I-like domain-containing protein 3	Edil3	By MS/MS	By MS/MS
G-protein coupled receptor 56;GPR56 N-terminal fragment;GPR56 C-terminal fragment	Gpr56	Q8K209	(+)			77.254	27.5933	NaN	21.3089	20.343	-0.5287	-3.02895				6.2399e-13	106050000	2	2	0		2.5	5.5	35909000	70140000	1	3	3	1	3	1	3	3	3	Q8K209	Q8K209	G-protein coupled receptor 56;GPR56 N-terminal fragment;GPR56 C-terminal fragment	Gpr56	By matching	By MS/MS
Mitogen-activated protein kinase kinase kinase kinase 4	Map4k4	F8VPL5;P97820;E9PVG7;Q9JM52-2;Q9JM52;Q5SXG1;Q5SXG3;G3X9G2;Q9JM52-3;F7AMS7	(+)			140.81	33.0097	30.7992	25.6384	24.71	3.8008	1.33805				4.523e-242	4700800000	77	49	28		33.2	41.1	1619200000	3081600000	32	47	47	32	34	22	35	48	48	F8VPL5;P97820;E9PVG7;Q9JM52-2;Q9JM52;Q5SXG1;Q5SXG3;G3X9G2;Q9JM52-3;F7AMS7	F8VPL5;P97820;E9PVG7	Mitogen-activated protein kinase kinase kinase kinase 4	Map4k4	By MS/MS	By MS/MS
Retrovirus-related Env polyprotein from Fv-4 locus	Fv4	P11370;B2RQY6;Q3TZL0	(+)			74.452	29.7861	NaN	23.212	22.2954	1.3744	-1.07655				6.6605e-39	490520000	3	2	1		6.6	8.2	169870000	320650000	1	1	7	6	1	1	1	7	1	P11370;B2RQY6;Q3TZL0	P11370	Retrovirus-related Env polyprotein from Fv-4 locus	Fv4	By MS/MS	By MS/MS
Angiopoietin-related protein 4	Angptl4	G3UWT7;Q9Z1P8	(+)			16.921	27.2949	NaN	22.7653	21.8607	0.9277	-1.51125				7.9642e-05	87499000	2	1	1		7.1	7.1	30466000	57033000	1	1	1	1	1	1	1	1	1	G3UWT7;Q9Z1P8	G3UWT7;Q9Z1P8	Angiopoietin-related protein 4	Angptl4	By MS/MS	By MS/MS
Band 4.1-like protein 5	Epb41l5	Q8BGS1;Q8BGS1-3;Q8BGS1-2	(+)			81.635	27.5833	NaN	21.0994	20.2762	-0.7382	-3.09575				4.8891e-23	109010000	3	3	0		2.5	7.3	39365000	69650000	1	3	3	1	3	1	3	3	3	Q8BGS1;Q8BGS1-3;Q8BGS1-2	Q8BGS1;Q8BGS1-3;Q8BGS1-2	Band 4.1-like protein 5	Epb41l5	By matching	By MS/MS
Sodium/potassium-transporting ATPase subunit beta-3	Atp1b3	P97370	(+)			31.775	27.1513	NaN	21.7148	20.9024	-0.1228	-2.46955				4.5058e-11	81030000	4	4	0		5.4	12.9	29400000	51629000	1	4	4	1	4	1	4	4	4	P97370	P97370	Sodium/potassium-transporting ATPase subunit beta-3	Atp1b3	By matching	By MS/MS
Ras-related C3 botulinum toxin substrate 1;Ras-related C3 botulinum toxin substrate 3	Rac1;Rac3	P63001;Q3TLP8;P60764;A2AC13;Q05144	(+)			21.45	31.3396	29.8682	26.988	26.2146	5.1504	2.84265				4.8145e-35	1687900000	15	9	6		41.1	55.7	622960000	1064900000	6	8	9	7	8	6	8	9	8	P63001;Q3TLP8;P60764;A2AC13;Q05144	P63001;Q3TLP8;P60764	Ras-related C3 botulinum toxin substrate 1;Ras-related C3 botulinum toxin substrate 3	Rac1;Rac3	By MS/MS	By MS/MS
ADP-ribosylation factor 2	Arf2	Q8BSL7;A2A6T9;D3YV25;E9Q2C2	(+)			20.746	26.4834	NaN	21.6319	20.8636	-0.2057	-2.50835				8.5319e-107	51576000	1	0	1		54.1	52.5	19079000	32497000	1	1	7	7	1	1	1	8	1	Q8BSL7;A2A6T9;D3YV25;E9Q2C2	Q8BSL7	ADP-ribosylation factor 2	Arf2	By MS/MS	By MS/MS
Cation-independent mannose-6-phosphate receptor	Igf2r	Q07113;F6SFP4	(+)			273.81	30.9003	28.6717	22.4873	21.722	0.6497	-1.64995				1.0058e-116	1111300000	31	22	9		9.1	9.1	411640000	699680000	15	19	19	15	19	15	26	26	26	Q07113;F6SFP4	Q07113	Cation-independent mannose-6-phosphate receptor	Igf2r	By MS/MS	By MS/MS
Low-density lipoprotein receptor	Ldlr	P35951;B1AXJ6;F6YZZ8;Q924X6-2;B1AXJ3;B1AXJ5;B1AXJ4;Q924X6	(+)			94.946	27.7423	NaN	20.7864	20.0419	-1.0512	-3.33005				2.8916e-19	124190000	5	3	2		6.5	7.2	46419000	77771000	2	4	4	2	4	2	5	5	5	P35951;B1AXJ6;F6YZZ8;Q924X6-2;B1AXJ3;B1AXJ5;B1AXJ4;Q924X6	P35951	Low-density lipoprotein receptor	Ldlr	By MS/MS	By MS/MS
Dipeptidyl peptidase 9	Dpp9	Q8BVG4-2;Q8BVG4	(+)			80.595	NaN	23.3549	18.9044	18.2256	-2.9332	-5.14635				4.1915e-07	27902000	2	1	1		2.9	1.3	10728000	17174000	1	1	1	1	1	1	2	2	2	Q8BVG4-2;Q8BVG4	Q8BVG4-2;Q8BVG4	Dipeptidyl peptidase 9	Dpp9	By MS/MS	By MS/MS
Catenin beta-1	Ctnnb1	Q02248;E9Q6A9;F7BAC9;F6QZ47;F7CRC6;D3YUH4	(+)			85.47	29.7357	29.0215	23.2166	22.545	1.379	-0.82695				2.7894e-60	666410000	18	11	7		17	23.7	257020000	409390000	8	12	12	8	12	8	12	12	12	Q02248;E9Q6A9;F7BAC9;F6QZ47;F7CRC6;D3YUH4	Q02248;E9Q6A9	Catenin beta-1	Ctnnb1	By MS/MS	By MS/MS
Cation-dependent mannose-6-phosphate receptor	M6pr	P24668	(+)			31.172	28.621	27.668	23.4986	22.8427	1.661	-0.52925				9.5624e-31	290610000	6	4	2		21.2	19.1	112830000	177790000	3	3	3	3	3	3	4	4	4	P24668	P24668	Cation-dependent mannose-6-phosphate receptor	M6pr	By MS/MS	By MS/MS
Translation initiation factor eIF-2B subunit delta	Eif2b4	Q61749;Q61749-2;D3Z780;F7CPG6	(+)			57.624	26.3761	NaN	20.3229	19.7119	-1.5147	-3.66005				2.6987e-10	49920000	3	2	1		3.8	3.2	19752000	30167000	2	2	2	2	2	2	3	3	3	Q61749;Q61749-2;D3Z780;F7CPG6	Q61749;Q61749-2;D3Z780;F7CPG6	Translation initiation factor eIF-2B subunit delta	Eif2b4	By MS/MS	By MS/MS
Transmembrane emp24 domain-containing protein 4	Tmed4	Q5SVW9;Q8R1V4	(+)			19.097	27.3756	NaN	22.3865	21.7847	0.5489	-1.58725				5.3706e-10	100050000	3	2	1		6.5	19.4	39742000	60312000	1	2	2	1	2	1	2	2	2	Q5SVW9;Q8R1V4	Q5SVW9;Q8R1V4	Transmembrane emp24 domain-containing protein 4	Tmed4	By MS/MS	By MS/MS
Tetraspanin-6	Tspan6	H3BL26;Q99L96;O70401;H3BJJ0	(+)			18.659	30.0085	28.9293	25.4167	24.8294	3.5791	1.45745				2.6939e-18	746020000	9	6	3		27.7	27.7	298120000	447900000	5	5	5	5	5	5	5	5	5	H3BL26;Q99L96;O70401;H3BJJ0	H3BL26;Q99L96;O70401	Tetraspanin-6	Tspan6	By MS/MS	By MS/MS
Signal recognition particle 14 kDa protein;Signal recognition particle 14 kDa protein, N-terminally processed	Srp14	P16254;A2AUM6	(+)			12.51	29.8404	27.7756	25.7332	25.1591	3.8956	1.78715				6.0968e-26	559470000	10	6	4		41.8	50	224800000	334670000	4	6	6	4	6	4	6	6	6	P16254;A2AUM6	P16254;A2AUM6	Signal recognition particle 14 kDa protein;Signal recognition particle 14 kDa protein, N-terminally processed	Srp14	By MS/MS	By MS/MS
Nucleolar protein 10	Nol10	Q5RJG1	(+)			80.076	NaN	25.9769	21.459	20.8894	-0.3786	-2.48255				0.0028526	164060000	2	0	2		3.6	1.2	66043000	98015000	2	1	1	2	1	2	2	2	2	Q5RJG1	Q5RJG1	Nucleolar protein 10	Nol10	By MS/MS	By matching
Clathrin heavy chain 1	Cltc	Q68FD5;Q5SXR6;F6Z1R4	(+)			191.55	36.1296	33.949	28.1076	27.5447	6.27	4.17275				0	43652000000	244	138	106		69	68.6	17621000000	26031000000	87	99	99	87	99	87	104	104	104	Q68FD5;Q5SXR6;F6Z1R4	Q68FD5;Q5SXR6	Clathrin heavy chain 1	Cltc	By MS/MS	By MS/MS
Protein tyrosine phosphatase type IVA 2;Protein tyrosine phosphatase type IVA 1	Ptp4a2;Ptp4a1	O70274;Q63739	(+)			19.127	27.5715	NaN	22.72	22.1902	0.8824	-1.18175				5.1904e-09	116940000	2	1	1		17.4	25.7	47854000	69088000	1	2	2	1	2	1	2	2	2	O70274;Q63739	O70274;Q63739	Protein tyrosine phosphatase type IVA 2;Protein tyrosine phosphatase type IVA 1	Ptp4a2;Ptp4a1	By MS/MS	By MS/MS
Formin-binding protein 1-like	Fnbp1l	Q8K012-2;E9PUK3;Q8K012;E9PUI5	(+)			63.917	26.8369	NaN	20.4004	19.8796	-1.4372	-3.49235				6.4127e-09	70459000	4	2	2		3.6	5.5	28939000	41520000	2	3	3	2	3	2	4	4	4	Q8K012-2;E9PUK3;Q8K012;E9PUI5	Q8K012-2;E9PUK3;Q8K012;E9PUI5	Formin-binding protein 1-like	Fnbp1l	By MS/MS	By MS/MS
Sorbin and SH3 domain-containing protein 1	Sorbs1	Q62417-5;Q62417-6;Q62417-4;E9Q6A3;Q62417-3;E9PYX6;Q62417-2;E9QNA7;Q62417-7;D3Z5J3;Q62417	(+)			76.369	26.8044	NaN	20.1048	19.5953	-1.7328	-3.77665				0.0024896	69108000	2	1	1		1.5	1.5	28514000	40594000	1	1	1	1	1	1	1	1	1	Q62417-5;Q62417-6;Q62417-4;E9Q6A3;Q62417-3;E9PYX6;Q62417-2;E9QNA7;Q62417-7;D3Z5J3;Q62417	Q62417-5;Q62417-6;Q62417-4;E9Q6A3;Q62417-3;E9PYX6;Q62417-2;E9QNA7;Q62417-7;D3Z5J3;Q62417	Sorbin and SH3 domain-containing protein 1	Sorbs1	By MS/MS	By MS/MS
Unconventional myosin-Ib	Myo1b	P46735;Q7TQD7;P46735-2;E9QNH6;E9Q580;D3YV80;O88329	(+)			128.56	30.8225	29.3423	23.4626	22.9724	1.625	-0.39955				8.8375e-100	1227000000	37	21	16		21	29.4	510240000	716740000	18	23	23	18	23	18	30	30	30	P46735;Q7TQD7;P46735-2;E9QNH6;E9Q580;D3YV80;O88329	P46735;Q7TQD7;P46735-2;E9QNH6;E9Q580	Unconventional myosin-Ib	Myo1b	By MS/MS	By MS/MS
Gem-associated protein 5	Gemin5	A2AFQ9;Q8BX17;E9PUU4	(+)			166.52	29.271	27.5836	21.5088	21.023	-0.3288	-2.34895				1.493e-54	404080000	17	10	7		8.7	9.9	168340000	235730000	10	12	12	10	12	10	16	16	16	A2AFQ9;Q8BX17;E9PUU4	A2AFQ9;Q8BX17;E9PUU4	Gem-associated protein 5	Gemin5	By MS/MS	By MS/MS
Paralemmin-2	Palm2;Gm20459	Q8BR92;G3X9P1	(+)			42.095	26.7424	NaN	20.7533	20.2778	-1.0843	-3.09415				4.4424e-11	66852000	3	2	1		6.4	9.8	27966000	38886000	2	3	3	2	2	2	2	3	3	Q8BR92;G3X9P1	Q8BR92;G3X9P1	Paralemmin-2	Palm2;Gm20459	By MS/MS	By MS/MS
Cell division control protein 42 homolog	Cdc42	P60766;P60766-1;G3UZM2;D3Z3L1;F2Z463;D3YX61;Q9ER71-2;Q8R527;Q9ER71	(+)			21.258	31.6505	30.0141	27.0548	26.5879	5.2172	3.21595				9.4528e-75	2162500000	18	10	8		48.7	48.7	907840000	1254700000	7	9	9	7	8	6	8	9	9	P60766;P60766-1;G3UZM2;D3Z3L1;F2Z463;D3YX61;Q9ER71-2;Q8R527;Q9ER71	P60766;P60766-1	Cell division control protein 42 homolog	Cdc42	By MS/MS	By MS/MS
Transferrin receptor protein 1	Tfrc	Q62351;Q8C872	(+)			85.73	30.8831	29.8004	24.3376	23.8868	2.5	0.51485				4.0658e-145	1395100000	34	19	15		27.8	28.6	589430000	805630000	17	18	18	17	18	17	22	22	22	Q62351;Q8C872	Q62351;Q8C872	Transferrin receptor protein 1	Tfrc	By MS/MS	By MS/MS
Programmed cell death protein 6	Pdcd6	P12815-2;P12815	(+)			21.663	30.8782	29.2031	25.9536	25.5158	4.116	2.14385				1.8688e-69	1242600000	20	11	9		67.2	65.6	527740000	714860000	9	9	9	9	9	9	10	10	10	P12815-2;P12815	P12815-2;P12815	Programmed cell death protein 6	Pdcd6	By MS/MS	By MS/MS
Vacuolar protein sorting-associated protein 4B	Vps4b	P46467;Q8BPY9	(+)			49.419	30.9701	29.3604	24.8731	24.4545	3.0355	1.08255				3.3163e-71	1343000000	18	10	8		26.4	34.7	574760000	768200000	9	14	14	9	12	7	12	15	15	P46467;Q8BPY9	P46467	Vacuolar protein sorting-associated protein 4B	Vps4b	By MS/MS	By MS/MS
Ras-related protein Rab-5B	Rab5b	P61021		+		23.707	NaN	NaN	NaN	NaN	NaN	NaN				3.1969e-15	0	1	1	0		14.9	21.4	0	0	0	1	4	3	1	0	1	4	1	P61021	P61021	Ras-related protein Rab-5B	Rab5b	By matching	By MS/MS
Ras-related protein Rab-3A	Rab3a	P63011		+		24.97	NaN	NaN	NaN	NaN	NaN	NaN				6.042e-06	0	1	1	0		0	10.9	0	0	0	1	2	0	1	0	1	2	1	P63011	P63011	Ras-related protein Rab-3A	Rab3a	By matching	By MS/MS
Ras-related protein Rab-18	Rab18	P35293		+		23.035	NaN	24.6383	NaN	20.9379	NaN	-2.43405				0.00010594	26114000	2	0	2		12.1	0	26114000	0	2	0	0	2	0	2	2	2	2	P35293	P35293	Ras-related protein Rab-18	Rab18	By MS/MS	By matching
Integrin beta-3	Itgb3	O54890		+		86.738	NaN	NaN	NaN	NaN	NaN	NaN				0.0060306	0	1	1	0		0	1.9	0	0	0	1	1	0	1	0	1	1	1	O54890	O54890	Integrin beta-3	Itgb3	By matching	By MS/MS
Ras-related protein Rab-6A;Ras-related protein Rab-6B	Rab6a;Rab6b	P35279-2;P35279;D3YV69;P61294;Q8BHD0		+		23.545	30.7164	29.4902	25.5879	25.5202	3.7503	2.14825				2.1448e-34	1281200000	11	5	6		32.7	31.2	625590000	655640000	6	6	6	6	6	6	7	7	7	P35279-2;P35279;D3YV69;P61294;Q8BHD0	P35279-2;P35279;D3YV69;P61294	Ras-related protein Rab-6A;Ras-related protein Rab-6B	Rab6a;Rab6b	By MS/MS	By MS/MS
Ras-related protein Rab-5C	Rab5c	P35278;Q8C266		+		23.412	30.5164	29.149	25.5789	25.5476	3.7413	2.17565				1.9872e-29	1090800000	13	7	6		27.8	42.1	539480000	551310000	5	7	7	5	4	2	4	7	7	P35278;Q8C266	P35278;Q8C266	Ras-related protein Rab-5C	Rab5c	By MS/MS	By MS/MS
Ras-related protein Rab-7a	Rab7a	P51150		+		23.489	31.831	30.4276	26.5826	26.6413	4.745	3.26935				1.9746e-190	2872400000	24	14	10		72	64.3	1465400000	1407000000	13	13	13	13	13	13	15	15	15	P51150	P51150	Ras-related protein Rab-7a	Rab7a	By MS/MS	By MS/MS
Ras-related protein Rab-12	Rab12	P35283;A2CG35		+		27.328	NaN	26.2855	22.0018	22.1981	0.1642	-1.17385				0.00016436	153190000	2	0	2		6.6	2.9	81797000	71390000	2	1	1	2	1	2	2	2	2	P35283;A2CG35	P35283;A2CG35	Ras-related protein Rab-12	Rab12	By MS/MS	By matching
Ras-related protein Rab-2A;Ras-related protein Rab-2B	Rab2a;Rab2b	P53994;Q3TEG7;P59279;G3UXQ7;G3V022		+		23.547	29.2169	28.3508	24.0012	24.2922	2.1636	0.92025				1.358e-42	522700000	13	6	7		32.5	45.3	287620000	235080000	6	7	7	6	7	6	10	10	10	P53994;Q3TEG7;P59279;G3UXQ7;G3V022	P53994;Q3TEG7;P59279	Ras-related protein Rab-2A;Ras-related protein Rab-2B	Rab2a;Rab2b	By MS/MS	By MS/MS
Ras-related protein Rab-11A	Rab11a;Rab11b	P62492;G3UY29;E9Q3P9;F8WGS1;G3UZL4;E9Q6B3;E9PZB2;D3YYB3;Q9WTL2		+		24.393	30.9095	30.0623	25.6598	26.1163	3.8222	2.74435				3.4274e-71	1760500000	19	10	9		49.1	61.1	1018400000	742160000	9	10	10	9	1	1	1	11	11	P62492;G3UY29;E9Q3P9;F8WGS1;G3UZL4;E9Q6B3;E9PZB2;D3YYB3;Q9WTL2	P62492;G3UY29;E9Q3P9;F8WGS1	Ras-related protein Rab-11A	Rab11a;Rab11b	By MS/MS	By MS/MS
Ras-related protein Rab-11B	Rab11b	P46638;G3UZD3		+		24.489	26.2996	NaN	20.8631	21.5486	-0.9745	-1.82335				4.2108e-35	74621000	2	1	1		39	50.9	46011000	28610000	1	1	10	9	1	1	1	11	1	P46638;G3UZD3	P46638;G3UZD3	Ras-related protein Rab-11B	Rab11b	By MS/MS	By MS/MS
Ras-related protein Rab-14	Rab14	Q91V41;A2AL34		+		23.897	29.5603	28.2131	23.8659	24.5631	2.0283	1.19115				4.7074e-45	641220000	10	6	4		51.2	41.4	396610000	244610000	7	5	5	7	5	7	7	7	7	Q91V41;A2AL34	Q91V41;A2AL34	Ras-related protein Rab-14	Rab14	By MS/MS	By MS/MS
Ras-related protein Rab-5A	Rab5a	Q9CQD1;A2A5F5;A2A5F6		+		23.598	NaN	25.729	21.4879	22.2696	-0.3497	-1.10235				2.0717e-14	87968000	2	1	1		27	21.4	55617000	32351000	2	1	4	5	1	2	2	5	2	Q9CQD1;A2A5F5;A2A5F6	Q9CQD1	Ras-related protein Rab-5A	Rab5a	By MS/MS	By MS/MS
Ras-related protein Rab-9A	Rab9a;Rab9	Q9R0M6;A2AFP5;A2AFP4		+		22.909	NaN	25.484	21.2131	22.0246	-0.6245	-1.34735				2.1696e-09	73669000	3	1	2		15.4	8	46930000	26740000	2	1	1	2	1	2	2	2	2	Q9R0M6;A2AFP5;A2AFP4	Q9R0M6;A2AFP5;A2AFP4	Ras-related protein Rab-9A	Rab9a;Rab9	By MS/MS	By MS/MS
CD63 antigen	Cd63	P41731		+		25.766	28.1997	NaN	23.67	24.7654	1.8324	1.39345				1.0328e-08	334920000	1	0	1		4.6	4.6	228150000	106780000	1	1	1	1	1	1	1	1	1	P41731	P41731	CD63 antigen	Cd63	By MS/MS	By matching
Ras-related protein Rab-1B	Rab1b	Q9D1G1		+		22.187	27.8232	27.0278	21.7451	23.8196	-0.0925	0.44765				1.1424e-56	274800000	7	2	5		52.2	44.3	222080000	52725000	4	2	8	8	2	4	4	10	4	Q9D1G1	Q9D1G1	Ras-related protein Rab-1B	Rab1b	By MS/MS	By MS/MS
Lysosome-associated membrane glycoprotein 1	Lamp1	P11438		+		43.865	29.0425	29.532	23.2229	25.5733	1.3853	2.20135				6.1255e-26	1015200000	10	3	7		15.5	11.8	848720000	166430000	5	4	4	5	4	5	5	5	5	P11438	P11438	Lysosome-associated membrane glycoprotein 1	Lamp1	By MS/MS	By MS/MS
Lysosome-associated membrane glycoprotein 2	Lamp2	P17047-3;P17047;P17047-2		+		45.655	27.6495	28.8404	22.0226	24.4079	0.185	1.03595				1.6449e-08	530380000	3	0	3		6.3	6.5	445170000	85213000	3	3	3	3	3	3	4	4	4	P17047-3;P17047;P17047-2	P17047-3;P17047;P17047-2	Lysosome-associated membrane glycoprotein 2	Lamp2	By MS/MS	By MS/MS
Protein argonaute-2;Protein argonaute-1	Ago2;Ago1	Q8CJG0;H3BJ70;Q8CJG1			+	97.303	26.766	NaN	19.5639	19.2534	-2.2737	-4.11855				9.6592e-05	71400000	3	2	1		1.2	2.4	31872000	39528000	1	2	2	1	2	1	2	2	2	Q8CJG0;H3BJ70;Q8CJG1	Q8CJG0;H3BJ70;Q8CJG1	Protein argonaute-2;Protein argonaute-1	Ago2;Ago1	By MS/MS	By MS/MS
Histone H3.1	Hist1h3a	P68433			+	15.404	NaN	32.006	NaN	30.274	NaN	6.90205				1.3732e-78	5193200000	4	0	4		55.9	30.1	5193200000	0	1	0	8	11	0	1	1	11	1	P68433	P68433	Histone H3.1	Hist1h3a	By MS/MS	By matching
Histone H2B type 1-P;Histone H2B type 1-K;Histone H2B type 1-B;Histone H2B type 1-F/J/L;Histone H2B;Histone H2B type 1-A	Hist1h2bp;Hist1h2bk;Hist1h2bb;Hist1h2bf;Gm13646;Hist1h2ba	Q8CGP2;Q8CGP1;Q64475;P10853;Q8CBB6;Q8CGP2-2;P70696;G3X9D5			+	13.992	NaN	28.4596	NaN	25.7224	NaN	2.35045				6.7167e-143	387540000	3	0	3		57.1	41.3	387540000	0	2	0	6	10	0	0	0	10	2	Q8CGP2;Q8CGP1;Q64475;P10853;Q8CBB6;Q8CGP2-2;P70696;G3X9D5	Q8CGP2;Q8CGP1;Q64475;P10853;Q8CBB6;Q8CGP2-2;P70696	Histone H2B type 1-P;Histone H2B type 1-K;Histone H2B type 1-B;Histone H2B type 1-F/J/L;Histone H2B;Histone H2B type 1-A	Hist1h2bp;Hist1h2bk;Hist1h2bb;Hist1h2bf;Gm13646;Hist1h2ba	By MS/MS	By matching
Histone H1.3	Hist1h1d	P43277			+	22.099	NaN	29.2626	NaN	26.0743	NaN	2.70235				3.7857e-24	706580000	2	0	2		23.1	15.8	706580000	0	1	0	5	7	0	1	1	7	1	P43277	P43277	Histone H1.3	Hist1h1d	By MS/MS	By matching
Cytochrome c-type heme lyase	Hccs	P53702			+	30.977	NaN	25.6688	NaN	21.7619	NaN	-1.61005				0.00012072	53344000	2	0	2		11.4	0	53344000	0	2	0	0	2	0	2	2	2	2	P53702	P53702	Cytochrome c-type heme lyase	Hccs	By MS/MS	By matching
Cytochrome c oxidase subunit 7A2, mitochondrial	Cox7a2	P48771			+	9.2908	NaN	27.4726	NaN	25.4726	NaN	2.10065				2.3736e-07	186240000	2	0	2		15.7	0	186240000	0	1	0	0	1	0	1	1	1	1	P48771	P48771	Cytochrome c oxidase subunit 7A2, mitochondrial	Cox7a2	By MS/MS	By matching
Cytochrome c oxidase subunit 6C	Cox6c	Q9CPQ1;D3Z6E1			+	8.4689	NaN	27.6301	NaN	25.3082	NaN	1.93625				1.4424e-06	207730000	3	0	3		28.9	0	207730000	0	3	0	0	3	0	3	3	3	3	Q9CPQ1;D3Z6E1	Q9CPQ1	Cytochrome c oxidase subunit 6C	Cox6c	By MS/MS	By matching
Cytochrome c oxidase subunit 6B1	Cox6b1	P56391			+	10.071	NaN	29.917	NaN	27.332	NaN	3.96005				1.1387e-27	1013700000	8	0	8		74.4	0	1013700000	0	6	0	0	6	0	6	6	6	6	P56391	P56391	Cytochrome c oxidase subunit 6B1	Cox6b1	By MS/MS	By matching
Cytochrome c oxidase subunit 6A1, mitochondrial;Cytochrome c oxidase subunit 6A, mitochondrial	Cox6a1	P43024;Q9DCW5			+	12.352	NaN	28.7505	NaN	26.4286	NaN	3.05665				1.0983e-19	451600000	5	0	5		43.2	0	451600000	0	2	0	0	2	0	2	2	2	2	P43024;Q9DCW5	P43024;Q9DCW5	Cytochrome c oxidase subunit 6A1, mitochondrial;Cytochrome c oxidase subunit 6A, mitochondrial	Cox6a1	By MS/MS	By matching
Cytochrome c oxidase subunit 5A, mitochondrial	Cox5a	P12787			+	16.101	NaN	30.4673	NaN	27.008	NaN	3.63605				1.7194e-35	1484500000	5	0	5		49.3	0	1484500000	0	5	0	0	5	0	5	5	5	5	P12787	P12787	Cytochrome c oxidase subunit 5A, mitochondrial	Cox5a	By MS/MS	By matching
Cytochrome c oxidase subunit 4 isoform 1, mitochondrial	Cox4i1	P19783;M0QWX7			+	19.53	NaN	29.9805	NaN	26.521	NaN	3.14905				9.6637e-18	1059300000	6	0	6		50.3	0	1059300000	0	6	0	0	6	0	6	6	6	6	P19783;M0QWX7	P19783;M0QWX7	Cytochrome c oxidase subunit 4 isoform 1, mitochondrial	Cox4i1	By MS/MS	By matching
Cytochrome c oxidase subunit 2	mt-Co2;Mtco2	Q7JCZ1;P00405			+	25.976	NaN	26.9883	NaN	23.9882	NaN	0.61625				2.1577e-15	133130000	3	0	3		24.7	0	133130000	0	3	0	0	3	0	3	3	3	3	Q7JCZ1;P00405	Q7JCZ1;P00405	Cytochrome c oxidase subunit 2	mt-Co2;Mtco2	By MS/MS	By matching
Cytochrome c oxidase protein 20 homolog	Cox20	Q9D7J4			+	13.163	NaN	23.9597	NaN	21.6378	NaN	-1.73415				6.0959e-19	16315000	2	0	2		29.1	0	16315000	0	2	0	0	2	0	2	2	2	2	Q9D7J4	Q9D7J4	Cytochrome c oxidase protein 20 homolog	Cox20	By MS/MS	By matching
Cytochrome c oxidase copper chaperone	Cox17	P56394			+	6.784	NaN	27.8731	NaN	25.8731	NaN	2.50115				1.8498e-14	245840000	5	0	5		81	0	245840000	0	4	0	0	4	0	4	4	4	4	P56394	P56394	Cytochrome c oxidase copper chaperone	Cox17	By MS/MS	By matching
Cytochrome c oxidase assembly protein 3 homolog, mitochondrial	Coa3	E9Q6W2;Q9D2R6			+	9.8222	NaN	25.7643	NaN	23.4424	NaN	0.07045				0.0077076	56994000	0	0	0		11.1	0	56994000	0	1	0	0	1	0	1	1	1	1	E9Q6W2;Q9D2R6	E9Q6W2;Q9D2R6	Cytochrome c oxidase assembly protein 3 homolog, mitochondrial	Coa3	By MS/MS	By matching
Cytochrome c oxidase assembly factor 6 homolog	Coa6	Q8BGD8			+	9.2983	NaN	NaN	NaN	NaN	NaN	NaN				1.7119e-08	0	2	0	2		32.9	0	0	0	2	0	0	2	0	2	2	2	2	Q8BGD8	Q8BGD8	Cytochrome c oxidase assembly factor 6 homolog	Coa6	By MS/MS	By matching
Cytochrome b-c1 complex subunit Rieske, mitochondrial;Cytochrome b-c1 complex subunit 11	Uqcrfs1	Q9CR68			+	29.367	NaN	28.4497	NaN	24.5428	NaN	1.17085				1.5832e-29	366610000	4	0	4		30.7	0	366610000	0	4	0	0	4	0	4	4	4	4	Q9CR68	Q9CR68	Cytochrome b-c1 complex subunit Rieske, mitochondrial;Cytochrome b-c1 complex subunit 11	Uqcrfs1	By MS/MS	By matching
Cytochrome b-c1 complex subunit 9	Uqcr10	Q8R1I1			+	7.4454	NaN	27.9278	NaN	25.9278	NaN	2.55585				9.2278e-10	255340000	2	0	2		37.5	0	255340000	0	2	0	0	2	0	2	2	2	2	Q8R1I1	Q8R1I1	Cytochrome b-c1 complex subunit 9	Uqcr10	By MS/MS	By matching
Cytochrome b-c1 complex subunit 6, mitochondrial	Uqcrh	P99028			+	10.435	NaN	29.6616	NaN	26.8542	NaN	3.48225				1.6595e-06	849240000	2	0	2		28.1	0	849240000	0	2	0	0	2	0	2	2	2	2	P99028	P99028	Cytochrome b-c1 complex subunit 6, mitochondrial	Uqcrh	By MS/MS	By matching
Cytochrome b-c1 complex subunit 2, mitochondrial	Uqcrc2	Q9DB77			+	48.234	NaN	32.0037	NaN	27.7558	NaN	4.38385				1.0354e-108	4306000000	25	0	25		57	0	4306000000	0	16	0	0	16	0	16	16	16	16	Q9DB77	Q9DB77	Cytochrome b-c1 complex subunit 2, mitochondrial	Uqcrc2	By MS/MS	By matching
Histone H4	Hist1h4a	P62806			+	11.367	34.4797	35.7771	30.5996	33.1081	8.762	9.73615				1.3146e-206	65313000000	70	27	43		68.9	62.1	55551000000	9762200000	19	18	18	19	18	19	19	19	19	P62806	P62806	Histone H4	Hist1h4a	By MS/MS	By MS/MS
Histone H3.3;Histone H3.3C;Histone H3	H3f3a;H3f3c	P84244;P02301;E0CZ27;F8WI35;E0CYR7;E0CYN1			+	15.328	33.7718	35.2888	30.2363	33.2909	8.3987	9.91895				3.6801e-113	47095000000	31	12	19		55.9	53.7	42036000000	5059000000	12	9	9	12	1	2	2	12	12	P84244;P02301;E0CZ27;F8WI35;E0CYR7;E0CYN1	P84244;P02301;E0CZ27;F8WI35	Histone H3.3;Histone H3.3C;Histone H3	H3f3a;H3f3c	By MS/MS	By MS/MS
Histone H2A type 2-B	Hist2h2ab	Q64522			+	14.013	26.2757	NaN	22.4242	25.4839	0.5866	2.11195				1.2767e-82	262780000	3	1	2		36.2	32.3	234640000	28140000	2	1	2	5	0	2	2	6	3	Q64522	Q64522	Histone H2A type 2-B	Hist2h2ab	By MS/MS	By MS/MS
Histone H2A.x	H2afx	P27661			+	15.142	33.8639	35.4308	29.5765	32.6448	7.7389	9.27285				2.2678e-241	52609000000	58	8	50		55.9	39.2	47005000000	5604000000	7	5	5	7	0	0	0	7	7	P27661	P27661	Histone H2A.x	H2afx	By MS/MS	By MS/MS
Histone H2A.V;Histone H2A.Z;Histone H2A	H2afv;H2afz	Q3THW5;P0C0S6;Q8R029;G3UWL7;Q3UA95			+	13.509	30.1452	33.1218	27.0653	30.6948	5.2277	7.32285				9.461e-75	9392400000	16	4	12		31.2	53.9	8690200000	702160000	2	3	5	4	3	2	3	5	3	Q3THW5;P0C0S6;Q8R029;G3UWL7;Q3UA95	Q3THW5;P0C0S6;Q8R029	Histone H2A.V;Histone H2A.Z;Histone H2A	H2afv;H2afz	By MS/MS	By MS/MS
Histone H2B type 1-C/E/G;Histone H2B type 2-B;Histone H2B type 1-H;Histone H2B type 1-M	Hist1h2bc;Hist2h2bb;Hist1h2bh;Hist1h2bm	Q6ZWY9;Q64525;Q64478;P10854			+	13.906	33.5219	35.5115	29.0227	32.7763	7.1851	9.40435				9.3067e-165	55310000000	34	4	30		57.1	41.3	51493000000	3817600000	10	6	6	10	0	2	2	10	10	Q6ZWY9;Q64525;Q64478;P10854	Q6ZWY9;Q64525;Q64478;P10854	Histone H2B type 1-C/E/G;Histone H2B type 2-B;Histone H2B type 1-H;Histone H2B type 1-M	Hist1h2bc;Hist2h2bb;Hist1h2bh;Hist1h2bm	By MS/MS	By MS/MS
Histone H3.2	Hist1h3b	P84228			+	15.388	30.4449	32.6539	26.9185	30.9971	5.0809	7.62515				4.7399e-102	9079800000	6	2	4		55.9	53.7	8572300000	507410000	1	1	9	11	1	1	1	11	1	P84228	P84228	Histone H3.2	Hist1h3b	By MS/MS	By MS/MS
Histone H2B type 3-A;Histone H2B type 3-B;Histone H2B type 2-E	Hist3h2ba;Hist3h2bb;Hist2h2be	Q9D2U9;Q8CGP0;Q64524			+	13.994	25.0029	NaN	20.666	25.2926	-1.1716	1.92065	+			6.9587e-129	299330000	1	0	1		45.2	34.9	287680000	11646000	1	1	4	6	1	1	1	6	1	Q9D2U9;Q8CGP0;Q64524	Q9D2U9;Q8CGP0;Q64524	Histone H2B type 3-A;Histone H2B type 3-B;Histone H2B type 2-E	Hist3h2ba;Hist3h2bb;Hist2h2be	By MS/MS	By matching
Histone H1.1	Hist1h1a	P43275			+	21.785	30.5959	33.4107	25.4905	30.6856	3.6529	7.31365				1.0128e-81	12419000000	12	1	11		27.2	14.1	12089000000	329990000	8	4	4	8	1	4	4	8	8	P43275	P43275	Histone H1.1	Hist1h1a	By MS/MS	By MS/MS
Histone H1.2	Hist1h1c	P15864;Q07133;I7HFT9			+	21.266	29.3554	33.0546	24.6808	29.8828	2.8432	6.51085				1.7387e-22	9151600000	9	3	6		27.4	19.8	8909500000	242060000	4	3	6	8	1	2	2	8	4	P15864;Q07133;I7HFT9	P15864	Histone H1.2	Hist1h1c	By MS/MS	By MS/MS
Histone H1.0;Histone H1.0, N-terminally processed	H1f0	P10922			+	20.861	28.304	31.1234	23.5286	28.895	1.691	5.52305				2.8927e-43	2556400000	11	3	8		28.4	23.2	2495900000	60506000	7	4	4	7	4	7	7	7	7	P10922	P10922	Histone H1.0;Histone H1.0, N-terminally processed	H1f0	By MS/MS	By MS/MS
Cytochrome b-c1 complex subunit 7	Uqcrb	Q9D855;Q9CQB4			+	13.527	27.5633	30.4937	22.5821	27.9918	0.7445	4.61985				2.3292e-14	1639100000	8	1	7		45.9	14.4	1601500000	37674000	6	1	1	6	1	6	6	6	6	Q9D855;Q9CQB4	Q9D855;Q9CQB4	Cytochrome b-c1 complex subunit 7	Uqcrb	By MS/MS	By MS/MS
Cytochrome b-c1 complex subunit 8	Uqcrq	Q9CQ69			+	9.7681	NaN	29.5686	21.1612	26.9836	-0.6764	3.61165				4.9617e-21	810270000	7	0	7		39	11	796200000	14070000	5	1	1	5	1	5	5	5	5	Q9CQ69	Q9CQ69	Cytochrome b-c1 complex subunit 8	Uqcrq	By MS/MS	By matching
Cytochrome c oxidase subunit 5B, mitochondrial	Cox5b	P19536;Q9D881			+	13.813	NaN	29.8052	20.2505	26.8255	-1.5871	3.45355				2.6044e-11	961390000	8	1	7		30.5	6.2	951420000	9979100	4	1	1	4	1	4	4	4	4	P19536;Q9D881	P19536;Q9D881	Cytochrome c oxidase subunit 5B, mitochondrial	Cox5b	By MS/MS	By MS/MS
Histone H1.5	Hist1h1b	P43276			+	22.576	28.4079	32.1179	22.3602	29.044	0.5226	5.67205				2.1461e-14	5029800000	9	2	7		22.9	17.5	4981400000	48453000	5	3	3	5	3	5	5	5	5	P43276	P43276	Histone H1.5	Hist1h1b	By MS/MS	By MS/MS
Histone H1.4	Hist1h1e	P43274			+	21.977	26.4943	31.8031	21.8831	28.6715	0.0455	5.29955				5.5772e-22	3882700000	5	1	4		23.3	23.3	3847900000	34810000	2	2	6	7	2	2	2	7	2	P43274	P43274	Histone H1.4	Hist1h1e	By MS/MS	By MS/MS
Cytochrome c1, heme protein, mitochondrial	Cyc1	Q9D0M3-2;Q9D0M3			+	29.497	NaN	30.4701	19.9157	27.0107	-1.9219	3.63875				2.8345e-71	1498300000	12	0	12		57.5	4.9	1487400000	10880000	10	1	1	10	1	10	10	10	10	Q9D0M3-2;Q9D0M3	Q9D0M3-2;Q9D0M3	Cytochrome c1, heme protein, mitochondrial	Cyc1	By MS/MS	By matching
Cytochrome b-c1 complex subunit 1, mitochondrial	Uqcrc1	Q9CZ13			+	52.851	25.6777	31.2151	19.6951	26.8241	-2.1425	3.45215				3.0647e-144	2512800000	18	0	18		40.8	5.6	2495000000	17825000	15	2	2	15	2	15	15	15	15	Q9CZ13	Q9CZ13	Cytochrome b-c1 complex subunit 1, mitochondrial	Uqcrc1	By MS/MS	By matching
Cytochrome c, somatic	Cycs;Gm10108	P62897;G3UWG1;CON__P62894;P00015			+	11.605	26.4087	32.1769	22.2941	29.5978	0.4565	6.22585				2.1868e-79	4905800000	14	1	13		61	31.4	4875000000	30856000	9	3	3	9	3	9	9	9	9	P62897;G3UWG1;CON__P62894;P00015	P62897;G3UWG1	Cytochrome c, somatic	Cycs;Gm10108	By MS/MS	By MS/MS
Zyxin	Zyx	Q62523				60.545	NaN	28.3027	NaN	23.8433	NaN	0.47135				4.0446e-42	331110000	11	0	11		22	0	331110000	0	8	0	0	8	0	8	8	8	8	Q62523	Q62523	Zyxin	Zyx	By MS/MS	By matching
Zinc phosphodiesterase ELAC protein 2	Elac2	B1ATP7;Q80Y81-2;Q80Y81;B1ATP9				91.946	NaN	27.3932	NaN	21.9013	NaN	-1.47065				2.1472e-23	176270000	8	0	8		13.7	0	176270000	0	9	0	0	9	0	9	9	9	9	B1ATP7;Q80Y81-2;Q80Y81;B1ATP9	B1ATP7;Q80Y81-2;Q80Y81	Zinc phosphodiesterase ELAC protein 2	Elac2	By MS/MS	By matching
Zinc finger RNA-binding protein	Zfr	F6V459;O88532				13.002	NaN	23.3401	NaN	20.5328	NaN	-2.83915				0.015763	10619000	1	0	1		10.4	0	10619000	0	1	0	0	1	0	1	1	1	1	F6V459;O88532	F6V459;O88532	Zinc finger RNA-binding protein	Zfr	By MS/MS	By matching
Zinc finger protein ZPR1	Zfp259;Znf259	F8WHU9;F8WIG4;Q62384				42.327	NaN	26.8011	NaN	22.3417	NaN	-1.03025				1.5055e-11	116930000	4	0	4		14.8	0	116930000	0	4	0	0	4	0	4	4	4	4	F8WHU9;F8WIG4;Q62384	F8WHU9;F8WIG4;Q62384	Zinc finger protein ZPR1	Zfp259;Znf259	By MS/MS	By matching
Zinc finger protein ubi-d4	Dpf2	Q61103;D3Z5N6				44.229	NaN	24.2292	NaN	19.7698	NaN	-3.60215				0.0044033	19666000	1	0	1		2.3	0	19666000	0	1	0	0	1	0	1	1	1	1	Q61103;D3Z5N6	Q61103;D3Z5N6	Zinc finger protein ubi-d4	Dpf2	By MS/MS	By matching
Zinc finger protein GLIS2	Glis2	Q8VDL9				55.841	NaN	NaN	NaN	NaN	NaN	NaN				0.014494	0	1	1	0		0	1.7	0	0	0	1	1	0	1	0	1	1	1	Q8VDL9	Q8VDL9	Zinc finger protein GLIS2	Glis2	By matching	By MS/MS
Zinc finger protein 865	Znf865	Q3U3I9				111.67	NaN	21.9533	NaN	16.7834	NaN	-6.58855				0.0074859	4060700	1	0	1		1.2	0	4060700	0	1	0	0	1	0	1	1	1	1	Q3U3I9	Q3U3I9	Zinc finger protein 865	Znf865	By MS/MS	By matching
Zinc finger protein 830	Znf830	Q8R1N0				40.658	NaN	26.3559	NaN	22.186	NaN	-1.18595				4.2864e-05	85884000	1	0	1		6.1	0	85884000	0	2	0	0	2	0	2	2	2	2	Q8R1N0	Q8R1N0	Zinc finger protein 830	Znf830	By MS/MS	By matching
Zinc finger protein 787	Znf787	Q8BIF9				40.477	NaN	24.684	NaN	20.8767	NaN	-2.49525				1.36e-05	26954000	1	0	1		3.1	0	26954000	0	1	0	0	1	0	1	1	1	1	Q8BIF9	Q8BIF9	Zinc finger protein 787	Znf787	By MS/MS	By matching
Zinc finger protein 638	Znf638;Zfml	Q61464-4;E9QML5;Q61464;Q61464-3;Q61464-7;Q61464-2;Q61464-5;E9QKZ7				214.46	NaN	24.7441	NaN	18.2684	NaN	-5.10355				0.00043752	28101000	2	0	2		1.2	0	28101000	0	2	0	0	2	0	2	2	2	2	Q61464-4;E9QML5;Q61464;Q61464-3;Q61464-7;Q61464-2;Q61464-5;E9QKZ7	Q61464-4;E9QML5;Q61464;Q61464-3;Q61464-7;Q61464-2;Q61464-5;E9QKZ7	Zinc finger protein 638	Znf638;Zfml	By MS/MS	By matching
Zinc finger protein 579	Znf579	Q80VM4				60.792	NaN	21.8882	NaN	17.2443	NaN	-6.12765				0.00025101	3881500	1	0	1		2.8	0	3881500	0	1	0	0	1	0	1	1	1	1	Q80VM4	Q80VM4	Zinc finger protein 579	Znf579	By MS/MS	By matching
Zinc finger protein 512	Znf512	Q69Z99				63.908	NaN	23.6995	NaN	19.1146	NaN	-4.25735				0.00026434	13623000	1	0	1		2.3	0	13623000	0	1	0	0	1	0	1	1	1	1	Q69Z99	Q69Z99	Zinc finger protein 512	Znf512	By MS/MS	By matching
Zinc finger protein 36, C3H1 type-like 2	Zfp36l2	P23949				50.069	NaN	22.2466	NaN	18.1591	NaN	-5.21285				0.00086895	4976000	1	0	1		2.1	0	4976000	0	1	0	0	1	0	1	1	1	1	P23949	P23949	Zinc finger protein 36, C3H1 type-like 2	Zfp36l2	By MS/MS	By matching
Zinc finger protein 330	Znf330	Q922H9-2;Q922H9				34.894	NaN	27.0799	NaN	23.173	NaN	-0.19895				2.6496e-17	141860000	2	0	2		22.8	0	141860000	0	3	0	0	3	0	3	3	3	3	Q922H9-2;Q922H9	Q922H9-2;Q922H9	Zinc finger protein 330	Znf330	By MS/MS	By matching
Zinc finger protein 22	Znf22	Q9ERU3				27.294	NaN	27.784	NaN	24.3246	NaN	0.95265				3.1014e-12	231110000	2	0	2		10.1	0	231110000	0	2	0	0	2	0	2	2	2	2	Q9ERU3	Q9ERU3	Zinc finger protein 22	Znf22	By MS/MS	By matching
Zinc finger MYM-type protein 4	Zmym4	F6VYE2;A2A791-2;A2A791				134.2	NaN	24.2558	NaN	18.4484	NaN	-4.92355				3.9361e-09	20032000	1	0	1		1.9	0	20032000	0	1	0	0	1	0	1	1	1	1	F6VYE2;A2A791-2;A2A791	F6VYE2;A2A791-2;A2A791	Zinc finger MYM-type protein 4	Zmym4	By MS/MS	By matching
Zinc finger E-box-binding homeobox 1	Zeb1	Q64318;E9PXY5;H9H9S3;Q9R0G7				122.46	NaN	26.2208	NaN	20.7946	NaN	-2.57735				3.8248e-15	78210000	4	0	4		3.1	0	78210000	0	3	0	0	3	0	3	3	3	3	Q64318;E9PXY5;H9H9S3;Q9R0G7	Q64318	Zinc finger E-box-binding homeobox 1	Zeb1	By MS/MS	By matching
Zinc finger CCCH domain-containing protein 4	Zc3h4	Q6ZPZ3-2;E9Q8K8;Q6ZPZ3				131.6	NaN	25.7893	NaN	20.363	NaN	-3.00895				6.2723e-18	57989000	5	0	5		6.6	0	57989000	0	5	0	0	5	0	5	5	5	5	Q6ZPZ3-2;E9Q8K8;Q6ZPZ3	Q6ZPZ3-2;E9Q8K8;Q6ZPZ3	Zinc finger CCCH domain-containing protein 4	Zc3h4	By MS/MS	By matching
Zinc finger CCCH domain-containing protein 15	Zc3h15	Q3TIV5;Q3TIV5-2;Q3TIV5-3				48.327	NaN	26.6536	NaN	22.0686	NaN	-1.30335				6.3606e-16	105570000	5	0	5		14.8	0	105570000	0	5	0	0	5	0	5	5	5	5	Q3TIV5;Q3TIV5-2;Q3TIV5-3	Q3TIV5;Q3TIV5-2	Zinc finger CCCH domain-containing protein 15	Zc3h15	By MS/MS	By matching
Zinc finger CCCH domain-containing protein 14	Zc3h14	Q8BJ05-2;Q8BJ05-3;Q8BJ05				64.937	NaN	26.4962	NaN	21.3669	NaN	-2.00505				1.0624e-14	94655000	5	0	5		12.6	0	94655000	0	4	0	0	4	0	4	4	4	4	Q8BJ05-2;Q8BJ05-3;Q8BJ05	Q8BJ05-2;Q8BJ05-3;Q8BJ05	Zinc finger CCCH domain-containing protein 14	Zc3h14	By MS/MS	By matching
Zinc finger CCCH domain-containing protein 11A	Zc3h11a	Q6NZF1				86.491	NaN	26.7091	NaN	21.2497	NaN	-2.12225				1.9871e-20	109710000	5	0	5		10.2	0	109710000	0	6	0	0	6	0	6	6	6	6	Q6NZF1	Q6NZF1	Zinc finger CCCH domain-containing protein 11A	Zc3h11a	By MS/MS	By matching
YY1-associated factor 2	Yaf2	Q99LW6				19.655	NaN	24.6969	NaN	21.8895	NaN	-1.48245				1.8348e-09	27196000	1	0	1		13.4	0	27196000	0	1	0	0	1	0	1	1	1	1	Q99LW6	Q99LW6	YY1-associated factor 2	Yaf2	By MS/MS	By matching
YTH domain family protein 1	Ythdf1	P59326;A2AWN8				60.878	NaN	25.4776	NaN	21.2296	NaN	-2.14235				8.1521e-24	46721000	2	0	2		11.8	2.9	46721000	0	1	0	1	5	0	1	1	5	1	P59326;A2AWN8	P59326;A2AWN8	YTH domain family protein 1	Ythdf1	By MS/MS	By matching
Yorkie homolog	Yap1	G3UYA6;G3UY62;G3UYV4;P46938-2;P46938				37.806	NaN	26.3624	NaN	23.0404	NaN	-0.33155				1.9671e-05	86271000	2	0	2		6.5	0	86271000	0	2	0	0	2	0	2	2	2	2	G3UYA6;G3UY62;G3UYV4;P46938-2;P46938	G3UYA6;G3UY62;G3UYV4;P46938-2;P46938	Yorkie homolog	Yap1	By MS/MS	By matching
YLP motif-containing protein 1	Ylpm1	D3YWX2;Q9R0I7;E9Q803;F6YTL8				241.05	NaN	24.2359	NaN	17.793	NaN	-5.57895				3.959e-12	19758000	6	0	6		2.8	0	19758000	0	5	0	0	5	0	5	5	5	5	D3YWX2;Q9R0I7;E9Q803;F6YTL8	D3YWX2;Q9R0I7;E9Q803;F6YTL8	YLP motif-containing protein 1	Ylpm1	By MS/MS	By matching
YEATS domain-containing protein 4	Yeats4	Q9CR11				26.529	NaN	25.9893	NaN	22.0824	NaN	-1.28955				8.2216e-07	66614000	2	0	2		13.2	0	66614000	0	2	0	0	2	0	2	2	2	2	Q9CR11	Q9CR11	YEATS domain-containing protein 4	Yeats4	By MS/MS	By matching
X-ray repair cross-complementing protein 5	Xrcc5	P27641				83.056	NaN	27.7344	NaN	22.3081	NaN	-1.06385				2.6281e-67	223300000	9	0	9		22	0	223300000	0	9	0	0	9	0	9	9	9	9	P27641	P27641	X-ray repair cross-complementing protein 5	Xrcc5	By MS/MS	By matching
Xaa-Pro dipeptidase	Pepd	Q11136;G3UXC5				55.028	NaN	27.582	NaN	22.9382	NaN	-0.43375				1.6137e-49	200920000	5	0	5		15.2	0	200920000	0	6	0	0	6	0	6	6	6	6	Q11136;G3UXC5	Q11136	Xaa-Pro dipeptidase	Pepd	By MS/MS	By matching
Wnt inhibitory factor 1	Wif1	Q9WUA1				41.59	NaN	24.1202	NaN	19.7982	NaN	-3.57375				3.1498e-05	18235000	1	0	1		4.7	0	18235000	0	1	0	0	1	0	1	1	1	1	Q9WUA1	Q9WUA1	Wnt inhibitory factor 1	Wif1	By MS/MS	By matching
Wiskott-Aldrich syndrome protein family member 2	Wasf2	Q8BH43;B1AUN0;Q8R5H6				54.073	NaN	26.9543	NaN	22.8669	NaN	-0.50505				2.3745e-20	130030000	5	0	5		13.9	0	130030000	0	5	0	0	5	0	5	5	5	5	Q8BH43;B1AUN0;Q8R5H6	Q8BH43	Wiskott-Aldrich syndrome protein family member 2	Wasf2	By MS/MS	By matching
WD repeat-containing protein 74	Wdr74	Q8VCG3				42.636	NaN	25.7009	NaN	21.3086	NaN	-2.06335				3.5868e-06	54545000	2	0	2		7.8	0	54545000	0	2	0	0	2	0	2	2	2	2	Q8VCG3	Q8VCG3	WD repeat-containing protein 74	Wdr74	By MS/MS	By matching
WD repeat-containing protein 70	Wdr70	Q3TWF6;G3X934				73.118	NaN	25.3936	NaN	20.4867	NaN	-2.88525				0.00067172	44080000	1	0	1		3.8	0	44080000	0	2	0	0	2	0	2	2	2	2	Q3TWF6;G3X934	Q3TWF6;G3X934	WD repeat-containing protein 70	Wdr70	By MS/MS	By matching
WD repeat-containing protein 6	Wdr6	Q99ME2				121.9	NaN	24.6148	NaN	19.0298	NaN	-4.34215				1.3735e-07	25691000	1	0	1		2.1	0	25691000	0	2	0	0	2	0	2	2	2	2	Q99ME2	Q99ME2	WD repeat-containing protein 6	Wdr6	By MS/MS	By matching
WD repeat-containing protein 5	Wdr5	P61965;F6Q3W0				36.588	NaN	27.5675	NaN	23.5674	NaN	0.19545				1.2376e-15	198900000	5	0	5		22.8	0	198900000	0	6	0	0	6	0	6	6	6	6	P61965;F6Q3W0	P61965	WD repeat-containing protein 5	Wdr5	By MS/MS	By matching
WD repeat-containing protein 46	Wdr46	Q9Z0H1				69.047	NaN	25.5197	NaN	20.7124	NaN	-2.65955				0.0065903	48106000	1	0	1		2.3	0	48106000	0	1	0	0	1	0	1	1	1	1	Q9Z0H1	Q9Z0H1	WD repeat-containing protein 46	Wdr46	By MS/MS	By matching
WD repeat-containing protein 43	Wdr43	Q6ZQL4				75.38	NaN	29.085	NaN	23.8755	NaN	0.50355				8.8782e-55	569450000	12	0	12		26	0	569450000	0	11	0	0	11	0	11	11	11	11	Q6ZQL4	Q6ZQL4	WD repeat-containing protein 43	Wdr43	By MS/MS	By matching
WD repeat-containing protein 3	Wdr3	Q8BHB4				105.77	NaN	26.2762	NaN	20.7843	NaN	-2.58765				5.7618e-13	81268000	4	0	4		6.1	0	81268000	0	4	0	0	4	0	4	4	4	4	Q8BHB4	Q8BHB4	WD repeat-containing protein 3	Wdr3	By MS/MS	By matching
WD repeat domain phosphoinositide-interacting protein 3	Wdr45b	Q9CR39				38.02	NaN	26.0504	NaN	22.4655	NaN	-0.90645				9.1324e-08	69497000	2	0	2		9.9	0	69497000	0	2	0	0	2	0	2	2	2	2	Q9CR39	Q9CR39	WD repeat domain phosphoinositide-interacting protein 3	Wdr45b	By MS/MS	By matching
WD repeat domain phosphoinositide-interacting protein 2	Wipi2	D3YWK1;Q80W47				46.434	NaN	25.367	NaN	21.367	NaN	-2.00495				4.7359e-08	43274000	2	0	2		10.4	0	43274000	0	2	0	0	2	0	2	2	2	2	D3YWK1;Q80W47	D3YWK1;Q80W47	WD repeat domain phosphoinositide-interacting protein 2	Wipi2	By MS/MS	By matching
WASH complex subunit FAM21	Fam21	Q6PGL7-2;Q6PGL7				136.08	NaN	26.7982	NaN	21.0169	NaN	-2.35505				2.1111e-26	116700000	4	0	4		7.9	0	116700000	0	6	0	0	6	0	6	6	6	6	Q6PGL7-2;Q6PGL7	Q6PGL7-2;Q6PGL7	WASH complex subunit FAM21	Fam21	By MS/MS	By matching
WASH complex subunit 7	Kiaa1033	Q3UMB9				136.37	NaN	24.6837	NaN	18.6613	NaN	-4.71065				2.4228e-06	26948000	1	0	1		1.5	0	26948000	0	1	0	0	1	0	1	1	1	1	Q3UMB9	Q3UMB9	WASH complex subunit 7	Kiaa1033	By MS/MS	By matching
V-type proton ATPase subunit D	Atp6v1d	P57746				28.369	NaN	26.9565	NaN	23.2561	NaN	-0.11585				2.983e-09	130230000	3	0	3		25.5	0	130230000	0	3	0	0	3	0	3	3	3	3	P57746	P57746	V-type proton ATPase subunit D	Atp6v1d	By MS/MS	By matching
V-type proton ATPase subunit C 1	Atp6v1c1	Q9Z1G3				43.887	NaN	27.1563	NaN	22.4015	NaN	-0.97045				3.4815e-50	149580000	9	0	9		27.7	0	149580000	0	9	0	0	9	0	9	9	9	9	Q9Z1G3	Q9Z1G3	V-type proton ATPase subunit C 1	Atp6v1c1	By MS/MS	By matching
von Willebrand factor A domain-containing protein 9	Vwa9	Q8R3P6;Q8R3P6-2				57.236	NaN	25.7473	NaN	20.94	NaN	-2.43195				1.9019e-09	56326000	3	0	3		7.6	0	56326000	0	3	0	0	3	0	3	3	3	3	Q8R3P6;Q8R3P6-2	Q8R3P6;Q8R3P6-2	von Willebrand factor A domain-containing protein 9	Vwa9	By MS/MS	By matching
Voltage-dependent calcium channel subunit alpha-2/delta-3;Voltage-dependent calcium channel subunit alpha-2-3;Voltage-dependent calcium channel subunit delta-3	Cacna2d3	Q9Z1L5				122.78	NaN	NaN	NaN	NaN	NaN	NaN				0.014512	0	1	1	0		0	0.8	0	0	0	1	1	0	1	0	1	1	1	Q9Z1L5	Q9Z1L5	Voltage-dependent calcium channel subunit alpha-2/delta-3;Voltage-dependent calcium channel subunit alpha-2-3;Voltage-dependent calcium channel subunit delta-3	Cacna2d3	By matching	By MS/MS
Vinculin	Vcl	Q64727				116.72	NaN	29.543	NaN	23.3142	NaN	-0.05775				2.8794e-134	782230000	26	1	25		31.3	1.2	782230000	0	20	1	1	20	1	20	21	21	21	Q64727	Q64727	Vinculin	Vcl	By MS/MS	By MS/MS
Vesicle-associated membrane protein-associated protein B	Vapb	Q9QY76;Q8BH80				26.946	NaN	NaN	NaN	NaN	NaN	NaN				7.9599e-09	0	1	0	1		10.7	0	0	0	1	0	0	2	0	1	1	2	1	Q9QY76;Q8BH80	Q9QY76;Q8BH80	Vesicle-associated membrane protein-associated protein B	Vapb	By MS/MS	By matching
Vesicle-associated membrane protein 7	Vamp7	P70280				24.967	NaN	NaN	NaN	NaN	NaN	NaN				0.013281	0	1	0	1		4.1	0	0	0	1	0	0	1	0	1	1	1	1	P70280	P70280	Vesicle-associated membrane protein 7	Vamp7	By MS/MS	By matching
Vesicle-associated membrane protein 4	Vamp4	Q8BSN6;O70480				16.358	NaN	24.9741	NaN	22.3892	NaN	-0.98275				2.3985e-11	32958000	2	0	2		19.1	0	32958000	0	2	0	0	2	0	2	2	2	2	Q8BSN6;O70480	Q8BSN6;O70480	Vesicle-associated membrane protein 4	Vamp4	By MS/MS	By matching
Very long-chain specific acyl-CoA dehydrogenase, mitochondrial	Acadvl	B1AR28;P50544				68.55	NaN	27.7773	NaN	22.4554	NaN	-0.91655				7.9541e-30	230040000	8	0	8		15	0	230040000	0	7	0	0	7	0	7	7	7	7	B1AR28;P50544	B1AR28;P50544	Very long-chain specific acyl-CoA dehydrogenase, mitochondrial	Acadvl	By MS/MS	By matching
Vasodilator-stimulated phosphoprotein	Vasp	P70460				39.666	NaN	26.2491	NaN	22.1616	NaN	-1.21035				2.1099e-09	79756000	3	0	3		9.3	0	79756000	0	3	0	0	3	0	3	3	3	3	P70460	P70460	Vasodilator-stimulated phosphoprotein	Vasp	By MS/MS	By matching
Valacyclovir hydrolase	Bphl	Q8R164				32.851	NaN	26.3784	NaN	22.2085	NaN	-1.16345				0.00039658	87234000	1	0	1		11.3	0	87234000	0	2	0	0	2	0	2	2	2	2	Q8R164	Q8R164	Valacyclovir hydrolase	Bphl	By MS/MS	By matching
Vacuolar protein sorting-associated protein 45	Vps45	P97390				65.052	NaN	24.032	NaN	19.0778	NaN	-4.29415				0.0065903	17153000	1	0	1		2.5	0	17153000	0	1	0	0	1	0	1	1	1	1	P97390	P97390	Vacuolar protein sorting-associated protein 45	Vps45	By MS/MS	By matching
Vacuolar protein sorting-associated protein 18 homolog	Vps18	Q8R307				110.22	NaN	23.8213	NaN	18.1489	NaN	-5.22305				0.0021969	14823000	1	0	1		1.8	0	14823000	0	1	0	0	1	0	1	1	1	1	Q8R307	Q8R307	Vacuolar protein sorting-associated protein 18 homolog	Vps18	By MS/MS	By matching
Vacuolar protein sorting-associated protein 13C	Vps13c	Q8BX70-2;Q8BX70-3;Q8BX70				405.82	NaN	NaN	NaN	NaN	NaN	NaN				0.0022826	0	1	0	1		0.4	0	0	0	1	0	0	1	0	1	1	1	1	Q8BX70-2;Q8BX70-3;Q8BX70	Q8BX70-2;Q8BX70-3;Q8BX70	Vacuolar protein sorting-associated protein 13C	Vps13c	By MS/MS	By matching
UV excision repair protein RAD23 homolog B	Rad23b	P54728				43.512	NaN	30.3998	NaN	26.6994	NaN	3.32745				2.447e-64	1416600000	9	0	9		27.2	0	1416600000	0	9	0	0	9	0	6	6	9	9	P54728	P54728	UV excision repair protein RAD23 homolog B	Rad23b	By MS/MS	By matching
UV excision repair protein RAD23 homolog A	Rad23a	Q3TN85;Q8CAP3;P54726				34.834	NaN	27.8152	NaN	24.1147	NaN	0.74275				7.9818e-13	236160000	5	0	5		14.6	0	236160000	0	3	0	0	6	0	3	3	6	3	Q3TN85;Q8CAP3;P54726	Q3TN85;Q8CAP3;P54726	UV excision repair protein RAD23 homolog A	Rad23a	By MS/MS	By matching
UTP--glucose-1-phosphate uridylyltransferase	Ugp2	Q91ZJ5-2;Q91ZJ5				55.715	NaN	28.1624	NaN	23.4619	NaN	0.08995				1.7917e-19	300410000	6	0	6		12.9	0	300410000	0	5	0	0	5	0	5	5	5	5	Q91ZJ5-2;Q91ZJ5	Q91ZJ5-2;Q91ZJ5	UTP--glucose-1-phosphate uridylyltransferase	Ugp2	By MS/MS	By matching
Uridine-cytidine kinase 2	Uck2	Q99PM9				29.404	NaN	25.659	NaN	21.9585	NaN	-1.41345				4.0691e-27	52981000	2	0	2		16.5	0	52981000	0	2	0	0	2	0	2	2	2	2	Q99PM9	Q99PM9	Uridine-cytidine kinase 2	Uck2	By MS/MS	By matching
Upstream stimulatory factor 2	Usf2	E9PXC2;Q64705-2;F6PWU6;F8WI12;Q64705				24.013	NaN	23.8579	NaN	20.5359	NaN	-2.83605				0.00040989	15203000	1	0	1		5.1	0	15203000	0	1	0	0	1	0	1	1	1	1	E9PXC2;Q64705-2;F6PWU6;F8WI12;Q64705	E9PXC2;Q64705-2;F6PWU6;F8WI12;Q64705	Upstream stimulatory factor 2	Usf2	By MS/MS	By matching
Upstream stimulatory factor 1	Usf1	Q61069				33.57	NaN	25.1386	NaN	21.9687	NaN	-1.40325				0.00040369	36939000	1	0	1		2.9	0	36939000	0	1	0	0	1	0	1	1	1	1	Q61069	Q61069	Upstream stimulatory factor 1	Usf1	By MS/MS	By matching
Up-regulated during skeletal muscle growth protein 5	Usmg5	Q78IK2				6.3814	NaN	24.5194	NaN	22.9345	NaN	-0.43745				3.3499e-07	24048000	1	0	1		25.9	0	24048000	0	1	0	0	1	0	1	1	1	1	Q78IK2	Q78IK2	Up-regulated during skeletal muscle growth protein 5	Usmg5	By MS/MS	By matching
UPF0690 protein C1orf52 homolog	2410004B18Rik	F6XV67;D6RCI4;Q9CWU4				6.225	NaN	25.2237	NaN	23.6388	NaN	0.26685				0.00075314	39183000	1	0	1		25.5	0	39183000	0	1	0	0	1	0	1	1	1	1	F6XV67;D6RCI4;Q9CWU4	F6XV67;D6RCI4;Q9CWU4	UPF0690 protein C1orf52 homolog	2410004B18Rik	By MS/MS	By matching
UPF0688 protein C1orf174 homolog	A430005L14Rik	E9PUH0;Q80WR5				20.916	NaN	24.8026	NaN	21.9952	NaN	-1.37675				0.0027054	29263000	0	0	0		5.2	0	29263000	0	1	0	0	1	0	1	1	1	1	E9PUH0;Q80WR5	E9PUH0;Q80WR5	UPF0688 protein C1orf174 homolog	A430005L14Rik	By MS/MS	By matching
UPF0687 protein C20orf27 homolog	1700037H04Rik	H7BXB9;Q9D1K7;F8WIU1				15.773	NaN	26.4196	NaN	23.6122	NaN	0.24025				3.0828e-06	89764000	1	0	1		19.1	0	89764000	0	2	0	0	2	0	2	2	2	2	H7BXB9;Q9D1K7;F8WIU1	H7BXB9;Q9D1K7;F8WIU1	UPF0687 protein C20orf27 homolog	1700037H04Rik	By MS/MS	By matching
UPF0609 protein C4orf27 homolog		Q8CFE2				39.291	NaN	NaN	NaN	NaN	NaN	NaN				0.00066435	0	2	0	2		7.2	0	0	0	2	0	0	2	0	2	2	2	2	Q8CFE2	Q8CFE2	UPF0609 protein C4orf27 homolog		By MS/MS	By matching
UPF0600 protein C5orf51 homolog		Q8BR90-2;Q8BR90				26.261	NaN	24.1948	NaN	20.4943	NaN	-2.87765				0.00045156	19202000	1	0	1		6.2	0	19202000	0	1	0	0	1	0	1	1	1	1	Q8BR90-2;Q8BR90	Q8BR90-2;Q8BR90	UPF0600 protein C5orf51 homolog		By MS/MS	By matching
UPF0598 protein C8orf82 homolog		Q8VE95				24.33	NaN	NaN	NaN	NaN	NaN	NaN				0.013289	0	1	0	1		3.7	0	0	0	1	0	0	1	0	1	1	1	1	Q8VE95	Q8VE95	UPF0598 protein C8orf82 homolog		By MS/MS	By matching
UPF0587 protein C1orf123 homolog	0610037L13Rik	A2A8E2;Q8BHG2;Q8BHG2-3				15.783	NaN	26.0541	NaN	22.7321	NaN	-0.63985				2.5122e-05	69672000	1	0	1		11.6	0	69672000	0	1	0	0	1	0	1	1	1	1	A2A8E2;Q8BHG2;Q8BHG2-3	A2A8E2;Q8BHG2;Q8BHG2-3	UPF0587 protein C1orf123 homolog	0610037L13Rik	By MS/MS	By matching
UPF0586 protein C9orf41 homolog		Q80UY1				46.338	NaN	22.4773	NaN	18.4773	NaN	-4.89465				2.7565e-05	5839000	2	0	2		6.5	0	5839000	0	2	0	0	2	0	2	2	2	2	Q80UY1	Q80UY1	UPF0586 protein C9orf41 homolog		By MS/MS	By matching
UPF0556 protein C19orf10 homolog	D17Wsu104e	Q9CPT4				17.982	NaN	28.0616	NaN	25.2543	NaN	1.88235				4.4784e-11	280150000	4	0	4		22.3	0	280150000	0	4	0	0	4	0	4	4	4	4	Q9CPT4	Q9CPT4	UPF0556 protein C19orf10 homolog	D17Wsu104e	By MS/MS	By matching
UPF0505 protein C16orf62 homolog	9030624J02Rik	D3YW20;D3YW19;Q8BWQ6;I1E4X5;Q8BWQ6-2;Q8BWQ6-3				98.915	NaN	24.7361	NaN	19.0923	NaN	-4.27965				2.8168e-07	27946000	2	0	2		3.1	0	27946000	0	2	0	0	2	0	2	2	2	2	D3YW20;D3YW19;Q8BWQ6;I1E4X5;Q8BWQ6-2;Q8BWQ6-3	D3YW20;D3YW19;Q8BWQ6;I1E4X5;Q8BWQ6-2;Q8BWQ6-3	UPF0505 protein C16orf62 homolog	9030624J02Rik	By MS/MS	By matching
UPF0468 protein C16orf80 homolog	Gtl3	Q8BTU1-2;Q8BTU1				21.927	NaN	23.3982	NaN	19.8132	NaN	-3.55875				0.00010427	11055000	1	0	1		9.1	0	11055000	0	1	0	0	1	0	1	1	1	1	Q8BTU1-2;Q8BTU1	Q8BTU1-2;Q8BTU1	UPF0468 protein C16orf80 homolog	Gtl3	By MS/MS	By matching
UPF0444 transmembrane protein C12orf23 homolog		Q9DAM7				11.549	NaN	25.2419	NaN	22.6569	NaN	-0.71505				0.00021884	39679000	1	0	1		13	0	39679000	0	1	0	0	1	0	1	1	1	1	Q9DAM7	Q9DAM7	UPF0444 transmembrane protein C12orf23 homolog		By MS/MS	By matching
UPF0369 protein C6orf57 homolog		Q8BTE0				11.888	NaN	25.2502	NaN	22.9283	NaN	-0.44365				5.2137e-05	39910000	1	0	1		15.4	0	39910000	0	1	0	0	1	0	1	1	1	1	Q8BTE0	Q8BTE0	UPF0369 protein C6orf57 homolog		By MS/MS	By matching
Uncharacterized protein FLJ45252 homolog		Q6PIU9				37.704	NaN	23.8802	NaN	19.8802	NaN	-3.49175				7.0282e-10	15440000	2	0	2		8.2	0	15440000	0	2	0	0	2	0	2	2	2	2	Q6PIU9	Q6PIU9	Uncharacterized protein FLJ45252 homolog		By MS/MS	By matching
Uncharacterized protein C9orf78 homolog		Q3TQI7				33.543	NaN	24.806	NaN	20.9987	NaN	-2.37325				0.00021836	29333000	2	0	2		4.2	0	29333000	0	1	0	0	1	0	1	1	1	1	Q3TQI7	Q3TQI7	Uncharacterized protein C9orf78 homolog		By MS/MS	By matching
Uncharacterized protein C8orf59 homolog		G3UW58;Q0VG62				11.163	NaN	23.6081	NaN	21.0231	NaN	-2.34885				1.3808e-09	12786000	1	0	1		14.4	0	12786000	0	1	0	0	1	0	1	1	1	1	G3UW58;Q0VG62	G3UW58;Q0VG62	Uncharacterized protein C8orf59 homolog		By MS/MS	By matching
Uncharacterized protein C7orf50 homolog		Q9CXL3				22.168	NaN	26.2442	NaN	22.6592	NaN	-0.71275				1.9077e-11	79486000	3	0	3		21	0	79486000	0	3	0	0	3	0	3	3	3	3	Q9CXL3	Q9CXL3	Uncharacterized protein C7orf50 homolog		By MS/MS	By matching
Uncharacterized protein C6orf203 homolog		Q9CQF4				27.847	NaN	NaN	NaN	NaN	NaN	NaN				0.00040073	0	1	0	1		5.4	0	0	0	1	0	0	1	0	1	1	1	1	Q9CQF4	Q9CQF4	Uncharacterized protein C6orf203 homolog		By MS/MS	By matching
Uncharacterized protein C1orf198 homolog		Q8C3W1				35.316	NaN	NaN	NaN	NaN	NaN	NaN				4.7623e-08	0	1	0	1		6.5	0	0	0	1	0	0	1	0	1	1	1	1	Q8C3W1	Q8C3W1	Uncharacterized protein C1orf198 homolog		By MS/MS	By matching
Uncharacterized protein C1orf131 homolog		Q8CIL4				31.344	NaN	NaN	NaN	NaN	NaN	NaN				0.0061302	0	1	0	1		5.7	0	0	0	1	0	0	1	0	1	1	1	1	Q8CIL4	Q8CIL4	Uncharacterized protein C1orf131 homolog		By MS/MS	By matching
Uncharacterized protein C1orf112 homolog		Q3TQQ9-3;Q3TQQ9;Q3TQQ9-2				94.566	NaN	22.3022	NaN	17.0543	NaN	-6.31765				6.5785e-05	5171800	1	0	1		2.5	0	5171800	0	1	0	0	1	0	1	1	1	1	Q3TQQ9-3;Q3TQQ9;Q3TQQ9-2	Q3TQQ9-3;Q3TQQ9;Q3TQQ9-2	Uncharacterized protein C1orf112 homolog		By MS/MS	By matching
Uncharacterized protein C19orf43 homolog		Q9D735				18.376	NaN	25.6907	NaN	23.1057	NaN	-0.26625				6.3853e-06	54158000	2	0	2		16.2	0	54158000	0	2	0	0	2	0	2	2	2	2	Q9D735	Q9D735	Uncharacterized protein C19orf43 homolog		By MS/MS	By matching
UDP-N-acetylhexosamine pyrophosphorylase;UDP-N-acetylgalactosamine pyrophosphorylase;UDP-N-acetylglucosamine pyrophosphorylase	Uap1	Q91YN5-2;Q91YN5-3;Q91YN5;Q3UHZ7				56.897	NaN	26.0105	NaN	21.1525	NaN	-2.21945				1.5125e-11	67598000	4	0	4		9.7	2.6	67598000	0	2	0	1	3	0	2	2	3	2	Q91YN5-2;Q91YN5-3;Q91YN5;Q3UHZ7	Q91YN5-2;Q91YN5-3;Q91YN5;Q3UHZ7	UDP-N-acetylhexosamine pyrophosphorylase;UDP-N-acetylgalactosamine pyrophosphorylase;UDP-N-acetylglucosamine pyrophosphorylase	Uap1	By MS/MS	By matching
UDP-glucose 4-epimerase	Gale	Q8R059				38.224	NaN	26.4646	NaN	22.3771	NaN	-0.99485				1.4607e-15	92603000	3	0	3		12.1	0	92603000	0	3	0	0	3	0	3	3	3	3	Q8R059	Q8R059	UDP-glucose 4-epimerase	Gale	By MS/MS	By matching
UBX domain-containing protein 7	Ubxn7	Q6P5G6;G5E8R8				52.164	NaN	25.5607	NaN	21.1683	NaN	-2.20365				1.6661e-08	49491000	2	0	2		5.8	0	49491000	0	2	0	0	2	0	2	2	2	2	Q6P5G6;G5E8R8	Q6P5G6;G5E8R8	UBX domain-containing protein 7	Ubxn7	By MS/MS	By matching
UBX domain-containing protein 1	Ubxn1	Q922Y1				33.572	NaN	28.7506	NaN	24.8437	NaN	1.47175				1.4089e-62	451650000	7	0	7		29	0	451650000	0	5	0	0	5	0	5	5	5	5	Q922Y1	Q922Y1	UBX domain-containing protein 1	Ubxn1	By MS/MS	By matching
Ubiquitin-like protein 7	Ubl7	Q91W67				40.433	NaN	26.6053	NaN	22.7978	NaN	-0.57415				1.6185e-10	102090000	4	0	4		12.6	0	102090000	0	3	0	0	3	0	3	3	3	3	Q91W67	Q91W67	Ubiquitin-like protein 7	Ubl7	By MS/MS	By matching
Ubiquitin-like protein 5	Ubl5;Gm16381	E0CY91;E0CYW1;E0CY38;Q9EPV8;E9QJZ1;E0CZB3				5.4004	NaN	26.5548	NaN	24.9698	NaN	1.59785				1.4311e-08	98581000	2	0	2		42.6	0	98581000	0	2	0	0	2	0	2	2	2	2	E0CY91;E0CYW1;E0CY38;Q9EPV8;E9QJZ1;E0CZB3	E0CY91;E0CYW1;E0CY38;Q9EPV8;E9QJZ1;E0CZB3	Ubiquitin-like protein 5	Ubl5;Gm16381	By MS/MS	By matching
Ubiquitin-like protein 4A	Ubl4a	P21126				17.8	NaN	27.9409	NaN	24.9409	NaN	1.56895				1.5009e-14	257660000	6	0	6		36.3	0	257660000	0	5	0	0	5	0	5	5	5	5	P21126	P21126	Ubiquitin-like protein 4A	Ubl4a	By MS/MS	By matching
Ubiquitin-like modifier-activating enzyme 5	Uba5	F6VRI6;Q8VE47				29.679	NaN	NaN	NaN	NaN	NaN	NaN				1.7351e-05	0	1	0	1		4.5	0	0	0	1	0	0	1	0	1	1	1	1	F6VRI6;Q8VE47	F6VRI6;Q8VE47	Ubiquitin-like modifier-activating enzyme 5	Uba5	By MS/MS	By matching
Ubiquitin-like domain-containing CTD phosphatase 1	Ublcp1	Q8BGR9;Q8BGR9-2				36.836	NaN	26.7371	NaN	22.7371	NaN	-0.63485				2.0249e-11	111860000	3	0	3		11.9	0	111860000	0	3	0	0	3	0	3	3	3	3	Q8BGR9;Q8BGR9-2	Q8BGR9;Q8BGR9-2	Ubiquitin-like domain-containing CTD phosphatase 1	Ublcp1	By MS/MS	By matching
Ubiquitin-fold modifier-conjugating enzyme 1	Ufc1	Q9CR09;M0QWS4				19.481	NaN	28.405	NaN	25.405	NaN	2.03305				6.9544e-09	355440000	5	0	5		19.8	0	355440000	0	4	0	0	4	0	4	4	4	4	Q9CR09;M0QWS4	Q9CR09;M0QWS4	Ubiquitin-fold modifier-conjugating enzyme 1	Ufc1	By MS/MS	By matching
Ubiquitin-fold modifier 1	Ufm1	P61961;H7BWZ1;D3YW97				9.1175	NaN	27.276	NaN	25.2761	NaN	1.90415				1.5708e-05	162520000	2	0	2		50.6	0	162520000	0	2	0	0	2	0	2	2	2	2	P61961;H7BWZ1;D3YW97	P61961;H7BWZ1;D3YW97	Ubiquitin-fold modifier 1	Ufm1	By MS/MS	By matching
Ubiquitin-conjugating enzyme E2 S	Ube2s	Q921J4				24.183	NaN	24.1151	NaN	20.7932	NaN	-2.57875				6.6955e-05	18171000	1	0	1		5.4	0	18171000	0	1	0	0	1	0	1	1	1	1	Q921J4	Q921J4	Ubiquitin-conjugating enzyme E2 S	Ube2s	By MS/MS	By matching
Ubiquitin-conjugating enzyme E2 Q1	Ube2q1	Q7TSS2;Q7TSS2-2				46.172	NaN	NaN	NaN	NaN	NaN	NaN				1.5834e-06	0	3	0	3		10.7	0	0	0	3	0	0	3	0	3	3	3	3	Q7TSS2;Q7TSS2-2	Q7TSS2;Q7TSS2-2	Ubiquitin-conjugating enzyme E2 Q1	Ube2q1	By MS/MS	By matching
Ubiquitin-conjugating enzyme E2 O	Ube2o	Q6ZPJ3				140.83	NaN	24.9711	NaN	19.2162	NaN	-4.15575				4.4173e-05	32890000	2	0	2		1.6	0	32890000	0	2	0	0	2	0	2	2	2	2	Q6ZPJ3	Q6ZPJ3	Ubiquitin-conjugating enzyme E2 O	Ube2o	By MS/MS	By matching
Ubiquitin-conjugating enzyme E2 H	Ube2h;Gm2058	E9Q3U1;D3Z2I4;P62257;J3KMU3				17.174	NaN	24.5136	NaN	21.9287	NaN	-1.44325				0.00031869	23952000	1	0	1		9.9	0	23952000	0	1	0	0	1	0	1	1	1	1	E9Q3U1;D3Z2I4;P62257;J3KMU3	E9Q3U1;D3Z2I4;P62257;J3KMU3	Ubiquitin-conjugating enzyme E2 H	Ube2h;Gm2058	By MS/MS	By matching
Ubiquitin-conjugating enzyme E2 G1	Ube2g1	D6RES1;P62254				11.445	NaN	25.9988	NaN	24.4138	NaN	1.04185				2.574e-08	67052000	1	0	1		21.2	0	67052000	0	2	0	0	2	0	2	2	2	2	D6RES1;P62254	D6RES1;P62254	Ubiquitin-conjugating enzyme E2 G1	Ube2g1	By MS/MS	By matching
Ubiquitin-conjugating enzyme E2 E1;Ubiquitin-conjugating enzyme E2 E2;Ubiquitin-conjugating enzyme E2 E3	Ube2e2;Ube2e1;Ube2e3	H3BL23;H3BL69;D3YXD1;P52482;Q91W82;P52483				15.876	NaN	25.3924	NaN	22.5851	NaN	-0.78685				0.011962	44044000	1	0	1		7.5	0	44044000	0	1	0	0	1	0	1	1	1	1	H3BL23;H3BL69;D3YXD1;P52482;Q91W82;P52483	H3BL23;H3BL69;D3YXD1;P52482;Q91W82;P52483	Ubiquitin-conjugating enzyme E2 E1;Ubiquitin-conjugating enzyme E2 E2;Ubiquitin-conjugating enzyme E2 E3	Ube2e2;Ube2e1;Ube2e3	By MS/MS	By matching
Ubiquitin-conjugating enzyme E2 C	Ube2c	A2A4Z1;Q9D1C1				18.474	NaN	26.0418	NaN	22.7198	NaN	-0.65215				1.9378e-24	69080000	3	0	3		36.3	0	69080000	0	3	0	0	3	0	3	3	3	3	A2A4Z1;Q9D1C1	A2A4Z1;Q9D1C1	Ubiquitin-conjugating enzyme E2 C	Ube2c	By MS/MS	By matching
Ubiquitin-conjugating enzyme E2 A;Ubiquitin-conjugating enzyme E2 B	Ube2a;Ube2b	Q9Z255;P63147				17.315	NaN	24.5861	NaN	23.0012	NaN	-0.37075				5.9222e-05	25186000	2	0	2		36.8	0	25186000	0	2	0	0	2	0	2	2	2	2	Q9Z255;P63147	Q9Z255;P63147	Ubiquitin-conjugating enzyme E2 A;Ubiquitin-conjugating enzyme E2 B	Ube2a;Ube2b	By MS/MS	By matching
Ubiquitin-associated protein 2-like	Ubap2l	Q80X50-2;Q80X50-3;Q80X50-4;Q80X50;Q80X50-5				107.24	NaN	30.0331	NaN	25.079	NaN	1.70705				6.2418e-61	1098700000	14	0	14		15.7	0	1098700000	0	12	0	0	12	0	12	12	12	12	Q80X50-2;Q80X50-3;Q80X50-4;Q80X50;Q80X50-5	Q80X50-2;Q80X50-3;Q80X50-4;Q80X50;Q80X50-5	Ubiquitin-associated protein 2-like	Ubap2l	By MS/MS	By matching
Ubiquitin-associated protein 2	Ubap2	A2AMY5;Q91VX2;A2AMY7;F6PYV5				117.83	NaN	28.5795	NaN	23.7215	NaN	0.34955				2.7302e-54	401130000	9	0	9		14.8	0	401130000	0	9	0	0	9	0	9	9	9	9	A2AMY5;Q91VX2;A2AMY7;F6PYV5	A2AMY5;Q91VX2	Ubiquitin-associated protein 2	Ubap2	By MS/MS	By matching
Ubiquitin thioesterase otulin	Fam105b	Q3UCV8				40.32	NaN	23.6661	NaN	19.2067	NaN	-4.16525				0.0059806	13311000	1	0	1		3.4	0	13311000	0	1	0	0	1	0	1	1	1	1	Q3UCV8	Q3UCV8	Ubiquitin thioesterase otulin	Fam105b	By MS/MS	By matching
Ubiquitin fusion degradation protein 1 homolog	Ufd1l	P70362;E9Q475;E9Q646;E9Q0Y6				34.481	NaN	25.5757	NaN	21.7683	NaN	-1.60365				2.1207e-28	50008000	3	0	3		16.6	0	50008000	0	4	0	0	4	0	4	4	4	4	P70362;E9Q475;E9Q646;E9Q0Y6	P70362	Ubiquitin fusion degradation protein 1 homolog	Ufd1l	By MS/MS	By matching
Ubiquitin domain-containing protein UBFD1	Ubfd1	Q78JW9				40.143	NaN	26.6327	NaN	23.0478	NaN	-0.32415				5.6901e-06	104050000	2	0	2		7.6	0	104050000	0	2	0	0	2	0	2	2	2	2	Q78JW9	Q78JW9	Ubiquitin domain-containing protein UBFD1	Ubfd1	By MS/MS	By matching
Ubiquitin carboxyl-terminal hydrolase 48	Usp48	Q3V0C5-4;Q3V0C5-3;A2ALR8;A2ALR9;Q3V0C5;Q3V0C5-5;Q3V0C5-2				55.884	NaN	NaN	NaN	NaN	NaN	NaN				0.013934	0	1	0	1		3.1	0	0	0	1	0	0	1	0	1	1	1	1	Q3V0C5-4;Q3V0C5-3;A2ALR8;A2ALR9;Q3V0C5;Q3V0C5-5;Q3V0C5-2	Q3V0C5-4;Q3V0C5-3;A2ALR8;A2ALR9;Q3V0C5;Q3V0C5-5;Q3V0C5-2	Ubiquitin carboxyl-terminal hydrolase 48	Usp48	By MS/MS	By matching
Ubiquitin carboxyl-terminal hydrolase 47	Usp47	Q8BY87-2;Q8BY87				154.84	NaN	26.0969	NaN	19.9071	NaN	-3.46485				9.5055e-21	71770000	6	0	6		6.9	0	71770000	0	6	0	0	6	0	6	6	6	6	Q8BY87-2;Q8BY87	Q8BY87-2;Q8BY87	Ubiquitin carboxyl-terminal hydrolase 47	Usp47	By MS/MS	By matching
Ubiquitin carboxyl-terminal hydrolase 46;Ubiquitin carboxyl-terminal hydrolase 12	Usp46;Usp12	D3YVJ5;D3YVU0;P62069;Q9D9M2				14.077	NaN	23.6095	NaN	21.2875	NaN	-2.08445				2.4228e-06	12799000	1	0	1		14.9	0	12799000	0	1	0	0	1	0	1	1	1	1	D3YVJ5;D3YVU0;P62069;Q9D9M2	D3YVJ5;D3YVU0;P62069;Q9D9M2	Ubiquitin carboxyl-terminal hydrolase 46;Ubiquitin carboxyl-terminal hydrolase 12	Usp46;Usp12	By MS/MS	By matching
Ubiquinone biosynthesis protein COQ9, mitochondrial	Coq9	F6SFF5;Q8K1Z0				27.939	NaN	25.2659	NaN	22.0959	NaN	-1.27605				4.7749e-23	40344000	1	0	1		12.1	0	40344000	0	2	0	0	2	0	2	2	2	2	F6SFF5;Q8K1Z0	F6SFF5;Q8K1Z0	Ubiquinone biosynthesis protein COQ9, mitochondrial	Coq9	By MS/MS	By matching
Ubiquinone biosynthesis protein COQ7 homolog	Coq7	P97478;Q3TYT1				24.041	NaN	24.9585	NaN	21.258	NaN	-2.11395				2.2891e-05	32602000	1	0	1		8.3	0	32602000	0	1	0	0	1	0	1	1	1	1	P97478;Q3TYT1	P97478;Q3TYT1	Ubiquinone biosynthesis protein COQ7 homolog	Coq7	By MS/MS	By matching
Ubiquinol-cytochrome c reductase complex chaperone CBP3 homolog	Uqcc	D6RJ83;A6PWX5;F6V305;A6PWX8;A6PWX9;Q9CWU6				13.452	NaN	24.0448	NaN	21.4598	NaN	-1.91215				0.00039798	17306000	1	0	1		10	0	17306000	0	1	0	0	1	0	1	1	1	1	D6RJ83;A6PWX5;F6V305;A6PWX8;A6PWX9;Q9CWU6	D6RJ83;A6PWX5;F6V305;A6PWX8;A6PWX9;Q9CWU6	Ubiquinol-cytochrome c reductase complex chaperone CBP3 homolog	Uqcc	By MS/MS	By matching
Ubiquilin-4	Ubqln4	Q99NB8;Q8C5U9				63.505	NaN	27.0182	NaN	22.9307	NaN	-0.44125				2.3095e-46	135920000	7	0	7		25.2	0	135920000	0	7	0	0	8	0	7	7	8	7	Q99NB8;Q8C5U9	Q99NB8	Ubiquilin-4	Ubqln4	By MS/MS	By matching
Ubiquilin-2	Ubqln2	Q9QZM0				67.35	NaN	28.9851	NaN	25.1778	NaN	1.80585				4.1667e-105	531370000	7	0	7		17.7	0	531370000	0	6	0	0	8	0	6	6	8	6	Q9QZM0	Q9QZM0	Ubiquilin-2	Ubqln2	By MS/MS	By matching
Ubiquilin-1	Ubqln1	Q8R317				61.976	NaN	29.8655	NaN	26.0581	NaN	2.68615				5.6938e-127	978130000	15	0	15		29.2	0	978130000	0	11	0	0	11	0	1	1	11	11	Q8R317	Q8R317	Ubiquilin-1	Ubqln1	By MS/MS	By matching
Ubiquilin-1	Ubqln1	Q8R317-2				58.677	NaN	25.2324	NaN	21.425	NaN	-1.94695				3.1661e-119	39419000	1	0	1		31.8	0	39419000	0	1	0	0	11	0	1	1	11	1	Q8R317-2	Q8R317-2	Ubiquilin-1	Ubqln1	By MS/MS	By matching
U6 snRNA-associated Sm-like protein LSm7	Lsm7	Q9CQQ8				11.636	NaN	29.3149	NaN	26.7299	NaN	3.35795				1.1123e-20	667810000	2	0	2		32	0	667810000	0	2	0	0	2	0	2	2	2	2	Q9CQQ8	Q9CQQ8	U6 snRNA-associated Sm-like protein LSm7	Lsm7	By MS/MS	By matching
U6 snRNA-associated Sm-like protein LSm5	Lsm5	P62322				9.9374	NaN	25.9694	NaN	24.3844	NaN	1.01245				2.334e-15	65701000	2	0	2		20.9	0	65701000	0	1	0	0	1	0	1	1	1	1	P62322	P62322	U6 snRNA-associated Sm-like protein LSm5	Lsm5	By MS/MS	By matching
U6 snRNA-associated Sm-like protein LSm4	Lsm4	Q9QXA5;Q9CY46;D3YTP8				15.076	NaN	28.1093	NaN	25.1094	NaN	1.73745				1.7903e-14	289570000	6	0	6		32.8	0	289570000	0	5	0	0	5	0	5	5	5	5	Q9QXA5;Q9CY46;D3YTP8	Q9QXA5;Q9CY46	U6 snRNA-associated Sm-like protein LSm4	Lsm4	By MS/MS	By matching
U6 snRNA-associated Sm-like protein LSm3	Lsm3	P62311				11.845	NaN	28.562	NaN	26.9771	NaN	3.60515				4.5077e-45	396300000	4	0	4		53.9	0	396300000	0	3	0	0	3	0	3	3	3	3	P62311	P62311	U6 snRNA-associated Sm-like protein LSm3	Lsm3	By MS/MS	By matching
U6 snRNA-associated Sm-like protein LSm2	Lsm2	O35900;O35901				10.834	NaN	29.7408	NaN	27.1559	NaN	3.78395				2.1607e-50	897150000	5	0	5		69.5	0	897150000	0	6	0	0	6	0	6	6	6	6	O35900;O35901	O35900;O35901	U6 snRNA-associated Sm-like protein LSm2	Lsm2	By MS/MS	By matching
U4/U6.U5 tri-snRNP-associated protein 1	Sart1	Q9Z315				90.884	NaN	27.2789	NaN	22.031	NaN	-1.34095				3.2476e-16	162840000	5	0	5		12.8	0	162840000	0	6	0	0	6	0	6	6	6	6	Q9Z315	Q9Z315	U4/U6.U5 tri-snRNP-associated protein 1	Sart1	By MS/MS	By matching
U4/U6 small nuclear ribonucleoprotein Prp31	Prpf31	Q8CCF0-2;Q8CCF0-3;Q8CCF0;Q8CCF0-5;Q8CCF0-4				54.739	NaN	27.8729	NaN	23.4805	NaN	0.10855				1.6106e-15	245790000	5	0	5		25.8	0	245790000	0	7	0	0	7	0	7	7	7	7	Q8CCF0-2;Q8CCF0-3;Q8CCF0;Q8CCF0-5;Q8CCF0-4	Q8CCF0-2;Q8CCF0-3;Q8CCF0	U4/U6 small nuclear ribonucleoprotein Prp31	Prpf31	By MS/MS	By matching
U4/U6 small nuclear ribonucleoprotein Prp3	Prpf3	Q922U1				77.454	NaN	25.7412	NaN	20.6968	NaN	-2.67515				5.7966e-08	56090000	3	0	3		2.6	0	56090000	0	3	0	0	3	0	3	3	3	3	Q922U1	Q922U1	U4/U6 small nuclear ribonucleoprotein Prp3	Prpf3	By MS/MS	By matching
U3 small nucleolar RNA-interacting protein 2	Rrp9	Q91WM3;F6VEP4				52.106	NaN	27.1873	NaN	22.6637	NaN	-0.70825				1.1527e-32	152820000	5	0	5		19.4	0	152820000	0	5	0	0	5	0	5	5	5	5	Q91WM3;F6VEP4	Q91WM3;F6VEP4	U3 small nucleolar RNA-interacting protein 2	Rrp9	By MS/MS	By matching
U3 small nucleolar RNA-associated protein 6 homolog	Utp6	Q8VCY6				70.429	NaN	24.8262	NaN	19.5409	NaN	-3.83105				0.0011285	29747000	2	0	2		3	0	29747000	0	1	0	0	1	0	1	1	1	1	Q8VCY6	Q8VCY6	U3 small nucleolar RNA-associated protein 6 homolog	Utp6	By MS/MS	By matching
U3 small nucleolar RNA-associated protein 18 homolog	Utp18	Q5SSI6				61.217	NaN	26.1315	NaN	21.3241	NaN	-2.04785				1.1152e-44	73511000	3	0	3		11.8	0	73511000	0	4	0	0	4	0	4	4	4	4	Q5SSI6	Q5SSI6	U3 small nucleolar RNA-associated protein 18 homolog	Utp18	By MS/MS	By matching
U3 small nucleolar RNA-associated protein 15 homolog	Utp15	Q8C7V3				59.374	NaN	24.8921	NaN	20.0847	NaN	-3.28725				0.0010466	31136000	2	0	2		3.6	0	31136000	0	2	0	0	2	0	2	2	2	2	Q8C7V3	Q8C7V3	U3 small nucleolar RNA-associated protein 15 homolog	Utp15	By MS/MS	By matching
U3 small nucleolar RNA-associated protein 14 homolog A	Utp14a	Q640M1;Q640M1-2				87.264	NaN	25.5158	NaN	20.2305	NaN	-3.14145				9.007e-06	47976000	2	0	2		4.4	0	47976000	0	3	0	0	3	0	3	3	3	3	Q640M1;Q640M1-2	Q640M1;Q640M1-2	U3 small nucleolar RNA-associated protein 14 homolog A	Utp14a	By MS/MS	By matching
U3 small nucleolar ribonucleoprotein protein MPP10	Mphosph10	Q810V0				78.734	NaN	27.9929	NaN	23.3491	NaN	-0.02285				1.7807e-23	267110000	7	0	7		14.8	0	267110000	0	7	0	0	7	0	7	7	7	7	Q810V0	Q810V0	U3 small nucleolar ribonucleoprotein protein MPP10	Mphosph10	By MS/MS	By matching
U3 small nucleolar ribonucleoprotein protein IMP3	Imp3	Q921Y2				21.777	NaN	25.1108	NaN	21.7889	NaN	-1.58305				2.6495e-05	36233000	1	0	1		9.8	0	36233000	0	1	0	0	1	0	1	1	1	1	Q921Y2	Q921Y2	U3 small nucleolar ribonucleoprotein protein IMP3	Imp3	By MS/MS	By matching
U1 small nuclear ribonucleoprotein C	Snrpc	Q62241				17.364	NaN	28.4465	NaN	25.8615	NaN	2.48955				8.8362e-21	365800000	2	0	2		11.9	0	365800000	0	2	0	0	2	0	2	2	2	2	Q62241	Q62241	U1 small nuclear ribonucleoprotein C	Snrpc	By MS/MS	By matching
U1 small nuclear ribonucleoprotein A	Snrpa	Q62189;D3Z0S6;D6RI83				31.835	NaN	28.8035	NaN	25.2185	NaN	1.84655				6.2216e-39	468500000	5	0	5		31.7	3.5	468500000	0	4	0	1	6	0	4	4	6	4	Q62189;D3Z0S6;D6RI83	Q62189;D3Z0S6	U1 small nuclear ribonucleoprotein A	Snrpa	By MS/MS	By matching
Tyrosine--tRNA ligase, mitochondrial	Yars2	Q8BYL4;E9PX65				52.597	NaN	25.5978	NaN	20.954	NaN	-2.41795				2.7461e-06	50782000	2	0	2		8.5	0	50782000	0	2	0	0	2	0	2	2	2	2	Q8BYL4;E9PX65	Q8BYL4;E9PX65	Tyrosine--tRNA ligase, mitochondrial	Yars2	By MS/MS	By matching
Tyrosine-protein phosphatase non-receptor type;Tyrosine-protein phosphatase non-receptor type 2	Ptpn2	D3Z6W2;Q06180-2;Q06180				42.291	NaN	24.3542	NaN	19.8307	NaN	-3.54125				2.7748e-05	21446000	0	0	0		7.7	0	21446000	0	1	0	0	1	0	1	1	1	1	D3Z6W2;Q06180-2;Q06180	D3Z6W2;Q06180-2;Q06180	Tyrosine-protein phosphatase non-receptor type;Tyrosine-protein phosphatase non-receptor type 2	Ptpn2	By MS/MS	By matching
Tyrosine-protein phosphatase non-receptor type 9	Ptpn9	O35239				67.969	NaN	24.8334	NaN	19.7891	NaN	-3.58285				9.6487e-06	29896000	2	0	2		7.4	0	29896000	0	2	0	0	2	0	2	2	2	2	O35239	O35239	Tyrosine-protein phosphatase non-receptor type 9	Ptpn9	By MS/MS	By matching
Tyrosine-protein phosphatase non-receptor type 12	Ptpn12	P35831				86.525	NaN	24.2466	NaN	18.723	NaN	-4.64895				9.7366e-08	19904000	2	0	2		2.5	0	19904000	0	1	0	0	1	0	1	1	1	1	P35831	P35831	Tyrosine-protein phosphatase non-receptor type 12	Ptpn12	By MS/MS	By matching
Tyrosine-protein phosphatase non-receptor type 11	Ptpn11	P35235-2;P35235				68.034	NaN	26.578	NaN	21.3301	NaN	-2.04185				2.2924e-11	100180000	2	0	2		5.4	0	100180000	0	2	0	0	2	0	2	2	2	2	P35235-2;P35235	P35235-2;P35235	Tyrosine-protein phosphatase non-receptor type 11	Ptpn11	By MS/MS	By matching
Tyrosine-protein kinase receptor;Insulin-like growth factor 1 receptor;Insulin-like growth factor 1 receptor alpha chain;Insulin-like growth factor 1 receptor beta chain	Igf1r	E9QNX9;Q60751				155.28	NaN	NaN	NaN	NaN	NaN	NaN				0.00087211	0	1	1	0		0	0.7	0	0	0	1	1	0	1	0	1	1	1	E9QNX9;Q60751	E9QNX9;Q60751	Tyrosine-protein kinase receptor;Insulin-like growth factor 1 receptor;Insulin-like growth factor 1 receptor alpha chain;Insulin-like growth factor 1 receptor beta chain	Igf1r	By matching	By MS/MS
Tyrosine-protein kinase BAZ1B	Baz1b	Q9Z277;Q9Z277-2				170.65	NaN	28.0679	NaN	21.7825	NaN	-1.58945				2.0696e-42	281370000	11	0	11		12.9	0	281370000	0	13	0	0	13	0	13	13	13	13	Q9Z277;Q9Z277-2	Q9Z277;Q9Z277-2	Tyrosine-protein kinase BAZ1B	Baz1b	By MS/MS	By matching
Tumor suppressor p53-binding protein 1	Tp53bp1;Trp53bp1	P70399-2;P70399-3;A2AU89;P70399;A2AU91				109.74	NaN	22.8192	NaN	17.3929	NaN	-5.97905				5.5307e-05	7400500	1	0	1		1.6	0	7400500	0	1	0	0	1	0	1	1	1	1	P70399-2;P70399-3;A2AU89;P70399;A2AU91	P70399-2;P70399-3;A2AU89;P70399;A2AU91	Tumor suppressor p53-binding protein 1	Tp53bp1;Trp53bp1	By MS/MS	By matching
Tumor protein p63-regulated gene 1-like protein	Tprgl;Tprg1l	B1AX95;Q9DBS2				23.064	NaN	24.5089	NaN	21.0495	NaN	-2.32245				3.0675e-07	23874000	2	0	2		8.7	0	23874000	0	1	0	0	1	0	1	1	1	1	B1AX95;Q9DBS2	B1AX95;Q9DBS2	Tumor protein p63-regulated gene 1-like protein	Tprgl;Tprg1l	By MS/MS	By matching
Tumor protein D54	Tpd52l2	Q3TAI4;Q9CYZ2;A2AUD5;V9GWU5;F6VQ81;Q3TUJ9;Q8BKP1				22.466	NaN	29.2335	NaN	25.774	NaN	2.40205				6.8161e-52	631180000	9	0	9		44.2	0	631180000	0	8	0	0	8	0	8	8	8	8	Q3TAI4;Q9CYZ2;A2AUD5;V9GWU5;F6VQ81;Q3TUJ9;Q8BKP1	Q3TAI4;Q9CYZ2;A2AUD5;V9GWU5;F6VQ81;Q3TUJ9;Q8BKP1	Tumor protein D54	Tpd52l2	By MS/MS	By matching
Tumor protein D52	Tpd52	Q62393-2;E9PUA7;Q62393-3;D3Z637;D3Z125;D3Z7X7;Q62393;F8WHQ1;D3Z2U2				20.059	NaN	28.2619	NaN	25.4545	NaN	2.08255				9.2863e-17	321870000	5	0	5		28.1	0	321870000	0	4	0	0	4	0	4	4	4	4	Q62393-2;E9PUA7;Q62393-3;D3Z637;D3Z125;D3Z7X7;Q62393;F8WHQ1;D3Z2U2	Q62393-2;E9PUA7;Q62393-3;D3Z637;D3Z125;D3Z7X7;Q62393;F8WHQ1;D3Z2U2	Tumor protein D52	Tpd52	By MS/MS	By matching
Tuftelin-interacting protein 11	Tfip11	Q9ERA6				96.304	NaN	25.2969	NaN	19.7423	NaN	-3.62965				7.4062e-10	41222000	5	0	5		8.5	0	41222000	0	4	0	0	4	0	4	4	4	4	Q9ERA6	Q9ERA6	Tuftelin-interacting protein 11	Tfip11	By MS/MS	By matching
Tudor and KH domain-containing protein	Tdrkh	Q80VL1				62.133	NaN	25.0701	NaN	20.5465	NaN	-2.82545				0.00012246	35225000	2	0	2		8	0	35225000	0	2	0	0	2	0	2	2	2	2	Q80VL1	Q80VL1	Tudor and KH domain-containing protein	Tdrkh	By MS/MS	By matching
Tubulin-specific chaperone E	Tbce	E0CZ81;Q8CIV8				47.976	NaN	23.393	NaN	18.5856	NaN	-4.78635				0.00030906	11015000	1	0	1		4	0	11015000	0	1	0	0	1	0	1	1	1	1	E0CZ81;Q8CIV8	E0CZ81;Q8CIV8	Tubulin-specific chaperone E	Tbce	By MS/MS	By matching
TSC22 domain family protein 3	Tsc22d3	B1AVF2;Q9Z2S7;Q9Z2S7-3;Q9Z2S7-4;Q9Z2S7-2;F6VXN4;D3YZZ4;Q9EQN3				12.562	NaN	26.2262	NaN	23.4188	NaN	0.04685				4.9946e-06	78501000	2	0	2		26.5	0	78501000	0	2	0	0	3	0	2	2	3	2	B1AVF2;Q9Z2S7;Q9Z2S7-3;Q9Z2S7-4;Q9Z2S7-2;F6VXN4;D3YZZ4;Q9EQN3	B1AVF2;Q9Z2S7;Q9Z2S7-3;Q9Z2S7-4;Q9Z2S7-2	TSC22 domain family protein 3	Tsc22d3	By MS/MS	By matching
TSC22 domain family protein 1	Tsc22d1;Tsc22d2	D3YW86;P62500-2;P62500-3;D3Z0V7;P62500;E9QLZ1;H3BLI9;E9Q7M2				11.474	NaN	28.1056	NaN	25.7837	NaN	2.41175				6.0497e-32	288830000	2	0	2		33.6	0	288830000	0	3	0	0	3	0	2	2	3	3	D3YW86;P62500-2;P62500-3;D3Z0V7;P62500;E9QLZ1;H3BLI9;E9Q7M2	D3YW86;P62500-2;P62500-3;D3Z0V7;P62500;E9QLZ1;H3BLI9;E9Q7M2	TSC22 domain family protein 1	Tsc22d1;Tsc22d2	By MS/MS	By matching
Tropomyosin alpha-3 chain	Tpm3	E9Q7Q3;D3Z6I8;P21107;D3YVR0				28.734	NaN	27.912	NaN	24.005	NaN	0.63305				7.5426e-127	252550000	5	0	5		64.1	45.2	252550000	0	4	0	10	18	0	4	4	18	4	E9Q7Q3;D3Z6I8;P21107;D3YVR0	E9Q7Q3;D3Z6I8;P21107	Tropomyosin alpha-3 chain	Tpm3	By MS/MS	By matching
Tropomodulin-3	Tmod3	Q9JHJ0				39.502	NaN	27.6022	NaN	23.4322	NaN	0.06025				1.63e-48	203740000	4	0	4		21	0	203740000	0	4	0	0	4	0	4	4	4	4	Q9JHJ0	Q9JHJ0	Tropomodulin-3	Tmod3	By MS/MS	By matching
tRNA-splicing endonuclease subunit Sen34	Tsen34	D3YZ84;D3YY06;D3YWG5;D6RH65;Q8BMZ5-2;H7BX14;Q8BMZ5				15.518	NaN	24.7694	NaN	21.5995	NaN	-1.77245				2.3091e-21	28597000	1	0	1		12.6	0	28597000	0	1	0	0	1	0	1	1	1	1	D3YZ84;D3YY06;D3YWG5;D6RH65;Q8BMZ5-2;H7BX14;Q8BMZ5	D3YZ84;D3YY06;D3YWG5;D6RH65;Q8BMZ5-2;H7BX14;Q8BMZ5	tRNA-splicing endonuclease subunit Sen34	Tsen34	By MS/MS	By matching
tRNA-splicing endonuclease subunit Sen15	Tsen15	G3X8S8;E0CY96;Q8R3W5				18.529	NaN	25.8467	NaN	23.5248	NaN	0.15285				0.00021115	60344000	2	0	2		20.8	0	60344000	0	2	0	0	2	0	2	2	2	2	G3X8S8;E0CY96;Q8R3W5	G3X8S8;E0CY96;Q8R3W5	tRNA-splicing endonuclease subunit Sen15	Tsen15	By MS/MS	By matching
tRNA methyltransferase 112 homolog	Trmt112	Q8VCR4;Q9DCG9				12.208	NaN	28.5917	NaN	25.7843	NaN	2.41235				1.7743e-28	404530000	4	0	4		55.6	0	404530000	0	3	0	0	3	0	3	3	3	3	Q8VCR4;Q9DCG9	Q8VCR4;Q9DCG9	tRNA methyltransferase 112 homolog	Trmt112	By MS/MS	By matching
TRMT1-like protein	Trmt1l	A2RSY6-3;A2RSY6-2;A2RSY6;A2RSY6-4				31.243	NaN	NaN	NaN	NaN	NaN	NaN				0.0011433	0	2	0	2		7	0	0	0	2	0	0	2	0	2	2	2	2	A2RSY6-3;A2RSY6-2;A2RSY6;A2RSY6-4	A2RSY6-3;A2RSY6-2;A2RSY6;A2RSY6-4	TRMT1-like protein	Trmt1l	By MS/MS	By matching
Tripartite motif-containing protein 26	Trim26	B8JJ57;Q99PN3-2;B8JJ56;Q99PN3;J3QN94				29.168	NaN	22.8032	NaN	18.6333	NaN	-4.73865				0.0019554	7318800	1	0	1		4.7	0	7318800	0	1	0	0	1	0	1	1	1	1	B8JJ57;Q99PN3-2;B8JJ56;Q99PN3;J3QN94	B8JJ57;Q99PN3-2;B8JJ56;Q99PN3;J3QN94	Tripartite motif-containing protein 26	Trim26	By MS/MS	By matching
Transportin-3	Tnpo3	Q6P2B1;Q6P2B1-2;Q6P2B1-3;F6TDZ2;E9Q0H8;E9PWA5				104.17	NaN	27.6944	NaN	22.3725	NaN	-0.99945				2.8992e-90	217200000	10	0	10		18.9	0	217200000	0	9	0	0	9	0	8	8	9	9	Q6P2B1;Q6P2B1-2;Q6P2B1-3;F6TDZ2;E9Q0H8;E9PWA5	Q6P2B1;Q6P2B1-2	Transportin-3	Tnpo3	By MS/MS	By matching
Transportin-2	Tnpo2	Q99LG2;E9PV58				100.46	NaN	26.6963	NaN	21.3744	NaN	-1.99755				9.9942e-36	108740000	4	0	4		18.2	0.9	108740000	0	3	0	1	9	0	3	3	9	3	Q99LG2;E9PV58	Q99LG2;E9PV58	Transportin-2	Tnpo2	By MS/MS	By matching
Transmembrane protein 43	Tmem43	Q9DBS1				44.783	NaN	NaN	NaN	NaN	NaN	NaN				0.0080291	0	1	0	1		2.2	0	0	0	1	0	0	1	0	1	1	1	1	Q9DBS1	Q9DBS1	Transmembrane protein 43	Tmem43	By MS/MS	By matching
Transmembrane protein 256	Tmem256	Q5F285				11.655	NaN	NaN	NaN	NaN	NaN	NaN				0.00062695	0	1	0	1		8	0	0	0	1	0	0	1	0	1	1	1	1	Q5F285	Q5F285	Transmembrane protein 256	Tmem256	By MS/MS	By matching
Transmembrane protein 206	Tmem206	Q9D771				40.178	NaN	24.5112	NaN	20.6043	NaN	-2.76765				7.6947e-06	23911000	1	0	1		6.6	0	23911000	0	1	0	0	1	0	1	1	1	1	Q9D771	Q9D771	Transmembrane protein 206	Tmem206	By MS/MS	By matching
Transmembrane protein 126A	Tmem126a	Q9D8Y1				21.539	NaN	24.7204	NaN	21.5505	NaN	-1.82145				8.688e-07	27642000	2	0	2		9.2	0	27642000	0	1	0	0	1	0	1	1	1	1	Q9D8Y1	Q9D8Y1	Transmembrane protein 126A	Tmem126a	By MS/MS	By matching
Transmembrane 9 superfamily member 2	Tm9sf2	P58021				75.329	NaN	25.5086	NaN	21.1867	NaN	-2.18525				1.4484e-05	47737000	1	0	1		5.1	0	47737000	0	2	0	0	2	0	2	2	2	2	P58021	P58021	Transmembrane 9 superfamily member 2	Tm9sf2	By MS/MS	By matching
Translocon-associated protein subunit delta	Ssr4	Q62186;Q9D8L3				18.936	NaN	26.4052	NaN	23.8202	NaN	0.44825				1.5857e-08	88869000	2	0	2		15.7	0	88869000	0	2	0	0	2	0	2	2	2	2	Q62186;Q9D8L3	Q62186;Q9D8L3	Translocon-associated protein subunit delta	Ssr4	By MS/MS	By matching
Translocon-associated protein subunit alpha	Ssr1	Q9CY50				32.065	NaN	27.8344	NaN	24.5124	NaN	1.14045				1.0022e-16	239320000	5	0	5		18.9	0	239320000	0	3	0	0	3	0	3	3	3	3	Q9CY50	Q9CY50	Translocon-associated protein subunit alpha	Ssr1	By MS/MS	By matching
Translocation protein SEC63 homolog	Sec63	Q8VHE0				87.869	NaN	24.8386	NaN	19.5906	NaN	-3.78135				0.0055107	30002000	1	0	1		1.8	0	30002000	0	1	0	0	1	0	1	1	1	1	Q8VHE0	Q8VHE0	Translocation protein SEC63 homolog	Sec63	By MS/MS	By matching
Translin-associated protein X	Tsnax	Q9QZE7				32.926	NaN	28.4995	NaN	24.3296	NaN	0.95765				1.2911e-30	379490000	7	0	7		30.7	0	379490000	0	6	0	0	6	0	6	6	6	6	Q9QZE7	Q9QZE7	Translin-associated protein X	Tsnax	By MS/MS	By matching
Translational activator of cytochrome c oxidase 1	Taco1	Q8K0Z7				32.314	NaN	25.8149	NaN	22.0076	NaN	-1.36435				1.0019e-06	59030000	2	0	2		15	0	59030000	0	2	0	0	2	0	2	2	2	2	Q8K0Z7	Q8K0Z7	Translational activator of cytochrome c oxidase 1	Taco1	By MS/MS	By matching
Translation machinery-associated protein 7	Tma7	Q8K003				7.0662	NaN	26.9422	NaN	25.9423	NaN	2.57035				7.2078e-06	128950000	2	0	2		15.6	0	128950000	0	2	0	0	2	0	2	2	2	2	Q8K003	Q8K003	Translation machinery-associated protein 7	Tma7	By MS/MS	By matching
Transducin-like enhancer protein 3;Transducin-like enhancer protein 1;Transducin-like enhancer protein 2;Transducin-like enhancer protein 4	Tle3;Tle1;Tle2;Tle4	F6TS96;Q3TY99;E0CXU1;E0CXS2;E0CY14;F8WIE2;E0CXS9;Q08122-2;Q08122-1;Q08122;Q08122-4;J3KMT7;Q62440-3;Q62440-2;Q3UN01;Q62440-5;Q9WVB2;Q62440;Q5SQA2;E9Q2Q6;Q62441;F6ZBY9;Q5SQA4;Q5SQA3;F6YM15;Q62440-4;Q62440-6;E9PV07				75.386	NaN	25.0324	NaN	19.9449	NaN	-3.42705				1.8741e-14	34316000	2	0	2		5.1	0	34316000	0	3	0	0	3	0	3	3	3	3	F6TS96;Q3TY99;E0CXU1;E0CXS2;E0CY14;F8WIE2;E0CXS9;Q08122-2;Q08122-1;Q08122;Q08122-4;J3KMT7;Q62440-3;Q62440-2;Q3UN01;Q62440-5;Q9WVB2;Q62440;Q5SQA2;E9Q2Q6;Q62441;F6ZBY9;Q5SQA4;Q5SQA3;F6YM15;Q62440-4;Q62440-6;E9PV07	F6TS96;Q3TY99;E0CXU1;E0CXS2;E0CY14;F8WIE2;E0CXS9;Q08122-2;Q08122-1;Q08122;Q08122-4;J3KMT7;Q62440-3;Q62440-2;Q3UN01;Q62440-5;Q9WVB2;Q62440;Q5SQA2;E9Q2Q6;Q62441;F6ZBY9;Q5SQA4;Q5SQA3	Transducin-like enhancer protein 3;Transducin-like enhancer protein 1;Transducin-like enhancer protein 2;Transducin-like enhancer protein 4	Tle3;Tle1;Tle2;Tle4	By MS/MS	By matching
Transducin beta-like protein 3	Tbl3	Q8C4J7;F6YAR3				88.265	NaN	27.4906	NaN	21.936	NaN	-1.43595				2.8865e-41	188580000	8	0	8		16	0	188580000	0	9	0	0	9	0	9	9	9	9	Q8C4J7;F6YAR3	Q8C4J7	Transducin beta-like protein 3	Tbl3	By MS/MS	By matching
Transducin beta-like protein 2	Tbl2	Q9R099;D3YZH8				49.583	NaN	25.0213	NaN	20.3774	NaN	-2.99455				3.7216e-06	34053000	2	0	2		5.4	0	34053000	0	2	0	0	2	0	2	2	2	2	Q9R099;D3YZH8	Q9R099;D3YZH8	Transducin beta-like protein 2	Tbl2	By MS/MS	By matching
Transcriptional repressor p66-beta	Gatad2b	Q8VHR5-2;Q8VHR5				53.733	NaN	28.2387	NaN	23.6537	NaN	0.28175				5.5147e-54	316730000	7	0	7		19.2	0	316730000	0	6	0	0	6	0	6	6	6	6	Q8VHR5-2;Q8VHR5	Q8VHR5-2;Q8VHR5	Transcriptional repressor p66-beta	Gatad2b	By MS/MS	By matching
Transcriptional repressor p66 alpha	Gatad2a	Q8CHY6;E9QMN5				67.333	NaN	NaN	NaN	NaN	NaN	NaN				5.2198e-05	0	1	0	1		3.2	0	0	0	1	0	0	1	0	1	1	1	1	Q8CHY6;E9QMN5	Q8CHY6;E9QMN5	Transcriptional repressor p66 alpha	Gatad2a	By MS/MS	By matching
Transcriptional repressor CTCF	Ctcf	Q61164				83.745	NaN	27.7855	NaN	23.2006	NaN	-0.17135				1.4534e-15	231350000	6	0	6		14.4	0	231350000	0	7	0	0	7	0	7	7	7	7	Q61164	Q61164	Transcriptional repressor CTCF	Ctcf	By MS/MS	By matching
Transcriptional enhancer factor TEF-1;Transcriptional enhancer factor TEF-5;Transcriptional enhancer factor TEF-4;Transcriptional enhancer factor TEF-3	Tead1;Tead2;Tead3;Tead4	F6QH05;E9Q9U3;E9QAK6;Q6PAQ8;Q3UFP5;E9PZ73;P30051;Q3USK5;P70210;B8JJC8;P48301;F8VPU0;D3Z6C5;F6TTJ9;Q62296-2;E9Q387;E9PVS2;Q80UL2;Q62296				20.461	NaN	25.2783	NaN	22.1083	NaN	-1.26365				0.00029966	40693000	1	0	1		10.2	0	40693000	0	2	0	0	2	0	2	2	2	2	F6QH05;E9Q9U3;E9QAK6;Q6PAQ8;Q3UFP5;E9PZ73;P30051;Q3USK5;P70210;B8JJC8;P48301;F8VPU0;D3Z6C5;F6TTJ9;Q62296-2;E9Q387;E9PVS2;Q80UL2;Q62296	F6QH05;E9Q9U3;E9QAK6;Q6PAQ8;Q3UFP5;E9PZ73;P30051;Q3USK5;P70210;B8JJC8;P48301;F8VPU0;D3Z6C5;F6TTJ9;Q62296-2;E9Q387;E9PVS2;Q80UL2;Q62296	Transcriptional enhancer factor TEF-1;Transcriptional enhancer factor TEF-5;Transcriptional enhancer factor TEF-4;Transcriptional enhancer factor TEF-3	Tead1;Tead2;Tead3;Tead4	By MS/MS	By matching
Transcription intermediary factor 1-alpha	Trim24	E9Q1U8;Q64127-2;Q64127				110.16	NaN	22.2737	NaN	16.4923	NaN	-6.87965				4.7408e-06	5070500	2	0	2		2	0	5070500	0	2	0	0	2	0	2	2	2	2	E9Q1U8;Q64127-2;Q64127	E9Q1U8;Q64127-2;Q64127	Transcription intermediary factor 1-alpha	Trim24	By MS/MS	By matching
Transcription initiation factor TFIID subunit 8	Taf8	Q9EQH4-5;Q9EQH4-3;Q9EQH4-2;Q9EQH4;Q9EQH4-4				24.361	NaN	NaN	NaN	NaN	NaN	NaN				5.3128e-09	0	2	0	2		16.3	0	0	0	2	0	0	2	0	2	2	2	2	Q9EQH4-5;Q9EQH4-3;Q9EQH4-2;Q9EQH4;Q9EQH4-4	Q9EQH4-5;Q9EQH4-3;Q9EQH4-2;Q9EQH4;Q9EQH4-4	Transcription initiation factor TFIID subunit 8	Taf8	By MS/MS	By matching
Transcription initiation factor IIB	Gtf2b	P62915				34.819	NaN	NaN	NaN	NaN	NaN	NaN				0.00072563	0	2	0	2		7.3	0	0	0	2	0	0	2	0	2	2	2	2	P62915	P62915	Transcription initiation factor IIB	Gtf2b	By MS/MS	By matching
Transcription factor Sp3	Sp3	O70494-3;O70494-2;O70494				76.728	NaN	26.1949	NaN	22.873	NaN	-0.49895				1.5712e-07	76816000	1	0	1		2.2	0	76816000	0	1	0	0	1	0	1	1	1	1	O70494-3;O70494-2;O70494	O70494-3;O70494-2;O70494	Transcription factor Sp3	Sp3	By MS/MS	By matching
Transcription factor Sp1	Sp1	G3X8Q0;O89090;O89090-2				80.443	NaN	25.1827	NaN	21.8608	NaN	-1.51115				1.3773e-14	38085000	4	0	4		6.5	0	38085000	0	3	0	0	3	0	3	3	3	3	G3X8Q0;O89090;O89090-2	G3X8Q0;O89090;O89090-2	Transcription factor Sp1	Sp1	By MS/MS	By matching
Transcription factor SOX-8;Transcription factor SOX-10;Transcription factor SOX-9	Sox8;Sox10;Sox9	G3UWS3;Q04886;Q04888;Q04887				23.98	NaN	25.2554	NaN	21.7959	NaN	-1.57605				0.010115	40052000	1	0	1		6.3	0	40052000	0	1	0	0	1	0	1	1	1	1	G3UWS3;Q04886;Q04888;Q04887	G3UWS3;Q04886;Q04888;Q04887	Transcription factor SOX-8;Transcription factor SOX-10;Transcription factor SOX-9	Sox8;Sox10;Sox9	By MS/MS	By matching
Transcription factor SOX-5;Transcription factor SOX-6	Sox5;Sox6	P35710-2;B2KFM4;E9PVR0;Q2TBA9;P35710;B2KFM9;Q8BSS6;P40645-2;E9PUW0;P40645				75.224	NaN	24.6484	NaN	19.604	NaN	-3.76795				1.2442e-07	26298000	2	0	2		3.2	0	26298000	0	2	0	0	2	0	2	2	2	2	P35710-2;B2KFM4;E9PVR0;Q2TBA9;P35710;B2KFM9;Q8BSS6;P40645-2;E9PUW0;P40645	P35710-2;B2KFM4;E9PVR0;Q2TBA9;P35710;B2KFM9;Q8BSS6;P40645-2;E9PUW0;P40645	Transcription factor SOX-5;Transcription factor SOX-6	Sox5;Sox6	By MS/MS	By matching
Transcription factor SOX-3	Sox3	P53784;A2AM37;Q811W0;P53783				37.788	NaN	26.6227	NaN	23.1633	NaN	-0.20865				6.401e-18	103330000	3	0	3		10.1	0	103330000	0	3	0	0	3	0	2	2	3	3	P53784;A2AM37;Q811W0;P53783	P53784;A2AM37	Transcription factor SOX-3	Sox3	By MS/MS	By matching
Transcription factor SOX-2	Sox2	Q60I23;P48432				34.406	NaN	25.6452	NaN	22.1858	NaN	-1.18615				1.2152e-08	52478000	3	0	3		11.6	0	52478000	0	2	0	0	3	0	2	2	3	2	Q60I23;P48432	Q60I23;P48432	Transcription factor SOX-2	Sox2	By MS/MS	By matching
Transcription factor COE4;Transcription factor COE3;Transcription factor COE1	Ebf4;Ebf3;Ebf1	Q8K4J2-5;Q8K4J2-3;Q8K4J2-4;O08791-2;A2BI84;Q8K4J2-2;Q07802-2;Q5SWK8;Q6NXL3;Q07802;Q5SWK4;O08791;Q8K4J2;A2BI80				47.445	NaN	23.9501	NaN	19.4265	NaN	-3.94545				0.0013206	16207000	1	0	1		2.3	0	16207000	0	1	0	0	1	0	1	1	1	1	Q8K4J2-5;Q8K4J2-3;Q8K4J2-4;O08791-2;A2BI84;Q8K4J2-2;Q07802-2;Q5SWK8;Q6NXL3;Q07802;Q5SWK4;O08791;Q8K4J2;A2BI80	Q8K4J2-5;Q8K4J2-3;Q8K4J2-4;O08791-2;A2BI84;Q8K4J2-2;Q07802-2;Q5SWK8;Q6NXL3;Q07802;Q5SWK4;O08791;Q8K4J2;A2BI80	Transcription factor COE4;Transcription factor COE3;Transcription factor COE1	Ebf4;Ebf3;Ebf1	By MS/MS	By matching
Transcription factor A, mitochondrial	Tfam	P40630-2;P40630				25.036	NaN	25.3321	NaN	21.4253	NaN	-1.94665				0.0010549	42241000	1	0	1		5.1	0	42241000	0	1	0	0	1	0	1	1	1	1	P40630-2;P40630	P40630-2;P40630	Transcription factor A, mitochondrial	Tfam	By MS/MS	By matching
Transcription factor 4	Tcf4	Q60722-3;Q60722;E9Q8G4				71.137	NaN	24.5363	NaN	19.8358	NaN	-3.53615				6.5202e-05	24331000	1	0	1		2.1	0	24331000	0	1	0	0	1	0	1	1	1	1	Q60722-3;Q60722;E9Q8G4	Q60722-3;Q60722;E9Q8G4	Transcription factor 4	Tcf4	By MS/MS	By matching
Transcription factor 12	Tcf12	V9GXR6;Q3UXQ3;V9GXC3;V9GX46;V9GWU2;Q61286-2;Q61286				28.885	NaN	22.637	NaN	19.0521	NaN	-4.31985				0.0036586	6522600	0	0	0		5.4	0	6522600	0	1	0	0	1	0	1	1	1	1	V9GXR6;Q3UXQ3;V9GXC3;V9GX46;V9GWU2;Q61286-2;Q61286	V9GXR6;Q3UXQ3;V9GXC3;V9GX46;V9GWU2;Q61286-2;Q61286	Transcription factor 12	Tcf12	By MS/MS	By matching
Transcription elongation factor SPT6	Supt6h	Q62383				199.08	NaN	25.3398	NaN	19.0178	NaN	-4.35415				7.8284e-16	42465000	3	0	3		2.6	0	42465000	0	3	0	0	3	0	3	3	3	3	Q62383	Q62383	Transcription elongation factor SPT6	Supt6h	By MS/MS	By matching
Transcription elongation factor A protein-like 3	Tceal3;Tceal6	A2AEC1;A2AEC2;Q9DB24;Q8R0A5				5.9793	NaN	24.6312	NaN	24.6312	NaN	1.25925				2.0318e-06	25986000	1	0	1		21.2	0	25986000	0	1	0	0	1	0	1	1	1	1	A2AEC1;A2AEC2;Q9DB24;Q8R0A5	A2AEC1;A2AEC2;Q9DB24;Q8R0A5	Transcription elongation factor A protein-like 3	Tceal3;Tceal6	By MS/MS	By matching
Transcription elongation factor A protein 1	Tcea1	P10711;E9PYD5;P10711-2;B7ZCS4;F6XMY4;Q9QVN7				33.88	NaN	30.9631	NaN	26.8757	NaN	3.50375				1.2344e-98	2093300000	17	0	17		62.5	0	2093300000	0	15	0	0	15	0	15	15	15	15	P10711;E9PYD5;P10711-2;B7ZCS4;F6XMY4;Q9QVN7	P10711;E9PYD5;P10711-2	Transcription elongation factor A protein 1	Tcea1	By MS/MS	By matching
Transcription activator BRG1	Smarca4	Q3TKT4;Q3TKT4-2;G3UX35;E9QAB8;H3BJK2;Q6DIC0;F2Z4A9;H3BLH0;E9Q9V7				181.43	NaN	28.055	NaN	22.1243	NaN	-1.24765				6.0135e-49	278870000	12	1	11		10.3	0.7	278870000	0	12	1	1	12	1	12	13	13	13	Q3TKT4;Q3TKT4-2;G3UX35;E9QAB8;H3BJK2;Q6DIC0;F2Z4A9;H3BLH0;E9Q9V7	Q3TKT4;Q3TKT4-2;G3UX35	Transcription activator BRG1	Smarca4	By MS/MS	By MS/MS
Trans-2-enoyl-CoA reductase, mitochondrial	Mecr	Q9DCS3;A2A845				40.342	NaN	26.6331	NaN	22.4632	NaN	-0.90875				1.2564e-08	104080000	4	0	4		14.2	0	104080000	0	4	0	0	4	0	4	4	4	4	Q9DCS3;A2A845	Q9DCS3	Trans-2-enoyl-CoA reductase, mitochondrial	Mecr	By MS/MS	By matching
Trafficking protein particle complex subunit 6B	Trappc6b	Q9D289				17.936	NaN	NaN	NaN	NaN	NaN	NaN				1.7224e-18	0	1	0	1		12	0	0	0	1	0	0	1	0	1	1	1	1	Q9D289	Q9D289	Trafficking protein particle complex subunit 6B	Trappc6b	By MS/MS	By matching
Trafficking protein particle complex subunit 2	Trappc2;0610009B22Rik	Q9CQP2;Q8R3W2				16.441	NaN	NaN	NaN	NaN	NaN	NaN				0.00057021	0	1	0	1		8.6	0	0	0	1	0	0	1	0	1	1	1	1	Q9CQP2;Q8R3W2	Q9CQP2;Q8R3W2	Trafficking protein particle complex subunit 2	Trappc2;0610009B22Rik	By MS/MS	By matching
TP53RK-binding protein	Tprkb	Q8QZZ7				19.556	NaN	24.3452	NaN	21.3452	NaN	-2.02675				0.013745	21312000	0	0	0		6.3	0	21312000	0	1	0	0	1	0	1	1	1	1	Q8QZZ7	Q8QZZ7	TP53RK-binding protein	Tprkb	By MS/MS	By matching
Torsin-1B	Tor1b	Q9ER41;F6VK94;D6REF0				37.817	NaN	25.9305	NaN	21.9305	NaN	-1.44145				2.0109e-06	63952000	2	0	2		9.8	0	63952000	0	2	0	0	2	0	2	2	2	2	Q9ER41;F6VK94;D6REF0	Q9ER41;F6VK94;D6REF0	Torsin-1B	Tor1b	By MS/MS	By matching
Tissue alpha-L-fucosidase	Fuca1	Q99LJ1				52.28	NaN	25.7894	NaN	21.3971	NaN	-1.97485				4.0635e-21	57996000	4	0	4		10	0	57996000	0	2	0	0	2	0	2	2	2	2	Q99LJ1	Q99LJ1	Tissue alpha-L-fucosidase	Fuca1	By MS/MS	By matching
TIMELESS-interacting protein	Tipin	Q91WA1				31.497	NaN	NaN	NaN	NaN	NaN	NaN				2.3291e-07	0	1	0	1		4.3	0	0	0	1	0	0	1	0	1	1	1	1	Q91WA1	Q91WA1	TIMELESS-interacting protein	Tipin	By MS/MS	By matching
Tight junction protein ZO-2	Tjp2	Q9Z0U1				131.28	NaN	26.0748	NaN	20.1679	NaN	-3.20405				2.0406e-15	70680000	5	0	5		5.3	0	70680000	0	4	0	0	4	0	4	4	4	4	Q9Z0U1	Q9Z0U1	Tight junction protein ZO-2	Tjp2	By MS/MS	By matching
Thymosin beta-10	Tmsb10	Q6ZWY8				5.0256	NaN	31.0524	NaN	30.0704	NaN	6.69845				2.0255e-11	2254700000	4	1	3		31.8	31.8	2254700000	0	1	1	1	1	1	1	1	1	1	Q6ZWY8	Q6ZWY8	Thymosin beta-10	Tmsb10	By MS/MS	By MS/MS
Thymocyte selection-associated high mobility group box protein TOX;TOX high mobility group box family member 3;TOX high mobility group box family member 4	Tox3;Tox;Tox4;Gm5828	H3BL89;Q66JW3;Q80W03;Q8BU11;J3QN21				33.363	NaN	NaN	NaN	NaN	NaN	NaN				1.8803e-10	0	1	0	1		4.2	0	0	0	1	0	0	1	0	1	1	1	1	H3BL89;Q66JW3;Q80W03;Q8BU11;J3QN21	H3BL89;Q66JW3;Q80W03;Q8BU11;J3QN21	Thymocyte selection-associated high mobility group box protein TOX;TOX high mobility group box family member 3;TOX high mobility group box family member 4	Tox3;Tox;Tox4;Gm5828	By MS/MS	By matching
Thymocyte nuclear protein 1	Thyn1	Q91YJ3				26.178	NaN	27.7657	NaN	23.7658	NaN	0.39385				2.8559e-13	228200000	7	0	7		27.9	0	228200000	0	6	0	0	6	0	6	6	6	6	Q91YJ3	Q91YJ3	Thymocyte nuclear protein 1	Thyn1	By MS/MS	By matching
Thymidylate synthase	Tyms	P07607;D6RCW9				34.958	NaN	26.9367	NaN	23.0298	NaN	-0.34215				8.9203e-14	128460000	4	0	4		20.8	0	128460000	0	4	0	0	4	0	4	4	4	4	P07607;D6RCW9	P07607;D6RCW9	Thymidylate synthase	Tyms	By MS/MS	By matching
Thymidylate kinase	Dtymk	P97930;D3Z3R3;P97930-2				23.914	NaN	28.5551	NaN	24.5551	NaN	1.18315				2.6057e-18	394410000	8	1	7		37.3	3.8	394410000	0	7	1	1	7	1	7	8	8	8	P97930;D3Z3R3;P97930-2	P97930;D3Z3R3	Thymidylate kinase	Dtymk	By MS/MS	By MS/MS
Thymidine kinase, cytosolic	Tk1	P04184				25.776	NaN	22.8068	NaN	19.2219	NaN	-4.15005				0.0041082	7337300	0	0	0		7.3	0	7337300	0	1	0	0	1	0	1	1	1	1	P04184	P04184	Thymidine kinase, cytosolic	Tk1	By MS/MS	By matching
THUMP domain-containing protein 3	Thumpd3	P97770-3;P97770-2;P97770;D3YYB2				35.434	NaN	26.4437	NaN	22.3632	NaN	-1.00875				2.0984e-16	102510000	3	0	3		19	0	102510000	0	4	0	0	4	0	4	4	4	4	P97770-3;P97770-2;P97770;D3YYB2	P97770-3;P97770-2;P97770;D3YYB2	THUMP domain-containing protein 3	Thumpd3	By MS/MS	By matching
THUMP domain-containing protein 1	Thumpd1	Q99J36				38.884	NaN	28.1458	NaN	23.7535	NaN	0.38155				4.8105e-38	296990000	9	0	9		26.9	0	296990000	0	8	0	0	8	0	8	8	8	8	Q99J36	Q99J36	THUMP domain-containing protein 1	Thumpd1	By MS/MS	By matching
THO complex subunit 7 homolog	Thoc7	Q7TMY4-2;Q7TMY4				15.954	NaN	24.7874	NaN	21.6175	NaN	-1.75445				3.9264e-08	28957000	2	0	2		16.8	0	28957000	0	2	0	0	2	0	2	2	2	2	Q7TMY4-2;Q7TMY4	Q7TMY4-2;Q7TMY4	THO complex subunit 7 homolog	Thoc7	By MS/MS	By matching
THO complex subunit 3	Thoc3	Q8VE80				38.737	NaN	25.4334	NaN	21.4334	NaN	-1.93855				8.688e-07	45312000	2	0	2		5.1	0	45312000	0	1	0	0	1	0	1	1	1	1	Q8VE80	Q8VE80	THO complex subunit 3	Thoc3	By MS/MS	By matching
THO complex subunit 2	BC005561;Thoc2	E9Q5E2;B1AZI6				182.67	NaN	23.8943	NaN	17.7445	NaN	-5.62745				4.0736e-08	15592000	2	0	2		1.7	0	15592000	0	2	0	0	2	0	2	2	2	2	E9Q5E2;B1AZI6	E9Q5E2;B1AZI6	THO complex subunit 2	BC005561;Thoc2	By MS/MS	By matching
THO complex subunit 1	Thoc1	Q8R3N6				75.435	NaN	25.4855	NaN	20.3156	NaN	-3.05635				4.2629e-05	46979000	2	0	2		3.8	0	46979000	0	2	0	0	2	0	2	2	2	2	Q8R3N6	Q8R3N6	THO complex subunit 1	Thoc1	By MS/MS	By matching
Thioredoxin-like protein 4A	Txnl4a	P83877;F8WGE7				16.786	NaN	26.8048	NaN	23.6349	NaN	0.26295				6.5932e-17	117230000	5	0	5		31	0	117230000	0	4	0	0	4	0	4	4	4	4	P83877;F8WGE7	P83877	Thioredoxin-like protein 4A	Txnl4a	By MS/MS	By matching
Thioredoxin;Thioredoxin, mitochondrial	Txn2	G3UZY2;P97493;G3UX99;A2A439;G3UX46				14.099	NaN	28.0539	NaN	25.4689	NaN	2.09695				1.0522e-26	278650000	4	0	4		33.8	0	278650000	0	3	0	0	3	0	3	3	3	3	G3UZY2;P97493;G3UX99;A2A439;G3UX46	G3UZY2;P97493;G3UX99;A2A439	Thioredoxin;Thioredoxin, mitochondrial	Txn2	By MS/MS	By matching
Thioredoxin reductase 1, cytoplasmic	Txnrd1	Q9JMH6-2;Q9JMH6;Q9JLT4-3;Q9JLT4-2;J3QMN4;D3Z0K8;Q9JLT4-4;J3QMQ8;Q9JLT4				54.544	NaN	30.6009	NaN	26.0159	NaN	2.64395				2.1568e-118	1628500000	19	0	19		51.9	0	1628500000	0	17	0	0	17	0	17	17	17	17	Q9JMH6-2;Q9JMH6;Q9JLT4-3;Q9JLT4-2;J3QMN4;D3Z0K8;Q9JLT4-4;J3QMQ8;Q9JLT4	Q9JMH6-2;Q9JMH6	Thioredoxin reductase 1, cytoplasmic	Txnrd1	By MS/MS	By matching
Thioredoxin domain-containing protein 5	Txndc5	E9PXX7;Q91W90				38.532	NaN	30.8383	NaN	26.5904	NaN	3.21845				2.6987e-115	1919800000	15	0	15		47.1	0	1919800000	0	12	0	0	12	0	12	12	12	12	E9PXX7;Q91W90	E9PXX7;Q91W90	Thioredoxin domain-containing protein 5	Txndc5	By MS/MS	By matching
Thioredoxin domain-containing protein 17	Txndc17	Q9CQM5				14.015	NaN	28.1148	NaN	25.3074	NaN	1.93545				4.1592e-12	290660000	3	0	3		31.7	0	290660000	0	3	0	0	3	0	3	3	3	3	Q9CQM5	Q9CQM5	Thioredoxin domain-containing protein 17	Txndc17	By MS/MS	By matching
Thiomorpholine-carboxylate dehydrogenase	Crym	O54983				33.523	NaN	27.2197	NaN	23.4124	NaN	0.04045				2.3345e-50	156300000	7	0	7		34.2	0	156300000	0	6	0	0	6	0	6	6	6	6	O54983	O54983	Thiomorpholine-carboxylate dehydrogenase	Crym	By MS/MS	By matching
THAP domain-containing protein 4	Thap4	Q6P3Z3-2;Q6P3Z3				40.955	NaN	21.3404	NaN	17.0185	NaN	-6.35345				0.0077525	2655200	1	0	1		4.2	0	2655200	0	1	0	0	1	0	1	1	1	1	Q6P3Z3-2;Q6P3Z3	Q6P3Z3-2;Q6P3Z3	THAP domain-containing protein 4	Thap4	By MS/MS	By matching
THAP domain-containing protein 11	Thap11	Q9JJD0				33.275	NaN	NaN	NaN	NaN	NaN	NaN				0.00091901	0	1	0	1		3	0	0	0	1	0	0	1	0	1	1	1	1	Q9JJD0	Q9JJD0	THAP domain-containing protein 11	Thap11	By MS/MS	By matching
TGF-beta-activated kinase 1 and MAP3K7-binding protein 1	Tab1	Q8CF89				54.616	NaN	24.9551	NaN	20.3113	NaN	-3.06065				0.00051974	32526000	1	0	1		6.4	0	32526000	0	1	0	0	1	0	1	1	1	1	Q8CF89	Q8CF89	TGF-beta-activated kinase 1 and MAP3K7-binding protein 1	Tab1	By MS/MS	By matching
Tetratricopeptide repeat protein 5	Ttc5	Q99LG4				48.795	NaN	23.8458	NaN	19.1453	NaN	-4.22665				1.0637e-08	15076000	1	0	1		5	0	15076000	0	1	0	0	1	0	1	1	1	1	Q99LG4	Q99LG4	Tetratricopeptide repeat protein 5	Ttc5	By MS/MS	By matching
Tetratricopeptide repeat protein 1	Ttc1	A2AJK8;Q91Z38				28.553	NaN	26.3613	NaN	22.9019	NaN	-0.47005				3.6167e-10	86208000	3	0	3		15.6	0	86208000	0	3	0	0	3	0	3	3	3	3	A2AJK8;Q91Z38	A2AJK8;Q91Z38	Tetratricopeptide repeat protein 1	Ttc1	By MS/MS	By matching
Tether containing UBX domain for GLUT4	Aspscr1	Q8VBT9-3;Q8VBT9-2;Q8VBT9;E9Q779;E9PWZ4;A2AC01;E9PVI1;A2AC02;A2AC03;F7B7K7;F6S7C9;A2AC05;A2ABZ8				49.012	NaN	25.9516	NaN	21.5593	NaN	-1.81265				3.8949e-08	64894000	2	0	2		6.2	0	64894000	0	2	0	0	2	0	2	2	2	2	Q8VBT9-3;Q8VBT9-2;Q8VBT9;E9Q779;E9PWZ4;A2AC01;E9PVI1;A2AC02;A2AC03;F7B7K7;F6S7C9;A2AC05;A2ABZ8	Q8VBT9-3;Q8VBT9-2;Q8VBT9;E9Q779;E9PWZ4;A2AC01;E9PVI1;A2AC02;A2AC03;F7B7K7;F6S7C9;A2AC05;A2ABZ8	Tether containing UBX domain for GLUT4	Aspscr1	By MS/MS	By matching
Testis-expressed sequence 30 protein	Tex30	D3Z7L3;D3Z1S9;Q3TUU5				7.5138	NaN	25.0623	NaN	23.0624	NaN	-0.30955				0.011083	35036000	1	0	1		13	0	35036000	0	1	0	0	1	0	1	1	1	1	D3Z7L3;D3Z1S9;Q3TUU5	D3Z7L3;D3Z1S9;Q3TUU5	Testis-expressed sequence 30 protein	Tex30	By MS/MS	By matching
Tenascin	Tnc	Q80YX1-2;Q80YX1;Q80YX1-5;Q80YX1-4;Q80YX1-3;Q80YX0				221.88	NaN	28.3983	NaN	21.8285	NaN	-1.54345				1.088e-47	353790000	11	0	11		6.3	0	353790000	0	8	0	0	8	0	8	8	8	8	Q80YX1-2;Q80YX1;Q80YX1-5;Q80YX1-4;Q80YX1-3;Q80YX0	Q80YX1-2;Q80YX1;Q80YX1-5;Q80YX1-4;Q80YX1-3;Q80YX0	Tenascin	Tnc	By MS/MS	By matching
Telomeric repeat-binding factor 2	Terf2	O35144-2;D3YZ08;O35144;F6VIR4;E9QM06				51.827	NaN	27.0472	NaN	22.3468	NaN	-1.02515				7.3352e-16	138680000	3	0	3		10.4	0	138680000	0	3	0	0	3	0	3	3	3	3	O35144-2;D3YZ08;O35144;F6VIR4;E9QM06	O35144-2;D3YZ08;O35144;F6VIR4;E9QM06	Telomeric repeat-binding factor 2	Terf2	By MS/MS	By matching
Telomere length regulation protein TEL2 homolog	Telo2	Q9DC40;Q9DC40-2				93.312	NaN	24.6956	NaN	19.172	NaN	-4.19995				5.7901e-12	27171000	3	0	3		5.4	0	27171000	0	2	0	0	2	0	2	2	2	2	Q9DC40;Q9DC40-2	Q9DC40;Q9DC40-2	Telomere length regulation protein TEL2 homolog	Telo2	By MS/MS	By matching
Telomerase-binding protein EST1A	Smg6	P61406				160.49	NaN	22.8947	NaN	16.6852	NaN	-6.68675				0.002768	7798300	1	0	1		1.3	0	7798300	0	1	0	0	1	0	1	1	1	1	P61406	P61406	Telomerase-binding protein EST1A	Smg6	By MS/MS	By matching
TBC1 domain family member 17	Tbc1d17	I6L974;Q8BYH7				62.096	NaN	NaN	NaN	NaN	NaN	NaN				0.0071493	0	1	0	1		1.8	0	0	0	1	0	0	1	0	1	1	1	1	I6L974;Q8BYH7	I6L974;Q8BYH7	TBC1 domain family member 17	Tbc1d17	By MS/MS	By matching
TBC1 domain family member 15	Tbc1d15	Q9CXF4				76.526	NaN	23.4419	NaN	18.2719	NaN	-5.10005				8.0855e-06	11395000	3	0	3		5.4	0	11395000	0	3	0	0	3	0	3	3	3	3	Q9CXF4	Q9CXF4	TBC1 domain family member 15	Tbc1d15	By MS/MS	By matching
TBC1 domain family member 10B	Tbc1d10b	Q8BHL3				87.274	NaN	21.4763	NaN	16.6689	NaN	-6.70305				0.0024898	2917400	1	0	1		2.5	0	2917400	0	1	0	0	1	0	1	1	1	1	Q8BHL3	Q8BHL3	TBC1 domain family member 10B	Tbc1d10b	By MS/MS	By matching
Tax1-binding protein 3	Tax1bp3	Q9DBG9				13.722	NaN	24.6612	NaN	22.3393	NaN	-1.03265				2.2782e-05	26531000	1	0	1		13.7	0	26531000	0	1	0	0	1	0	1	1	1	1	Q9DBG9	Q9DBG9	Tax1-binding protein 3	Tax1bp3	By MS/MS	By matching
Targeting protein for Xklp2	Tpx2	A2APB8				85.893	NaN	27.9762	NaN	22.6909	NaN	-0.68105				9.5642e-62	264050000	14	0	14		16.5	0	264050000	0	10	0	0	10	0	10	10	10	10	A2APB8	A2APB8	Targeting protein for Xklp2	Tpx2	By MS/MS	By matching
Target of EGR1 protein 1	Toe1	Q9D2E2-2;Q9D2E2				37.149	NaN	25.8942	NaN	21.6463	NaN	-1.72565				2.1342e-05	62363000	2	0	2		8.8	0	62363000	0	2	0	0	2	0	2	2	2	2	Q9D2E2-2;Q9D2E2	Q9D2E2-2;Q9D2E2	Target of EGR1 protein 1	Toe1	By MS/MS	By matching
Synaptosomal-associated protein 29	Snap29	Q9ERB0				29.572	NaN	24.8619	NaN	21.0546	NaN	-2.31735				4.8632e-09	30492000	1	0	1		11.9	0	30492000	0	2	0	0	2	0	2	2	2	2	Q9ERB0	Q9ERB0	Synaptosomal-associated protein 29	Snap29	By MS/MS	By matching
Synaptic vesicle membrane protein VAT-1 homolog	Vat1	Q62465				43.096	NaN	26.7106	NaN	22.8037	NaN	-0.56825				4.7846e-05	109820000	3	0	3		13.3	0	109820000	0	3	0	0	3	0	3	3	3	3	Q62465	Q62465	Synaptic vesicle membrane protein VAT-1 homolog	Vat1	By MS/MS	By matching
Synapse-associated protein 1	Syap1	Q9D5V6				41.349	NaN	26.1498	NaN	22.1499	NaN	-1.22205				9.4376e-07	74454000	4	0	4		11.8	0	74454000	0	3	0	0	3	0	3	3	3	3	Q9D5V6	Q9D5V6	Synapse-associated protein 1	Syap1	By MS/MS	By matching
Symplekin	Sympk	Q80X82;F8WJD4				142.28	NaN	25.4896	NaN	19.4235	NaN	-3.94845				5.8557e-09	47112000	1	0	1		2.5	0	47112000	0	1	0	0	1	0	1	1	1	1	Q80X82;F8WJD4	Q80X82;F8WJD4	Symplekin	Sympk	By MS/MS	By matching
Swi5-dependent recombination DNA repair protein 1 homolog	Sfr1	Q8BP27-3;Q8BP27-2;Q8BP27				26.117	NaN	25.9338	NaN	22.4744	NaN	-0.89755				3.4891e-44	64101000	3	0	3		19.1	0	64101000	0	3	0	0	3	0	3	3	3	3	Q8BP27-3;Q8BP27-2;Q8BP27	Q8BP27-3;Q8BP27-2;Q8BP27	Swi5-dependent recombination DNA repair protein 1 homolog	Sfr1	By MS/MS	By matching
SWI/SNF-related matrix-associated actin-dependent regulator of chromatin subfamily E member 1-related	Hmg20b	E9Q2W1;Q9Z104				26.691	NaN	24.4284	NaN	20.969	NaN	-2.40295				8.6883e-06	22578000	1	0	1		7.2	0	22578000	0	1	0	0	1	0	1	1	1	1	E9Q2W1;Q9Z104	E9Q2W1;Q9Z104	SWI/SNF-related matrix-associated actin-dependent regulator of chromatin subfamily E member 1-related	Hmg20b	By MS/MS	By matching
SWI/SNF-related matrix-associated actin-dependent regulator of chromatin subfamily E member 1	Smarce1	O54941				46.638	NaN	29.304	NaN	24.982	NaN	1.61005				3.5071e-82	662780000	12	1	11		34.5	3.2	662780000	0	10	1	1	10	1	10	10	10	10	O54941	O54941	SWI/SNF-related matrix-associated actin-dependent regulator of chromatin subfamily E member 1	Smarce1	By MS/MS	By MS/MS
SWI/SNF-related matrix-associated actin-dependent regulator of chromatin subfamily D member 3	Smarcd3	Q6P9Z1				54.985	NaN	NaN	NaN	NaN	NaN	NaN				1.0435e-05	0	1	0	1		3.9	0	0	0	1	0	0	2	0	1	1	2	1	Q6P9Z1	Q6P9Z1	SWI/SNF-related matrix-associated actin-dependent regulator of chromatin subfamily D member 3	Smarcd3	By MS/MS	By matching
SWI/SNF-related matrix-associated actin-dependent regulator of chromatin subfamily D member 1	Smarcd1	Q61466;Q61466-2				58.244	NaN	27.0963	NaN	22.0963	NaN	-1.27565				1.5786e-31	143480000	6	0	6		15.3	0	143480000	0	6	0	0	6	0	5	5	6	6	Q61466;Q61466-2	Q61466;Q61466-2	SWI/SNF-related matrix-associated actin-dependent regulator of chromatin subfamily D member 1	Smarcd1	By MS/MS	By matching
SWI/SNF-related matrix-associated actin-dependent regulator of chromatin subfamily B member 1	Smarcb1	Q9Z0H3-2;Q9Z0H3;F6U415				43.158	NaN	27.3294	NaN	23.2419	NaN	-0.13005				6.7775e-17	168640000	6	0	6		25.5	0	168640000	0	5	0	0	5	0	5	5	5	5	Q9Z0H3-2;Q9Z0H3;F6U415	Q9Z0H3-2;Q9Z0H3	SWI/SNF-related matrix-associated actin-dependent regulator of chromatin subfamily B member 1	Smarcb1	By MS/MS	By matching
SWI/SNF-related matrix-associated actin-dependent regulator of chromatin subfamily A containing DEAD/H box 1	Smarcad1	Q04692-2;Q04692				95.786	NaN	24.6519	NaN	19.404	NaN	-3.96795				1.9661e-06	26361000	2	0	2		3.2	0	26361000	0	2	0	0	2	0	2	2	2	2	Q04692-2;Q04692	Q04692-2;Q04692	SWI/SNF-related matrix-associated actin-dependent regulator of chromatin subfamily A containing DEAD/H box 1	Smarcad1	By MS/MS	By matching
SUZ domain-containing protein 1	Szrd1	Q6NXN1-2;A2AA85;Q6NXN1				14.79	NaN	25.7108	NaN	22.9035	NaN	-0.46845				1.1575e-10	54920000	1	0	1		15.8	0	54920000	0	1	0	0	1	0	1	1	1	1	Q6NXN1-2;A2AA85;Q6NXN1	Q6NXN1-2;A2AA85;Q6NXN1	SUZ domain-containing protein 1	Szrd1	By MS/MS	By matching
Survival of motor neuron-related-splicing factor 30	Smndc1	Q8BGT7				26.753	NaN	27.2121	NaN	24.0422	NaN	0.67025				1.9397e-24	155470000	2	0	2		24.4	0	155470000	0	3	0	0	3	0	3	3	3	3	Q8BGT7	Q8BGT7	Survival of motor neuron-related-splicing factor 30	Smndc1	By MS/MS	By matching
Surfeit locus protein 6	Surf6	P70279;A2ALA0				41.234	NaN	25.93	NaN	21.6821	NaN	-1.68985				5.6104e-07	63931000	3	0	3		8.7	0	63931000	0	3	0	0	3	0	3	3	3	3	P70279;A2ALA0	P70279;A2ALA0	Surfeit locus protein 6	Surf6	By MS/MS	By matching
Surfeit locus protein 2	Surf2	P09926				30.355	NaN	NaN	NaN	NaN	NaN	NaN				2.6112e-05	0	1	0	1		5.8	0	0	0	1	0	0	1	0	1	1	1	1	P09926	P09926	Surfeit locus protein 2	Surf2	By MS/MS	By matching
Suppressor of SWI4 1 homolog	Ppan	Q91YU8				52.755	NaN	24.0793	NaN	19.687	NaN	-3.68495				0.0067189	17725000	1	0	1		5.1	0	17725000	0	1	0	0	1	0	1	1	1	1	Q91YU8	Q91YU8	Suppressor of SWI4 1 homolog	Ppan	By MS/MS	By matching
Suppressor of G2 allele of SKP1 homolog	Sugt1	Q9CX34				38.158	NaN	29.9989	NaN	25.6065	NaN	2.23455				5.1489e-91	1072900000	14	0	14		58.6	0	1072900000	0	15	0	0	15	0	15	15	15	15	Q9CX34	Q9CX34	Suppressor of G2 allele of SKP1 homolog	Sugt1	By MS/MS	By matching
Sulfated glycoprotein 1	Psap	E9PZ00;Q8BFQ1;K3W4L3;Q61207;J3QPG5				60.672	NaN	32.5723	NaN	27.5723	NaN	4.20035				3.8828e-94	6386200000	23	0	23		34.5	0	6386200000	0	16	0	0	16	0	16	16	16	16	E9PZ00;Q8BFQ1;K3W4L3;Q61207;J3QPG5	E9PZ00;Q8BFQ1;K3W4L3;Q61207;J3QPG5	Sulfated glycoprotein 1	Psap	By MS/MS	By matching
Sulfatase-modifying factor 2	Sumf2	Q8BPG6				34.737	NaN	NaN	NaN	NaN	NaN	NaN				0.012739	0	1	0	1		2.3	0	0	0	1	0	0	1	0	1	1	1	1	Q8BPG6	Q8BPG6	Sulfatase-modifying factor 2	Sumf2	By MS/MS	By matching
Sulfatase-modifying factor 1	Sumf1	E9Q0Z7;E9Q265;Q8R0F3				25.827	NaN	25.0838	NaN	21.7619	NaN	-1.61005				1.8301e-05	35561000	1	0	1		6.2	0	35561000	0	1	0	0	1	0	1	1	1	1	E9Q0Z7;E9Q265;Q8R0F3	E9Q0Z7;E9Q265;Q8R0F3	Sulfatase-modifying factor 1	Sumf1	By MS/MS	By matching
Succinyl-CoA ligase [GDP-forming] subunit beta, mitochondrial	Suclg2	Q9Z2I8-2;Q9Z2I8				41.349	NaN	29.3385	NaN	24.6946	NaN	1.32265				2.0832e-58	678830000	16	0	16		40.6	0	678830000	0	13	0	0	13	0	13	13	13	13	Q9Z2I8-2;Q9Z2I8	Q9Z2I8-2;Q9Z2I8	Succinyl-CoA ligase [GDP-forming] subunit beta, mitochondrial	Suclg2	By MS/MS	By matching
Succinyl-CoA ligase [ADP-forming] subunit beta, mitochondrial	Sucla2	Q9Z2I9				50.113	NaN	29.1672	NaN	24.3599	NaN	0.98795				6.1364e-59	602860000	14	0	14		33	0	602860000	0	13	0	0	13	0	13	13	13	13	Q9Z2I9	Q9Z2I9	Succinyl-CoA ligase [ADP-forming] subunit beta, mitochondrial	Sucla2	By MS/MS	By matching
Succinyl-CoA ligase [ADP/GDP-forming] subunit alpha, mitochondrial	Suclg1	Q9WUM5				36.154	NaN	29.686	NaN	25.9856	NaN	2.61365				3.5833e-41	863750000	9	0	9		26.3	0	863750000	0	8	0	0	8	0	8	8	8	8	Q9WUM5	Q9WUM5	Succinyl-CoA ligase [ADP/GDP-forming] subunit alpha, mitochondrial	Suclg1	By MS/MS	By matching
Structural maintenance of chromosomes protein 3	Smc3	Q9CW03				141.55	NaN	30.0744	NaN	24.0521	NaN	0.68015				5.234e-137	1130600000	19	0	19		24.7	0	1130600000	0	21	0	0	21	0	21	21	21	21	Q9CW03	Q9CW03	Structural maintenance of chromosomes protein 3	Smc3	By MS/MS	By matching
Stromal membrane-associated protein 1	Smap1	Q91VZ6;D3YVX4				47.66	NaN	26.8381	NaN	23.6682	NaN	0.29625				0.00068985	119970000	1	0	1		5.2	0	119970000	0	2	0	0	2	0	2	2	2	2	Q91VZ6;D3YVX4	Q91VZ6;D3YVX4	Stromal membrane-associated protein 1	Smap1	By MS/MS	By matching
Stromal interaction molecule 2	Stim2	P83093;I1E4X8;F6WBP9;P70302				83.924	NaN	25.0305	NaN	19.821	NaN	-3.55095				8.1328e-07	34271000	2	0	2		6	0	34271000	0	3	0	0	3	0	3	3	3	3	P83093;I1E4X8;F6WBP9;P70302	P83093;I1E4X8	Stromal interaction molecule 2	Stim2	By MS/MS	By matching
Stromal cell-derived factor 2-like protein 1	Sdf2l1	Q9ESP1				23.648	NaN	26.6815	NaN	23.0966	NaN	-0.27535				1.6124e-20	107630000	4	0	4		19	0	107630000	0	3	0	0	3	0	3	3	3	3	Q9ESP1	Q9ESP1	Stromal cell-derived factor 2-like protein 1	Sdf2l1	By MS/MS	By matching
Stromal cell-derived factor 2	Sdf2	Q9DCT5				23.159	NaN	28.012	NaN	25.0119	NaN	1.63995				2.927e-79	270670000	5	0	5		28.4	0	270670000	0	4	0	0	4	0	4	4	4	4	Q9DCT5	Q9DCT5	Stromal cell-derived factor 2	Sdf2	By MS/MS	By matching
Striatin-4	Strn4	P58404-2;P58404;V9GXI9				80.974	NaN	24.9454	NaN	20.3015	NaN	-3.07045				2.0242e-07	32308000	2	0	2		3.2	0	32308000	0	2	0	0	2	0	1	1	2	2	P58404-2;P58404;V9GXI9	P58404-2;P58404;V9GXI9	Striatin-4	Strn4	By MS/MS	By matching
Sterol-4-alpha-carboxylate 3-dehydrogenase, decarboxylating	Nsdhl	Q9R1J0				40.685	NaN	26.5942	NaN	22.2722	NaN	-1.09975				8.0911e-14	101310000	3	0	3		13.3	0	101310000	0	3	0	0	3	0	3	3	3	3	Q9R1J0	Q9R1J0	Sterol-4-alpha-carboxylate 3-dehydrogenase, decarboxylating	Nsdhl	By MS/MS	By matching
STE20-like serine/threonine-protein kinase	Slk	O54988-2;O54988				137.71	NaN	26.1047	NaN	20.2467	NaN	-3.12525				1.9501e-10	72158000	1	0	1		2.9	0	72158000	0	2	0	0	2	0	2	2	2	2	O54988-2;O54988	O54988-2;O54988	STE20-like serine/threonine-protein kinase	Slk	By MS/MS	By matching
STE20/SPS1-related proline-alanine-rich protein kinase	Stk39	Q9Z1W9				60.319	NaN	25.3844	NaN	20.9921	NaN	-2.37985				4.6565e-14	43800000	1	0	1		4	0	43800000	0	1	0	0	1	0	1	1	1	1	Q9Z1W9	Q9Z1W9	STE20/SPS1-related proline-alanine-rich protein kinase	Stk39	By MS/MS	By matching
Stathmin-2	Stmn2	P55821				20.828	NaN	29.2402	NaN	25.9183	NaN	2.54635				1.5794e-06	634150000	1	0	1		10.6	0	634150000	0	1	0	0	2	0	1	1	2	1	P55821	P55821	Stathmin-2	Stmn2	By MS/MS	By matching
StAR-related lipid transfer protein 4	Stard4	D3YW24;D3YW30;Q99JV5;Q80SX0				12.94	NaN	24.4393	NaN	21.8544	NaN	-1.51755				1.0988e-07	22749000	1	0	1		19.8	0	22749000	0	1	0	0	1	0	1	1	1	1	D3YW24;D3YW30;Q99JV5;Q80SX0	D3YW24;D3YW30;Q99JV5;Q80SX0	StAR-related lipid transfer protein 4	Stard4	By MS/MS	By matching
STAGA complex 65 subunit gamma	Supt7l	E9PX66;D3Z6Y8;Q9CZV5				38.551	NaN	24.6812	NaN	20.8739	NaN	-2.49805				4.0553e-08	26902000	1	0	1		10.8	0	26902000	0	1	0	0	1	0	1	1	1	1	E9PX66;D3Z6Y8;Q9CZV5	E9PX66;D3Z6Y8;Q9CZV5	STAGA complex 65 subunit gamma	Supt7l	By MS/MS	By matching
SRSF protein kinase 1;SRSF protein kinase 3;SRSF protein kinase 2;SRSF protein kinase 2 N-terminal;SRSF protein kinase 2 C-terminal	Srpk1;Srpk3;Srpk2	O70551;Q9Z0G2;O54781				73.088	NaN	26.3484	NaN	21.4416	NaN	-1.93035				3.88e-10	85442000	4	1	3		5.2	1.5	85442000	0	3	1	1	3	1	3	4	4	4	O70551;Q9Z0G2;O54781	O70551;Q9Z0G2;O54781	SRSF protein kinase 1;SRSF protein kinase 3;SRSF protein kinase 2;SRSF protein kinase 2 N-terminal;SRSF protein kinase 2 C-terminal	Srpk1;Srpk3;Srpk2	By MS/MS	By MS/MS
SRA stem-loop-interacting RNA-binding protein, mitochondrial	Slirp	Q9D8T7-2;Q9D8T7;F7DE82;F8WHU8				10.953	NaN	28.8197	NaN	26.2347	NaN	2.86275				1.2633e-13	473800000	5	0	5		68.7	0	473800000	0	5	0	0	5	0	5	5	5	5	Q9D8T7-2;Q9D8T7;F7DE82;F8WHU8	Q9D8T7-2;Q9D8T7;F7DE82;F8WHU8	SRA stem-loop-interacting RNA-binding protein, mitochondrial	Slirp	By MS/MS	By matching
Splicing factor 45	Rbm17	Q8JZX4;A2AP40				45.303	NaN	29.0088	NaN	24.4238	NaN	1.05185				1.3766e-27	540160000	10	0	10		28.1	0	540160000	0	9	0	0	9	0	9	9	9	9	Q8JZX4;A2AP40	Q8JZX4	Splicing factor 45	Rbm17	By MS/MS	By matching
Splicing factor 1	Sf1	Q64213-2;E9Q4Q2;D3YZC9;D3YZD0;Q64213-3;Q64213;D3YVH4;F8WHF9;D6RDB7				59.656	NaN	29.4403	NaN	25.4403	NaN	2.06835				2.3718e-43	728450000	9	0	9		18.4	0	728450000	0	8	0	0	8	0	8	8	8	8	Q64213-2;E9Q4Q2;D3YZC9;D3YZD0;Q64213-3;Q64213;D3YVH4;F8WHF9;D6RDB7	Q64213-2;E9Q4Q2;D3YZC9;D3YZD0;Q64213-3;Q64213;D3YVH4	Splicing factor 1	Sf1	By MS/MS	By matching
Spliceosome-associated protein CWC15 homolog	Cwc15	Q9JHS9				26.624	NaN	28.1999	NaN	25.1999	NaN	1.82795				1.9004e-10	308320000	3	0	3		24.5	0	308320000	0	4	0	0	4	0	4	4	4	4	Q9JHS9	Q9JHS9	Spliceosome-associated protein CWC15 homolog	Cwc15	By MS/MS	By matching
Spindlin-1	Spin1	Q61142-2;Q61142;Q6NVE3				27.136	NaN	25.7954	NaN	21.8885	NaN	-1.48345				5.4394e-07	58236000	3	0	3		19.2	0	58236000	0	3	0	0	3	0	3	3	3	3	Q61142-2;Q61142;Q6NVE3	Q61142-2;Q61142	Spindlin-1	Spin1	By MS/MS	By matching
Sphingomyelin phosphodiesterase	Smpd1	Q04519				69.926	NaN	23.1292	NaN	18.2223	NaN	-5.14965				0.008067	9174300	1	0	1		2.1	0	9174300	0	1	0	0	1	0	1	1	1	1	Q04519	Q04519	Sphingomyelin phosphodiesterase	Smpd1	By MS/MS	By matching
Spermatogenesis-associated protein 5	Spata5	Q3UMC0;D3Z0U5;D6RGM7;Q9D3R6-3;D3Z4J2;Q9D3R6				97.255	NaN	29.0263	NaN	23.2984	NaN	-0.07355				4.8376e-12	546740000	4	1	3		6.5	1.3	546740000	0	3	1	1	3	1	3	3	3	3	Q3UMC0;D3Z0U5;D6RGM7;Q9D3R6-3;D3Z4J2;Q9D3R6	Q3UMC0	Spermatogenesis-associated protein 5	Spata5	By MS/MS	By MS/MS
Sperm-associated antigen 7	Spag7	Q7TNE3				25.921	NaN	25.2893	NaN	21.7043	NaN	-1.66765				0.0036548	41005000	1	0	1		4.4	0	41005000	0	1	0	0	1	0	1	1	1	1	Q7TNE3	Q7TNE3	Sperm-associated antigen 7	Spag7	By MS/MS	By matching
SPATS2-like protein	Spats2l	E9Q7S4;E9PZE9;Q91WJ7-2;Q91WJ7;E9PVQ3				49.444	NaN	NaN	NaN	NaN	NaN	NaN				3.1878e-08	0	1	0	1		4.4	0	0	0	1	0	0	1	0	1	1	1	1	E9Q7S4;E9PZE9;Q91WJ7-2;Q91WJ7;E9PVQ3	E9Q7S4;E9PZE9;Q91WJ7-2;Q91WJ7;E9PVQ3	SPATS2-like protein	Spats2l	By MS/MS	By matching
Spartin	Spg20	D3Z3F8;Q8R1X6;Q8R1X6-2				63.079	NaN	26.9842	NaN	22.1263	NaN	-1.24565				6.4593e-13	132760000	4	0	4		12	0	132760000	0	3	0	0	3	0	3	3	3	3	D3Z3F8;Q8R1X6;Q8R1X6-2	D3Z3F8;Q8R1X6;Q8R1X6-2	Spartin	Spg20	By MS/MS	By matching
SPARC-like protein 1	Sparcl1	P70663				72.286	NaN	22.6525	NaN	17.6983	NaN	-5.67365				0.0030053	6593200	2	0	2		2.9	0	6593200	0	1	0	0	1	0	1	1	1	1	P70663	P70663	SPARC-like protein 1	Sparcl1	By MS/MS	By matching
SOSS complex subunit C	Inip	Q3TXT3;Z4YLT1;Q3TXT3-2				11.411	NaN	26.8351	NaN	24.8351	NaN	1.46315				1.4129e-07	119720000	4	0	4		39.4	0	119720000	0	2	0	0	2	0	2	2	2	2	Q3TXT3;Z4YLT1;Q3TXT3-2	Q3TXT3;Z4YLT1;Q3TXT3-2	SOSS complex subunit C	Inip	By MS/MS	By matching
SOSS complex subunit B1;SOSS complex subunit B2	Nabp2;Nabp1	E9Q1I2;E9PV68;Q8R2Y9;E9Q199;E9Q2V9;E9PW70;Q8BGW5-2;Q8BGW5				16.362	NaN	24.2803	NaN	21.4729	NaN	-1.89905				4.1397e-06	20375000	2	0	2		14.6	0	20375000	0	2	0	0	2	0	2	2	2	2	E9Q1I2;E9PV68;Q8R2Y9;E9Q199;E9Q2V9;E9PW70;Q8BGW5-2;Q8BGW5	E9Q1I2;E9PV68;Q8R2Y9;E9Q199;E9Q2V9;E9PW70;Q8BGW5-2;Q8BGW5	SOSS complex subunit B1;SOSS complex subunit B2	Nabp2;Nabp1	By MS/MS	By matching
Sorting nexin-5	Snx5	Q9D8U8				46.797	NaN	26.9247	NaN	22.3397	NaN	-1.03225				3.1748e-18	127390000	6	0	6		19.6	0	127390000	0	5	0	0	6	0	5	5	6	5	Q9D8U8	Q9D8U8	Sorting nexin-5	Snx5	By MS/MS	By matching
Sorting nexin-4	Snx4	Q91YJ2				51.777	NaN	25.2898	NaN	20.5894	NaN	-2.78255				0.0026171	41019000	1	0	1		6	0	41019000	0	2	0	0	2	0	2	2	2	2	Q91YJ2	Q91YJ2	Sorting nexin-4	Snx4	By MS/MS	By matching
Sorting nexin-3	Snx3	Q78ZM0;D3Z6Z0;O70492;D3Z789				18.762	NaN	29.8513	NaN	26.5294	NaN	3.15745				1.5847e-28	968590000	9	0	9		50	5.6	968590000	0	8	0	1	10	0	8	8	10	8	Q78ZM0;D3Z6Z0;O70492;D3Z789	Q78ZM0;D3Z6Z0;O70492;D3Z789	Sorting nexin-3	Snx3	By MS/MS	By matching
Sorting nexin-2	Snx2	Q9CWK8				58.47	NaN	27.4629	NaN	22.708	NaN	-0.66395				4.5459e-38	184990000	6	0	6		17.7	2.1	184990000	0	7	0	1	8	0	7	7	8	7	Q9CWK8	Q9CWK8	Sorting nexin-2	Snx2	By MS/MS	By matching
Sorting and assembly machinery component 50 homolog	Samm50	Q8BGH2				51.863	NaN	27.289	NaN	22.3821	NaN	-0.98985				6.7711e-08	163990000	2	0	2		9.2	0	163990000	0	3	0	0	3	0	3	3	3	3	Q8BGH2	Q8BGH2	Sorting and assembly machinery component 50 homolog	Samm50	By MS/MS	By matching
Sororin	Cdca5	Q9CPY3				28.991	NaN	NaN	NaN	NaN	NaN	NaN				0.00086292	0	1	0	1		3.4	0	0	0	1	0	0	1	0	1	1	1	1	Q9CPY3	Q9CPY3	Sororin	Cdca5	By MS/MS	By matching
Sorbitol dehydrogenase	Sord	Q64442				38.249	NaN	26.8209	NaN	22.573	NaN	-0.79895				1.7884e-14	118550000	5	0	5		15.4	0	118550000	0	5	0	0	5	0	5	5	5	5	Q64442	Q64442	Sorbitol dehydrogenase	Sord	By MS/MS	By matching
Sodium-coupled neutral amino acid transporter 1	Slc38a1	Q8K2P7-2;Q8K2P7				38.111	NaN	25.4779	NaN	21.7774	NaN	-1.59455				1.6391e-19	46731000	1	0	1		7.6	0	46731000	0	1	0	0	1	0	1	1	1	1	Q8K2P7-2;Q8K2P7	Q8K2P7-2;Q8K2P7	Sodium-coupled neutral amino acid transporter 1	Slc38a1	By MS/MS	By matching
SNW domain-containing protein 1	Snw1	Q9CSN1				61.475	NaN	28.6333	NaN	23.9895	NaN	0.61755				1.6523e-23	416380000	6	0	6		17.7	0	416380000	0	7	0	0	7	0	7	7	7	7	Q9CSN1	Q9CSN1	SNW domain-containing protein 1	Snw1	By MS/MS	By matching
SNARE-associated protein Snapin	Snapin	V9GXI0;Q9Z266				5.3409	NaN	26.0162	NaN	24.4312	NaN	1.05925				9.425e-25	67866000	1	0	1		49.1	0	67866000	0	1	0	0	1	0	1	1	1	1	V9GXI0;Q9Z266	V9GXI0;Q9Z266	SNARE-associated protein Snapin	Snapin	By MS/MS	By matching
Small ubiquitin-related modifier 2;Small ubiquitin-related modifier 3	Sumo2;Sumo3	H7BWX9;D3Z794;P61957;G3UZX6;G3UZ60;G3UWI9;G3UWX9;Q9Z172-2;Q9Z172;G3UZA7				6.0139	NaN	30.3183	NaN	29.3183	NaN	5.94635				6.3649e-12	1338800000	3	0	3		41.5	0	1338800000	0	2	0	0	2	0	2	2	2	2	H7BWX9;D3Z794;P61957;G3UZX6;G3UZ60;G3UWI9;G3UWX9;Q9Z172-2;Q9Z172;G3UZA7	H7BWX9;D3Z794;P61957;G3UZX6;G3UZ60;G3UWI9;G3UWX9;Q9Z172-2;Q9Z172;G3UZA7	Small ubiquitin-related modifier 2;Small ubiquitin-related modifier 3	Sumo2;Sumo3	By MS/MS	By matching
Small ubiquitin-related modifier 1	Sumo1	P63166				11.557	NaN	28.3159	NaN	25.5085	NaN	2.13655				8.4231e-09	334150000	3	0	3		34.7	0	334150000	0	3	0	0	3	0	3	3	3	3	P63166	P63166	Small ubiquitin-related modifier 1	Sumo1	By MS/MS	By matching
Small subunit processome component 20 homolog	Utp20	Q5XG71;E9QK83				317.74	NaN	23.4765	NaN	16.3785	NaN	-6.99345				0.0041522	11672000	1	0	1		0.5	0	11672000	0	1	0	0	1	0	1	1	1	1	Q5XG71;E9QK83	Q5XG71;E9QK83	Small subunit processome component 20 homolog	Utp20	By MS/MS	By matching
Small integral membrane protein 4	Smim4	Q8C1Q6				9.7463	NaN	23.9256	NaN	22.3407	NaN	-1.03125				2.8518e-05	15934000	1	0	1		15	0	15934000	0	1	0	0	1	0	1	1	1	1	Q8C1Q6	Q8C1Q6	Small integral membrane protein 4	Smim4	By MS/MS	By matching
Small glutamine-rich tetratricopeptide repeat-containing protein alpha	Sgta	Q8BJU0-2;Q8BJU0				34.194	NaN	29.6992	NaN	26.1142	NaN	2.74225				2.2433e-44	871650000	11	1	10		30.9	3.8	871650000	0	9	1	1	9	1	9	9	9	9	Q8BJU0-2;Q8BJU0	Q8BJU0-2;Q8BJU0	Small glutamine-rich tetratricopeptide repeat-containing protein alpha	Sgta	By MS/MS	By MS/MS
Small acidic protein	Smap;1110004F10Rik	Q9R0P4;D3YVR9;D6RI64				20.046	NaN	27.9356	NaN	25.6137	NaN	2.24175				1.1881e-66	256720000	4	0	4		23.2	0	256720000	0	3	0	0	3	0	3	3	3	3	Q9R0P4;D3YVR9;D6RI64	Q9R0P4;D3YVR9	Small acidic protein	Smap;1110004F10Rik	By MS/MS	By matching
SLIT-ROBO Rho GTPase-activating protein 3	Srgap3	E9QN14;Q812A2;F8VPQ4				121.72	NaN	NaN	NaN	NaN	NaN	NaN				5.6208e-06	0	1	0	1		1.1	0	0	0	1	0	0	1	0	1	1	1	1	E9QN14;Q812A2;F8VPQ4	E9QN14;Q812A2;F8VPQ4	SLIT-ROBO Rho GTPase-activating protein 3	Srgap3	By MS/MS	By matching
Single-stranded DNA-binding protein;Single-stranded DNA-binding protein, mitochondrial	Ssbp1	Q8R2K3;Q9CYR0;D3Z3Y3				17.156	NaN	26.632	NaN	23.632	NaN	0.26005				5.172e-10	104000000	4	0	4		31.8	0	104000000	0	3	0	0	3	0	3	3	3	3	Q8R2K3;Q9CYR0;D3Z3Y3	Q8R2K3;Q9CYR0	Single-stranded DNA-binding protein;Single-stranded DNA-binding protein, mitochondrial	Ssbp1	By MS/MS	By matching
Single-stranded DNA-binding protein 2;Single-stranded DNA-binding protein 3	Ssbp2;Ssbp3;Ssbp4	D6RG78;B1AS34;Q9CYZ8-2;Q9D032-2;Q9CYZ8;Q3U4B1;B1AS37;Q9D032				5.3439	NaN	26.1017	NaN	24.5167	NaN	1.14475				6.0056e-05	72009000	1	0	1		32.7	0	72009000	0	1	0	0	1	0	1	1	1	1	D6RG78;B1AS34;Q9CYZ8-2;Q9D032-2;Q9CYZ8;Q3U4B1;B1AS37;Q9D032	D6RG78;B1AS34;Q9CYZ8-2;Q9D032-2;Q9CYZ8;Q3U4B1;B1AS37;Q9D032	Single-stranded DNA-binding protein 2;Single-stranded DNA-binding protein 3	Ssbp2;Ssbp3;Ssbp4	By MS/MS	By matching
Signal recognition particle 54 kDa protein	Srp54;Srp54c	P14576;E9PXC0				55.72	NaN	28.6718	NaN	23.765	NaN	0.39305				5.1183e-55	427640000	8	0	8		30	0	427640000	0	10	0	0	10	0	10	10	10	10	P14576;E9PXC0	P14576;E9PXC0	Signal recognition particle 54 kDa protein	Srp54;Srp54c	By MS/MS	By matching
Signal recognition particle 19 kDa protein	Srp19	Q9D104;G5E8T3;Q9D7A6				16.094	NaN	25.6419	NaN	22.8345	NaN	-0.53745				1.7607e-18	52357000	3	0	3		42.4	0	52357000	0	4	0	0	4	0	4	4	4	4	Q9D104;G5E8T3;Q9D7A6	Q9D104;G5E8T3;Q9D7A6	Signal recognition particle 19 kDa protein	Srp19	By MS/MS	By matching
Signal peptidase complex catalytic subunit SEC11A	Sec11a	D3YWT0;Q9R0P6;D3Z569;D3YTS1				19.569	NaN	24.78	NaN	21.6101	NaN	-1.76185				0.00031925	28809000	1	0	1		14.7	0	28809000	0	2	0	0	2	0	2	2	2	2	D3YWT0;Q9R0P6;D3Z569;D3YTS1	D3YWT0;Q9R0P6;D3Z569;D3YTS1	Signal peptidase complex catalytic subunit SEC11A	Sec11a	By MS/MS	By matching
Sideroflexin-5	Sfxn5	Q8BRQ9;Q925N0				32.783	NaN	33.0583	NaN	29.3579	NaN	5.98595				0.0018362	8944300000	3	0	3		12.9	0	8944300000	0	2	0	0	2	0	2	2	2	2	Q8BRQ9;Q925N0	Q8BRQ9;Q925N0	Sideroflexin-5	Sfxn5	By MS/MS	By matching
Sideroflexin-3	Sfxn3	Q3U4F0;Q91V61-2;Q91V61				30.951	NaN	26.2018	NaN	22.1143	NaN	-1.25765				1.9998e-17	77184000	4	0	4		21.7	0	77184000	0	3	0	0	4	0	3	3	4	3	Q3U4F0;Q91V61-2;Q91V61	Q3U4F0;Q91V61-2;Q91V61	Sideroflexin-3	Sfxn3	By MS/MS	By matching
Sideroflexin-1	Sfxn1	Q99JR1				35.649	NaN	27.9264	NaN	24.0195	NaN	0.64755				2.8232e-19	255080000	4	0	4		18	0	255080000	0	4	0	0	4	0	3	3	4	4	Q99JR1	Q99JR1	Sideroflexin-1	Sfxn1	By MS/MS	By matching
Short/branched chain specific acyl-CoA dehydrogenase, mitochondrial	Acadsb	Q9DBL1;E9Q5L3				47.874	NaN	26.3567	NaN	22.1088	NaN	-1.26315				1.2352e-21	85935000	3	0	3		14.6	0	85935000	0	3	0	0	3	0	3	3	3	3	Q9DBL1;E9Q5L3	Q9DBL1;E9Q5L3	Short/branched chain specific acyl-CoA dehydrogenase, mitochondrial	Acadsb	By MS/MS	By matching
Short coiled-coil protein	Scoc	Q78YZ6-3;Q78YZ6-2;Q78YZ6				9.2833	NaN	25.7194	NaN	24.1344	NaN	0.76245				1.0977e-16	55246000	3	0	3		30.9	0	55246000	0	2	0	0	2	0	2	2	2	2	Q78YZ6-3;Q78YZ6-2;Q78YZ6	Q78YZ6-3;Q78YZ6-2;Q78YZ6	Short coiled-coil protein	Scoc	By MS/MS	By matching
SH3 domain-binding protein 4	Sh3bp4	Q921I6				107.58	NaN	NaN	NaN	NaN	NaN	NaN				0.00080876	0	2	2	0		0	1.9	0	0	0	2	2	0	2	0	2	2	2	Q921I6	Q921I6	SH3 domain-binding protein 4	Sh3bp4	By matching	By MS/MS
SH3 domain-binding glutamic acid-rich-like protein	Sh3bgrl	Q9JJU8				12.811	NaN	29.354	NaN	26.354	NaN	2.98205				3.3052e-30	686190000	9	0	9		70.2	0	686190000	0	6	0	0	6	0	6	6	6	6	Q9JJU8	Q9JJU8	SH3 domain-binding glutamic acid-rich-like protein	Sh3bgrl	By MS/MS	By matching
Serum response factor-binding protein 1	Srfbp1	Q9CZ91				48.745	NaN	24.379	NaN	19.9195	NaN	-3.45245				9.1076e-09	21817000	1	0	1		4.8	0	21817000	0	1	0	0	1	0	1	1	1	1	Q9CZ91	Q9CZ91	Serum response factor-binding protein 1	Srfbp1	By MS/MS	By matching
Serum paraoxonase/arylesterase 2	Pon2	Q62086				39.617	NaN	25.8654	NaN	21.8654	NaN	-1.50655				6.0842e-07	61133000	3	0	3		13	0	61133000	0	3	0	0	3	0	3	3	3	3	Q62086	Q62086	Serum paraoxonase/arylesterase 2	Pon2	By MS/MS	By matching
Serum deprivation-response protein	Sdpr	Q63918				46.763	NaN	24.0633	NaN	19.6039	NaN	-3.76805				0.00010944	17530000	1	0	1		4.1	0	17530000	0	1	0	0	1	0	1	1	1	1	Q63918	Q63918	Serum deprivation-response protein	Sdpr	By MS/MS	By matching
Serpin B6	Serpinb6;Serpinb6a	Q60854;F8WIV2;E9PZQ9;E9Q4R2;E9PYY0;E9Q3Y1;E9Q6X2;E9Q108;E9Q0P9;K7E6F1;O08804				42.598	NaN	25.9767	NaN	21.5844	NaN	-1.78755				3.4665e-12	66034000	4	0	4		11.9	0	66034000	0	3	0	0	3	0	3	3	3	3	Q60854;F8WIV2;E9PZQ9;E9Q4R2;E9PYY0;E9Q3Y1;E9Q6X2;E9Q108;E9Q0P9;K7E6F1;O08804	Q60854;F8WIV2	Serpin B6	Serpinb6;Serpinb6a	By MS/MS	By matching
Serotransferrin	Tf;Gm20425	Q921I1;E9Q035				76.723	NaN	NaN	NaN	NaN	NaN	NaN				0.0015513	0	1	0	1		2.2	0	0	0	1	0	0	1	0	1	1	1	1	Q921I1;E9Q035	Q921I1;E9Q035	Serotransferrin	Tf;Gm20425	By MS/MS	By matching
Serine--tRNA ligase, mitochondrial	Sars2	Q9JJL8				58.316	NaN	25.1837	NaN	20.3256	NaN	-3.04635				7.5637e-09	38110000	2	0	2		6.2	0	38110000	0	2	0	0	2	0	2	2	2	2	Q9JJL8	Q9JJL8	Serine--tRNA ligase, mitochondrial	Sars2	By MS/MS	By matching
Serine/threonine-protein phosphatase PP1-gamma catalytic subunit	Ppp1cc	P63087;P63087-2				36.983	NaN	NaN	NaN	NaN	NaN	NaN				1.1707e-85	0	1	1	0		53.6	18.6	0	0	0	1	6	14	1	0	1	16	1	P63087;P63087-2	P63087;P63087-2	Serine/threonine-protein phosphatase PP1-gamma catalytic subunit	Ppp1cc	By matching	By MS/MS
Serine/threonine-protein phosphatase PGAM5, mitochondrial	Pgam5	Q8BX10-2;Q8BX10;F6YJC6				31.866	NaN	26.495	NaN	22.173	NaN	-1.19895				0.00034312	94577000	3	0	3		6.6	0	94577000	0	2	0	0	2	0	2	2	2	2	Q8BX10-2;Q8BX10;F6YJC6	Q8BX10-2;Q8BX10;F6YJC6	Serine/threonine-protein phosphatase PGAM5, mitochondrial	Pgam5	By MS/MS	By matching
Serine/threonine-protein phosphatase 6 catalytic subunit	Ppp6c	Q9CQR6				35.159	NaN	27.6195	NaN	23.6195	NaN	0.24755				4.6838e-66	206210000	6	0	6		28.2	0	206210000	0	5	0	0	5	0	5	5	5	5	Q9CQR6	Q9CQR6	Serine/threonine-protein phosphatase 6 catalytic subunit	Ppp6c	By MS/MS	By matching
Serine/threonine-protein phosphatase 4 regulatory subunit 3B;Serine/threonine-protein phosphatase 4 regulatory subunit 3A	Smek2;Smek1	Q922R5-2;Q922R5;Q5RJB9;Q6P2K6;E9Q481				70.968	NaN	25.1694	NaN	20.3621	NaN	-3.00985				0.00041313	37735000	2	0	2		5.2	0	37735000	0	2	0	0	2	0	2	2	2	2	Q922R5-2;Q922R5;Q5RJB9;Q6P2K6;E9Q481	Q922R5-2;Q922R5;Q5RJB9;Q6P2K6;E9Q481	Serine/threonine-protein phosphatase 4 regulatory subunit 3B;Serine/threonine-protein phosphatase 4 regulatory subunit 3A	Smek2;Smek1	By MS/MS	By matching
Serine/threonine-protein phosphatase 4 regulatory subunit 2	Ppp4r2	Q0VGB7				46.478	NaN	26.4885	NaN	22.0961	NaN	-1.27585				4.0791e-08	94150000	4	0	4		10.8	0	94150000	0	3	0	0	3	0	3	3	3	3	Q0VGB7	Q0VGB7	Serine/threonine-protein phosphatase 4 regulatory subunit 2	Ppp4r2	By MS/MS	By matching
Serine/threonine-protein phosphatase 4 catalytic subunit	Ppp4c	P97470				35.08	NaN	27.3247	NaN	23.3246	NaN	-0.04735				5.3466e-32	168090000	4	1	3		18.6	4.2	168090000	0	4	1	1	4	1	4	4	4	4	P97470	P97470	Serine/threonine-protein phosphatase 4 catalytic subunit	Ppp4c	By MS/MS	By MS/MS
Serine/threonine-protein phosphatase 2A catalytic subunit alpha isoform	Ppp2ca	P63330				35.608	NaN	27.1823	NaN	23.1823	NaN	-0.18965				3.0655e-139	152300000	2	0	2		62.1	28.8	152300000	0	1	0	5	13	0	1	1	13	1	P63330	P63330	Serine/threonine-protein phosphatase 2A catalytic subunit alpha isoform	Ppp2ca	By MS/MS	By matching
Serine/threonine-protein phosphatase 2A activator	Ppp2r4	P58389;A2AWE9;B7ZDE0;A2AWF0;F6Z6I0				36.71	NaN	29.1967	NaN	25.1967	NaN	1.82475				1.1574e-96	615300000	7	0	7		45.2	0	615300000	0	8	0	0	8	0	8	8	8	8	P58389;A2AWE9;B7ZDE0;A2AWF0;F6Z6I0	P58389;A2AWE9	Serine/threonine-protein phosphatase 2A activator	Ppp2r4	By MS/MS	By matching
Serine/threonine-protein phosphatase 2A 65 kDa regulatory subunit A beta isoform	Ppp2r1b	H3BLQ0;Q7TNP2;Q3TTF6;H3BKU1;G3UWS4;H3BIV7;H3BLE7				61.048	NaN	24.8469	NaN	20.1464	NaN	-3.22555				1.4961e-53	30175000	1	0	1		18.7	9.5	30175000	0	1	0	4	7	0	1	1	8	1	H3BLQ0;Q7TNP2;Q3TTF6;H3BKU1;G3UWS4;H3BIV7;H3BLE7	H3BLQ0;Q7TNP2;Q3TTF6;H3BKU1;G3UWS4;H3BIV7;H3BLE7	Serine/threonine-protein phosphatase 2A 65 kDa regulatory subunit A beta isoform	Ppp2r1b	By MS/MS	By matching
Serine/threonine-protein phosphatase 2A 56 kDa regulatory subunit gamma isoform	Ppp2r5c	Q60996-2;Q60996-3;Q60996-4;Q60996;Q61151				52.817	NaN	25.2699	NaN	20.8776	NaN	-2.49435				2.614e-16	40457000	2	0	2		18.1	7.1	40457000	0	2	0	2	5	0	2	2	5	2	Q60996-2;Q60996-3;Q60996-4;Q60996;Q61151	Q60996-2;Q60996-3;Q60996-4;Q60996	Serine/threonine-protein phosphatase 2A 56 kDa regulatory subunit gamma isoform	Ppp2r5c	By MS/MS	By matching
Serine/threonine-protein phosphatase 2A 56 kDa regulatory subunit alpha isoform	Ppp2r5a	Q6PD03				56.346	NaN	23.5014	NaN	18.8575	NaN	-4.51445				1.4085e-06	11875000	2	0	2		7.6	0	11875000	0	2	0	0	2	0	2	2	2	2	Q6PD03	Q6PD03	Serine/threonine-protein phosphatase 2A 56 kDa regulatory subunit alpha isoform	Ppp2r5a	By MS/MS	By matching
Serine/threonine-protein phosphatase 1 regulatory subunit 10	Ppp1r10	Q80W00-2;Q80W00				93.05	NaN	25.9974	NaN	20.325	NaN	-3.04695				2.2456e-06	66986000	2	0	2		3.1	0	66986000	0	2	0	0	2	0	2	2	2	2	Q80W00-2;Q80W00	Q80W00-2;Q80W00	Serine/threonine-protein phosphatase 1 regulatory subunit 10	Ppp1r10	By MS/MS	By matching
Serine/threonine-protein kinase tousled-like 2	Tlk2	O55047-3;B7ZC85;O55047-2;O55047;B1ASU9				69.387	NaN	23.5098	NaN	18.7548	NaN	-4.61715				0.002548	11944000	2	0	2		4.5	0	11944000	0	2	0	0	2	0	2	2	2	2	O55047-3;B7ZC85;O55047-2;O55047;B1ASU9	O55047-3;B7ZC85;O55047-2;O55047;B1ASU9	Serine/threonine-protein kinase tousled-like 2	Tlk2	By MS/MS	By matching
Serine/threonine-protein kinase RIO2	Riok2	Q9CQS5				62.49	NaN	24.9918	NaN	20.5324	NaN	-2.83955				0.00011188	33364000	1	0	1		2.6	0	33364000	0	1	0	0	1	0	1	1	1	1	Q9CQS5	Q9CQS5	Serine/threonine-protein kinase RIO2	Riok2	By MS/MS	By matching
Serine/threonine-protein kinase PLK1	Plk1	Q07832				68.3	NaN	NaN	NaN	NaN	NaN	NaN				2.7414e-05	0	2	2	0		0	3.3	0	0	0	2	2	0	2	0	2	2	2	Q07832	Q07832	Serine/threonine-protein kinase PLK1	Plk1	By matching	By MS/MS
Serine/threonine-protein kinase PAK 4	Pak4	Q8BTW9				64.622	NaN	25.5354	NaN	20.835	NaN	-2.53695				1.0271e-35	48632000	2	0	2		7.8	0	48632000	0	2	0	0	2	0	2	2	2	2	Q8BTW9	Q8BTW9	Serine/threonine-protein kinase PAK 4	Pak4	By MS/MS	By matching
Serine/threonine-protein kinase PAK 2;PAK-2p27;PAK-2p34	Pak2	Q8CIN4;Q61036-2;Q61036;G5E884;A3KGC3;A3KGC4;A3KGC5;O88643;S4R2K7				57.93	NaN	29.1529	NaN	24.4524	NaN	1.08045				2.4832e-79	596890000	15	0	15		35.7	0	596890000	0	14	0	0	14	0	14	14	14	14	Q8CIN4;Q61036-2;Q61036;G5E884;A3KGC3;A3KGC4;A3KGC5;O88643;S4R2K7	Q8CIN4	Serine/threonine-protein kinase PAK 2;PAK-2p27;PAK-2p34	Pak2	By MS/MS	By matching
Serine/threonine-protein kinase Nek1	Nek1	P51954;B7ZWK0				136.69	NaN	NaN	NaN	NaN	NaN	NaN				0.0099135	0	1	0	1		0.9	0	0	0	1	0	0	1	0	1	1	1	1	P51954;B7ZWK0	P51954;B7ZWK0	Serine/threonine-protein kinase Nek1	Nek1	By MS/MS	By matching
Serine/threonine-protein kinase DCLK1	Dclk1	Q9JLM8-2;Q80VB6;Q9JLM8;Q9CXL6;Q6PGI2;O88809				40.408	NaN	26.2104	NaN	21.9624	NaN	-1.40955				7.9055e-14	77643000	4	0	4		11.3	0	77643000	0	3	0	0	3	0	3	3	3	3	Q9JLM8-2;Q80VB6;Q9JLM8;Q9CXL6;Q6PGI2;O88809	Q9JLM8-2;Q80VB6;Q9JLM8	Serine/threonine-protein kinase DCLK1	Dclk1	By MS/MS	By matching
Serine/threonine-protein kinase 38	Stk38	Q91VJ4				54.174	NaN	NaN	NaN	NaN	NaN	NaN				0.0061121	0	1	1	0		0	3	0	0	0	1	1	0	1	0	1	1	1	Q91VJ4	Q91VJ4	Serine/threonine-protein kinase 38	Stk38	By matching	By MS/MS
Serine/threonine-protein kinase 3;Serine/threonine-protein kinase 3 36kDa subunit;Serine/threonine-protein kinase 3 20kDa subunit	Stk3	Q9JI10;Q9JI10-2;D6RHQ9;A2A5M9				56.855	NaN	27.6296	NaN	22.7716	NaN	-0.60035				6.8885e-22	207650000	10	2	8		17.1	4.2	207650000	0	7	2	2	7	1	3	3	7	7	Q9JI10;Q9JI10-2;D6RHQ9;A2A5M9	Q9JI10;Q9JI10-2	Serine/threonine-protein kinase 3;Serine/threonine-protein kinase 3 36kDa subunit;Serine/threonine-protein kinase 3 20kDa subunit	Stk3	By MS/MS	By MS/MS
Serine/Arginine-related protein 53	Rsrc1	Q8BR75;E9Q6P8;Q3TGY1;Q9DBU6				24.778	NaN	NaN	NaN	NaN	NaN	NaN				0.013671	0	1	0	1		5.6	0	0	0	1	0	0	1	0	1	1	1	1	Q8BR75;E9Q6P8;Q3TGY1;Q9DBU6	Q8BR75;E9Q6P8;Q3TGY1;Q9DBU6	Serine/Arginine-related protein 53	Rsrc1	By MS/MS	By matching
Serine/arginine repetitive matrix protein 1	Srrm1	Q52KI8-2;E9QKA4;A2A8V8;A2A8V9;E9PUK6;Q52KI8;A2A983;F6T4M4;F7BWM1;F6UK16				101.1	NaN	29.126	NaN	23.7684	NaN	0.39645				2.126e-47	585850000	12	0	12		14.2	0	585850000	0	9	0	0	9	0	9	9	9	9	Q52KI8-2;E9QKA4;A2A8V8;A2A8V9;E9PUK6;Q52KI8;A2A983;F6T4M4;F7BWM1;F6UK16	Q52KI8-2;E9QKA4;A2A8V8;A2A8V9;E9PUK6;Q52KI8;A2A983	Serine/arginine repetitive matrix protein 1	Srrm1	By MS/MS	By matching
Serine protease HTRA2, mitochondrial	Htra2	F6XUR8;S4R1B3;D3YX28;D3YX27;Q9JIY5;F6TCV0				26.656	NaN	26.144	NaN	22.8221	NaN	-0.54985				8.22e-08	74152000	3	0	3		15.3	0	74152000	0	2	0	0	2	0	2	2	2	2	F6XUR8;S4R1B3;D3YX28;D3YX27;Q9JIY5;F6TCV0	F6XUR8;S4R1B3;D3YX28;D3YX27;Q9JIY5;F6TCV0	Serine protease HTRA2, mitochondrial	Htra2	By MS/MS	By matching
Serine hydrolase-like protein	Serhl	F6TMN2;Q9EPB5;Q3U3G8				6.5383	NaN	24.4298	NaN	22.4298	NaN	-0.94215				0.00057569	22599000	3	0	3		49.2	0	22599000	0	2	0	0	2	0	2	2	2	2	F6TMN2;Q9EPB5;Q3U3G8	F6TMN2;Q9EPB5;Q3U3G8	Serine hydrolase-like protein	Serhl	By MS/MS	By matching
Serine beta-lactamase-like protein LACTB, mitochondrial	Lactb	Q9EP89				60.705	NaN	25.2177	NaN	20.5739	NaN	-2.79805				0.01046	39020000	0	0	0		1.8	0	39020000	0	1	0	0	1	0	1	1	1	1	Q9EP89	Q9EP89	Serine beta-lactamase-like protein LACTB, mitochondrial	Lactb	By MS/MS	By matching
Septin-7	Sept7	O55131;E9Q9F5				50.549	NaN	23.3189	NaN	18.7954	NaN	-4.57655				6.6935e-172	10464000	1	0	1		41.3	25.2	10464000	0	1	0	9	15	0	1	1	15	1	O55131;E9Q9F5	O55131;E9Q9F5	Septin-7	Sept7	By MS/MS	By matching
Septin-6	Sept6	Q9R1T4-2;Q9R1T4-3;Q9R1T4;A2A3W1				48.763	NaN	26.7533	NaN	22.4314	NaN	-0.94055				1.4057e-51	113120000	1	0	1		20.4	15.7	113120000	0	1	0	7	9	0	1	1	9	1	Q9R1T4-2;Q9R1T4-3;Q9R1T4;A2A3W1	Q9R1T4-2;Q9R1T4-3;Q9R1T4	Septin-6	Sept6	By MS/MS	By matching
Septin-10	Sept10	Q8C650-2;Q8C650				49.815	NaN	24.9678	NaN	20.6459	NaN	-2.72605				5.9396e-29	32813000	3	0	3		12.2	3.7	32813000	0	2	0	2	4	0	2	2	4	2	Q8C650-2;Q8C650	Q8C650-2;Q8C650	Septin-10	Sept10	By MS/MS	By matching
Semaphorin-4B	Sema4b	Q62179				91.391	NaN	NaN	NaN	NaN	NaN	NaN				1.4611e-07	0	1	0	1		2.9	0	0	0	1	0	0	1	0	1	1	1	1	Q62179	Q62179	Semaphorin-4B	Sema4b	By MS/MS	By matching
Selenoprotein M	Selm	Q8VHC3				16.377	NaN	25.877	NaN	22.7071	NaN	-0.66485				7.2972e-07	61626000	2	0	2		20	0	61626000	0	2	0	0	2	0	2	2	2	2	Q8VHC3	Q8VHC3	Selenoprotein M	Selm	By MS/MS	By matching
Selenoprotein H	Selh	Q3UQA7				12.974	NaN	27.3365	NaN	24.7515	NaN	1.37955				2.0219e-14	169470000	3	0	3		40.5	0	169470000	0	3	0	0	3	0	3	3	3	3	Q3UQA7	Q3UQA7	Selenoprotein H	Selh	By MS/MS	By matching
Selenocysteine-specific elongation factor	Eefsec	Q9JHW4				63.538	NaN	25.1372	NaN	20.1372	NaN	-3.23475				6.5064e-07	36902000	2	0	2		5.3	0	36902000	0	3	0	0	3	0	3	3	3	3	Q9JHW4	Q9JHW4	Selenocysteine-specific elongation factor	Eefsec	By MS/MS	By matching
Selenide, water dikinase 1	Sephs1	Q8BH69				42.906	NaN	27.8511	NaN	24.1507	NaN	0.77875				1.5038e-23	242110000	6	0	6		25	0	242110000	0	6	0	0	6	0	6	6	6	6	Q8BH69	Q8BH69	Selenide, water dikinase 1	Sephs1	By MS/MS	By matching
Segment polarity protein dishevelled homolog DVL-2	Dvl2	Q60838				78.86	NaN	24.4473	NaN	19.5404	NaN	-3.83155				2.3306e-06	22875000	3	0	3		6.4	0	22875000	0	3	0	0	3	0	3	3	3	3	Q60838	Q60838	Segment polarity protein dishevelled homolog DVL-2	Dvl2	By MS/MS	By matching
Secretory carrier-associated membrane protein 2	Scamp2	Q9ERN0				36.464	NaN	NaN	NaN	NaN	NaN	NaN				2.1848e-05	0	1	1	0		0	4.3	0	0	0	1	1	0	1	0	1	1	1	Q9ERN0	Q9ERN0	Secretory carrier-associated membrane protein 2	Scamp2	By matching	By MS/MS
Secernin-2	Scrn2	Q8VCA8;A2A709				46.6	NaN	25.3055	NaN	20.9836	NaN	-2.38835				4.2956e-05	41467000	2	0	2		11.1	0	41467000	0	2	0	0	2	0	2	2	2	2	Q8VCA8;A2A709	Q8VCA8;A2A709	Secernin-2	Scrn2	By MS/MS	By matching
Sec1 family domain-containing protein 1	Scfd1	Q8BRF7;Q8BRF7-3;Q8BRF7-2				72.322	NaN	27.4927	NaN	22.4052	NaN	-0.96675				2.7513e-17	188850000	6	0	6		14.4	0	188850000	0	6	0	0	6	0	6	6	6	6	Q8BRF7;Q8BRF7-3;Q8BRF7-2	Q8BRF7;Q8BRF7-3;Q8BRF7-2	Sec1 family domain-containing protein 1	Scfd1	By MS/MS	By matching
SCY1-like protein 2	Scyl2	G5E8J9;Q8CFE4;Q80UY7				103.19	NaN	23.24	NaN	17.8824	NaN	-5.48955				2.2893e-06	9907000	3	0	3		4.2	0	9907000	0	2	0	0	2	0	2	2	2	2	G5E8J9;Q8CFE4;Q80UY7	G5E8J9;Q8CFE4;Q80UY7	SCY1-like protein 2	Scyl2	By MS/MS	By matching
Scaffold attachment factor B2	Safb2	Q80YR5;F6WIZ2;D6RJ78;D6RHP9;F6XJ79;F6Z0Y5				111.84	NaN	26.5694	NaN	21.284	NaN	-2.08795				6.4726e-66	99584000	6	0	6		15	0	99584000	0	6	0	0	12	0	6	6	12	6	Q80YR5;F6WIZ2;D6RJ78;D6RHP9;F6XJ79;F6Z0Y5	Q80YR5	Scaffold attachment factor B2	Safb2	By MS/MS	By matching
Scaffold attachment factor B1	Safb	D3YXK2;S4R1M2				105.1	NaN	30.2192	NaN	25.0493	NaN	1.67735				6.5639e-129	1249900000	16	0	16		24.7	0	1249900000	0	14	0	0	15	0	8	8	15	14	D3YXK2;S4R1M2	D3YXK2;S4R1M2	Scaffold attachment factor B1	Safb	By MS/MS	By matching
SAP30-binding protein	Sap30bp	Q02614				33.832	NaN	25.98	NaN	21.98	NaN	-1.39195				3.2682e-10	66187000	3	0	3		10.4	0	66187000	0	2	0	0	2	0	2	2	2	2	Q02614	Q02614	SAP30-binding protein	Sap30bp	By MS/MS	By matching
SAP domain-containing ribonucleoprotein	Sarnp	Q9D1J3				23.532	NaN	30.2784	NaN	26.6935	NaN	3.32155				1.3963e-34	1302300000	7	0	7		36.7	0	1302300000	0	9	0	0	9	0	9	9	9	9	Q9D1J3	Q9D1J3	SAP domain-containing ribonucleoprotein	Sarnp	By MS/MS	By matching
SAFB-like transcription modulator	Sltm	Q8CH25-2;Q8CH25				115.18	NaN	26.6702	NaN	21.3483	NaN	-2.02365				4.504e-29	106790000	3	0	3		4.8	0	106790000	0	4	0	0	4	0	4	4	4	4	Q8CH25-2;Q8CH25	Q8CH25-2;Q8CH25	SAFB-like transcription modulator	Sltm	By MS/MS	By matching
S1 RNA-binding domain-containing protein 1	Srbd1	Q497V5-2;F8WGW3;Q497V5				68.65	NaN	NaN	NaN	NaN	NaN	NaN				0.0060714	0	1	0	1		3.1	0	0	0	1	0	0	1	0	1	1	1	1	Q497V5-2;F8WGW3;Q497V5	Q497V5-2;F8WGW3;Q497V5	S1 RNA-binding domain-containing protein 1	Srbd1	By MS/MS	By matching
RWD domain-containing protein 4	Rwdd4	Q9CPR1				21.137	NaN	24.6144	NaN	22.0294	NaN	-1.34255				0.013938	25684000	1	0	1		4.8	0	25684000	0	1	0	0	1	0	1	1	1	1	Q9CPR1	Q9CPR1	RWD domain-containing protein 4	Rwdd4	By MS/MS	By matching
RWD domain-containing protein 1	Rwdd1	Q9CQK7				27.785	NaN	27.379	NaN	24.379	NaN	1.00705				3.04e-26	174540000	6	0	6		32.1	0	174540000	0	4	0	0	4	0	4	4	4	4	Q9CQK7	Q9CQK7	RWD domain-containing protein 1	Rwdd1	By MS/MS	By matching
RUN domain-containing protein 3A	Rundc3a	O08576-2;O08576-3;O08576-4;O08576				45.54	NaN	25.6265	NaN	21.2342	NaN	-2.13775				1.0584e-31	51802000	1	0	1		6.8	0	51802000	0	1	0	0	1	0	1	1	1	1	O08576-2;O08576-3;O08576-4;O08576	O08576-2;O08576-3;O08576-4;O08576	RUN domain-containing protein 3A	Rundc3a	By MS/MS	By matching
RRP15-like protein	Rrp15	Q9CYX7				31.058	NaN	25.1256	NaN	21.5407	NaN	-1.83125				0.0010481	36607000	2	0	2		8.9	0	36607000	0	2	0	0	2	0	2	2	2	2	Q9CYX7	Q9CYX7	RRP15-like protein	Rrp15	By MS/MS	By matching
RRP12-like protein	Rrp12	Q6P5B0				143.13	NaN	NaN	NaN	NaN	NaN	NaN				0.00095438	0	2	1	1		1	0.8	0	0	1	1	1	1	1	1	2	2	2	Q6P5B0	Q6P5B0	RRP12-like protein	Rrp12	By MS/MS	By MS/MS
rRNA-processing protein UTP23 homolog	Utp23	G3XA22;Q9CX11				16.229	NaN	23.3254	NaN	20.7405	NaN	-2.63145				0.00047954	10511000	1	0	1		13.3	0	10511000	0	1	0	0	1	0	1	1	1	1	G3XA22;Q9CX11	G3XA22;Q9CX11	rRNA-processing protein UTP23 homolog	Utp23	By MS/MS	By matching
rRNA-processing protein FCF1 homolog	Fcf1	E9Q186;Q9CTH6				21.919	NaN	NaN	NaN	NaN	NaN	NaN				0.016116	0	1	0	1		4.8	0	0	0	1	0	0	1	0	1	1	1	1	E9Q186;Q9CTH6	E9Q186;Q9CTH6	rRNA-processing protein FCF1 homolog	Fcf1	By MS/MS	By matching
RNA-binding protein with multiple splicing;RNA-binding protein with multiple splicing 2	Rbpms2;Rbpms	S4R1Y2;Q9CWY6;T1ECW4;Q9WVB0;Q8VC52;Q9WVB0-2				17.606	NaN	24.8281	NaN	21.5062	NaN	-1.86575				0.00043663	29785000	2	0	2		7.5	0	29785000	0	2	0	0	2	0	2	2	2	2	S4R1Y2;Q9CWY6;T1ECW4;Q9WVB0;Q8VC52;Q9WVB0-2	S4R1Y2;Q9CWY6;T1ECW4;Q9WVB0;Q8VC52;Q9WVB0-2	RNA-binding protein with multiple splicing;RNA-binding protein with multiple splicing 2	Rbpms2;Rbpms	By MS/MS	By matching
RNA-binding protein PNO1	Pno1	Q9CPS7				27.453	NaN	26.1474	NaN	22.5624	NaN	-0.80955				1.2572e-05	74328000	2	1	1		5.6	3.2	74328000	0	1	1	1	1	1	1	2	2	2	Q9CPS7	Q9CPS7	RNA-binding protein PNO1	Pno1	By MS/MS	By MS/MS
RNA-binding protein Nova-1	Nova1	Q9JKN6				51.755	NaN	25.7376	NaN	21.2782	NaN	-2.09375				6.7552e-11	55949000	3	0	3		12.8	0	55949000	0	4	0	0	4	0	3	3	4	4	Q9JKN6	Q9JKN6	RNA-binding protein Nova-1	Nova1	By MS/MS	By matching
RNA-binding protein Musashi homolog 1	Msi1	Q61474-2;Q61474;F8WJA5				34.029	NaN	26.6207	NaN	22.9202	NaN	-0.45175				9.2855e-14	103190000	4	0	4		20.3	0	103190000	0	4	0	0	4	0	4	4	4	4	Q61474-2;Q61474;F8WJA5	Q61474-2;Q61474;F8WJA5	RNA-binding protein Musashi homolog 1	Msi1	By MS/MS	By matching
RNA-binding protein 7	Rbm7	Q9CQT2				30.148	NaN	24.4435	NaN	20.6362	NaN	-2.73575				5.458e-10	22816000	1	0	1		6.8	0	22816000	0	1	0	0	1	0	1	1	1	1	Q9CQT2	Q9CQT2	RNA-binding protein 7	Rbm7	By MS/MS	By matching
RNA-binding protein 5	Rbm5	Q91YE7-2;Q91YE7;S4R1U7				92.239	NaN	26.5741	NaN	21.4449	NaN	-1.92705				9.8451e-38	99910000	3	0	3		8.2	0	99910000	0	3	0	0	3	0	3	3	3	3	Q91YE7-2;Q91YE7;S4R1U7	Q91YE7-2;Q91YE7	RNA-binding protein 5	Rbm5	By MS/MS	By matching
RNA-binding protein 42	Rbm42	D3YYW8;Q91V81;Q91V81-2				47.214	NaN	26.0648	NaN	22.2575	NaN	-1.11445				2.2575e-08	70193000	3	0	3		6	0	70193000	0	4	0	0	4	0	4	4	4	4	D3YYW8;Q91V81;Q91V81-2	D3YYW8;Q91V81;Q91V81-2	RNA-binding protein 42	Rbm42	By MS/MS	By matching
RNA-binding protein 33	Rbm33	D3Z5I9;Q9CXK9				132.82	NaN	26.1518	NaN	20.7255	NaN	-2.64645				1.2567e-05	74555000	5	1	4		1.5	0.6	74555000	0	3	1	1	3	1	3	3	3	3	D3Z5I9;Q9CXK9	D3Z5I9;Q9CXK9	RNA-binding protein 33	Rbm33	By MS/MS	By MS/MS
RNA-binding protein 28	Rbm28	Q8CGC6				84.213	NaN	24.5689	NaN	19.4815	NaN	-3.89045				0.0026966	24888000	1	0	1		1.5	0	24888000	0	1	0	0	1	0	1	1	1	1	Q8CGC6	Q8CGC6	RNA-binding protein 28	Rbm28	By MS/MS	By matching
RNA-binding protein 27	Rbm27	Q5SFM8-3;Q5SFM8-2;Q5SFM8				107.42	NaN	24.2874	NaN	19.078	NaN	-4.29395				4.3348e-12	20476000	4	0	4		5.8	0	20476000	0	4	0	0	4	0	4	4	4	4	Q5SFM8-3;Q5SFM8-2;Q5SFM8	Q5SFM8-3;Q5SFM8-2;Q5SFM8	RNA-binding protein 27	Rbm27	By MS/MS	By matching
RNA-binding protein 26	Rbm26	E9PUF4;Q6NZN0-5;E9Q640;Q6NZN0-3;Q6NZN0-4;Q6NZN0-2;E9PYZ7;Q6NZN0				111.01	NaN	25.7933	NaN	20.8392	NaN	-2.53275				3.1837e-06	58152000	2	0	2		2.4	0	58152000	0	2	0	0	2	0	2	2	2	2	E9PUF4;Q6NZN0-5;E9Q640;Q6NZN0-3;Q6NZN0-4;Q6NZN0-2;E9PYZ7;Q6NZN0	E9PUF4;Q6NZN0-5;E9Q640;Q6NZN0-3;Q6NZN0-4;Q6NZN0-2;E9PYZ7;Q6NZN0	RNA-binding protein 26	Rbm26	By MS/MS	By matching
RNA-binding protein 25	Rbm25	B2RY56;S4R2B0;S4R2J1;S4R2A4				99.551	NaN	28.1444	NaN	23.241	NaN	-0.13095				3.5053e-58	317230000	10	0	10		11.8	0	317230000	0	7	0	0	7	0	7	7	7	7	B2RY56;S4R2B0;S4R2J1;S4R2A4	B2RY56	RNA-binding protein 25	Rbm25	By MS/MS	By matching
RNA-binding protein 24;RNA-binding protein 38	Rbm24;Rbm38	D3Z4I3;Q62176;G3UXG4;G3UWQ8;G3UXN1;G3UWX7				24.822	NaN	26.7163	NaN	24.1313	NaN	0.75935				2.5197e-07	110260000	2	0	2		11.9	0	110260000	0	2	0	0	2	0	2	2	2	2	D3Z4I3;Q62176;G3UXG4;G3UWQ8;G3UXN1;G3UWX7	D3Z4I3;Q62176;G3UXG4;G3UWQ8;G3UXN1;G3UWX7	RNA-binding protein 24;RNA-binding protein 38	Rbm24;Rbm38	By MS/MS	By matching
RNA-binding protein 12	Cpne1;Rbm12	F6YJB6;V9GXJ1;Q8R4X3;V9GX58				61.553	NaN	26.824	NaN	22.1802	NaN	-1.19175				3.118e-11	118800000	2	0	2		6.3	0	118800000	0	3	0	0	3	0	3	3	3	3	F6YJB6;V9GXJ1;Q8R4X3;V9GX58	F6YJB6;V9GXJ1;Q8R4X3	RNA-binding protein 12	Cpne1;Rbm12	By MS/MS	By matching
RNA-binding protein 10	Rbm10	Q99KG3-2;Q99KG3-3;Q99KG3				94.429	NaN	27.5563	NaN	22.5725	NaN	-0.79945				1.8018e-23	218310000	6	0	6		11.3	0	218310000	0	6	0	0	6	0	6	6	6	6	Q99KG3-2;Q99KG3-3;Q99KG3	Q99KG3-2;Q99KG3-3;Q99KG3	RNA-binding protein 10	Rbm10	By MS/MS	By matching
RNA-binding motif, single-stranded-interacting protein 1;RNA-binding motif, single-stranded-interacting protein 2	Rbms1;Rbms2	Q91W59-2;Q91W59-3;Q91W59;E9PZ21;E9Q7G6;Q8VC70				40.001	NaN	26.3674	NaN	22.908	NaN	-0.46395				5.8784e-05	86572000	2	0	2		10	0	86572000	0	2	0	0	2	0	2	2	2	2	Q91W59-2;Q91W59-3;Q91W59;E9PZ21;E9Q7G6;Q8VC70	Q91W59-2;Q91W59-3;Q91W59;E9PZ21;E9Q7G6;Q8VC70	RNA-binding motif, single-stranded-interacting protein 1;RNA-binding motif, single-stranded-interacting protein 2	Rbms1;Rbms2	By MS/MS	By matching
RNA-binding motif protein, X-linked 2	Rbmx2	Q8R0F5				37.535	NaN	21.5488	NaN	17.8484	NaN	-5.52355				0.004126	3067900	1	0	1		4.3	0	3067900	0	1	0	0	1	0	1	1	1	1	Q8R0F5	Q8R0F5	RNA-binding motif protein, X-linked 2	Rbmx2	By MS/MS	By matching
RNA-binding motif protein, X chromosome;RNA-binding motif protein, X chromosome, N-terminally processed	Rbmx	Q9WV02;Q9WV02-2;A2AFI3;A2AFI4				42.3	NaN	26.8069	NaN	22.163	NaN	-1.20895				1.3908e-89	117400000	2	0	2		36.3	7.4	117400000	0	2	0	2	15	0	1	1	15	2	Q9WV02;Q9WV02-2;A2AFI3;A2AFI4	Q9WV02;Q9WV02-2;A2AFI3;A2AFI4	RNA-binding motif protein, X chromosome;RNA-binding motif protein, X chromosome, N-terminally processed	Rbmx	By MS/MS	By matching
RNA polymerase-associated protein RTF1 homolog	Rtf1	A2AQ19				80.796	NaN	26.2686	NaN	21.0987	NaN	-2.27325				3.4571e-18	80842000	1	0	1		3.6	0	80842000	0	2	0	0	2	0	2	2	2	2	A2AQ19	A2AQ19	RNA polymerase-associated protein RTF1 homolog	Rtf1	By MS/MS	By matching
RNA polymerase II-associated protein 3	Rpap3	Q9D706				74.095	NaN	26.2261	NaN	21.0562	NaN	-2.31575				4.4328e-19	78496000	5	0	5		10.2	0	78496000	0	5	0	0	5	0	5	5	5	5	Q9D706	Q9D706	RNA polymerase II-associated protein 3	Rpap3	By MS/MS	By matching
RNA polymerase II-associated factor 1 homolog	Paf1	Q8K2T8				60.518	NaN	25.9766	NaN	21.1693	NaN	-2.20265				6.4767e-14	66031000	5	0	5		11.4	0	66031000	0	5	0	0	5	0	5	5	5	5	Q8K2T8	Q8K2T8	RNA polymerase II-associated factor 1 homolog	Paf1	By MS/MS	By matching
RNA polymerase II subunit A C-terminal domain phosphatase SSU72	Ssu72	Q9CY97-2;Q9CY97				20.862	NaN	24.037	NaN	20.7151	NaN	-2.65685				3.3846e-07	17213000	0	0	0		6	0	17213000	0	1	0	0	1	0	1	1	1	1	Q9CY97-2;Q9CY97	Q9CY97-2;Q9CY97	RNA polymerase II subunit A C-terminal domain phosphatase SSU72	Ssu72	By MS/MS	By matching
RNA exonuclease 4	Rexo4	A2ALB1;A2ALB2;Q6PAQ4				40.096	NaN	24.9327	NaN	20.6847	NaN	-2.68725				0.00060818	32025000	1	0	1		3.3	0	32025000	0	1	0	0	1	0	1	1	1	1	A2ALB1;A2ALB2;Q6PAQ4	A2ALB1;A2ALB2;Q6PAQ4	RNA exonuclease 4	Rexo4	By MS/MS	By matching
RNA binding protein fox-1 homolog 2	Rbfox2	Q8BP71-9;Q8BP71-4;Q8BP71-7;Q8BP71-8;Q8BP71-3;Q8BP71-2;Q8BP71				29.576	NaN	24.7989	NaN	22.7989	NaN	-0.57305				6.1224e-11	29189000	1	0	1		9.2	0	29189000	0	1	0	0	1	0	1	1	1	1	Q8BP71-9;Q8BP71-4;Q8BP71-7;Q8BP71-8;Q8BP71-3;Q8BP71-2;Q8BP71	Q8BP71-9;Q8BP71-4;Q8BP71-7;Q8BP71-8;Q8BP71-3;Q8BP71-2;Q8BP71	RNA binding protein fox-1 homolog 2	Rbfox2	By MS/MS	By matching
RNA 3-terminal phosphate cyclase	RtcA;Rtca	Q9D7H3;D6REI7;D6RD00;D3Z263				39.254	NaN	24.4972	NaN	20.2492	NaN	-3.12275				3.3941e-05	23680000	2	0	2		6.6	0	23680000	0	2	0	0	2	0	2	2	2	2	Q9D7H3;D6REI7;D6RD00;D3Z263	Q9D7H3;D6REI7;D6RD00;D3Z263	RNA 3-terminal phosphate cyclase	RtcA;Rtca	By MS/MS	By matching
RING1 and YY1-binding protein	Rybp	Q8CCI5				24.776	NaN	NaN	NaN	NaN	NaN	NaN				0.010733	0	1	0	1		3.5	0	0	0	1	0	0	1	0	1	1	1	1	Q8CCI5	Q8CCI5	RING1 and YY1-binding protein	Rybp	By MS/MS	By matching
RING finger protein 114	Rnf114	Q9ET26;S4R1Z0				25.745	NaN	26.0134	NaN	21.9259	NaN	-1.44605				6.4687e-07	67733000	2	0	2		11.4	0	67733000	0	2	0	0	2	0	2	2	2	2	Q9ET26;S4R1Z0	Q9ET26;S4R1Z0	RING finger protein 114	Rnf114	By MS/MS	By matching
RILP-like protein 1	Rilpl1	Q9JJC6				47.323	NaN	25.6891	NaN	21.2296	NaN	-2.14235				5.9871e-21	54099000	2	0	2		11.3	0	54099000	0	3	0	0	3	0	3	3	3	3	Q9JJC6	Q9JJC6	RILP-like protein 1	Rilpl1	By MS/MS	By matching
Ribulose-phosphate 3-epimerase	Rpe	Q8VEE0;B2KGF0;M0QWJ2;M0QWQ0				24.945	NaN	26.9099	NaN	23.9099	NaN	0.53795				5.1695e-14	126090000	3	0	3		32.9	0	126090000	0	3	0	0	3	0	3	3	3	3	Q8VEE0;B2KGF0;M0QWJ2;M0QWQ0	Q8VEE0;B2KGF0	Ribulose-phosphate 3-epimerase	Rpe	By MS/MS	By matching
Ribosyldihydronicotinamide dehydrogenase [quinone]	Nqo2	Q9JI75				26.248	NaN	24.327	NaN	20.5197	NaN	-2.85225				0.001697	21046000	1	0	1		7.4	0	21046000	0	1	0	0	1	0	1	1	1	1	Q9JI75	Q9JI75	Ribosyldihydronicotinamide dehydrogenase [quinone]	Nqo2	By MS/MS	By matching
Ribosome-recycling factor, mitochondrial	Mrrf	Q9D6S7				29.05	NaN	23.5144	NaN	19.9294	NaN	-3.44255				4.3512e-08	11982000	3	0	3		20.6	0	11982000	0	3	0	0	3	0	3	3	3	3	Q9D6S7	Q9D6S7	Ribosome-recycling factor, mitochondrial	Mrrf	By MS/MS	By matching
Ribosome-binding protein 1	Rrbp1	A2AVJ7;Q99PL5;Q99PL5-12;Q99PL5-11;Q99PL5-10;Q99PL5-9;Q99PL5-8;Q99PL5-7;Q99PL5-6;Q99PL5-5;Q99PL5-4;Q99PL5-3;Q99PL5-2				158.39	NaN	29.0507	NaN	22.3643	NaN	-1.00765				1.4567e-100	556090000	15	0	15		13.4	0	556090000	0	15	0	0	15	0	15	15	15	15	A2AVJ7;Q99PL5;Q99PL5-12;Q99PL5-11;Q99PL5-10;Q99PL5-9;Q99PL5-8;Q99PL5-7;Q99PL5-6;Q99PL5-5;Q99PL5-4;Q99PL5-3;Q99PL5-2	A2AVJ7;Q99PL5	Ribosome-binding protein 1	Rrbp1	By MS/MS	By matching
Ribosome production factor 2 homolog	Rpf2	G3X926;Q9JJ80;S4R1Y5;S4R2H5;S4R2R2				31.471	NaN	27.9164	NaN	24.109	NaN	0.73705				4.1868e-24	253320000	6	0	6		28.9	0	253320000	0	6	0	0	6	0	6	6	6	6	G3X926;Q9JJ80;S4R1Y5;S4R2H5;S4R2R2	G3X926;Q9JJ80;S4R1Y5;S4R2H5	Ribosome production factor 2 homolog	Rpf2	By MS/MS	By matching
Ribosome maturation protein SBDS	Sbds	P70122;F6TN03;D6REV5				28.78	NaN	24.7691	NaN	20.6817	NaN	-2.69025				2.4326e-09	28592000	3	1	2		7.6	6.8	28592000	0	2	1	1	2	1	2	3	3	3	P70122;F6TN03;D6REV5	P70122;F6TN03	Ribosome maturation protein SBDS	Sbds	By MS/MS	By MS/MS
Ribosome biogenesis regulatory protein homolog	Rrs1	Q9CYH6				41.551	NaN	28.7713	NaN	24.6013	NaN	1.22935				1.0533e-29	458160000	5	0	5		26.3	0	458160000	0	8	0	0	8	0	8	8	8	8	Q9CYH6	Q9CYH6	Ribosome biogenesis regulatory protein homolog	Rrs1	By MS/MS	By matching
Ribosome biogenesis protein NSA2 homolog	Nsa2	Q9CR47				30.036	NaN	24.6827	NaN	21.2233	NaN	-2.14865				0.00017351	26930000	2	0	2		6.9	0	26930000	0	2	0	0	2	0	2	2	2	2	Q9CR47	Q9CR47	Ribosome biogenesis protein NSA2 homolog	Nsa2	By MS/MS	By matching
Ribosome biogenesis protein BRX1 homolog	Brix1	Q9DCA5;F6WEP7;E9Q2V8;F6QAG4				41.241	NaN	29.532	NaN	25.2101	NaN	1.83815				4.1782e-46	776280000	15	0	15		37.1	0	776280000	0	11	0	0	11	0	11	11	11	11	Q9DCA5;F6WEP7;E9Q2V8;F6QAG4	Q9DCA5	Ribosome biogenesis protein BRX1 homolog	Brix1	By MS/MS	By matching
Ribosomal RNA-processing protein 8	Rrp8	Q9DB85;E9PVA2				51.066	NaN	24.4799	NaN	19.8949	NaN	-3.47705				0.0034218	23398000	1	0	1		3.1	0	23398000	0	1	0	0	1	0	1	1	1	1	Q9DB85;E9PVA2	Q9DB85;E9PVA2	Ribosomal RNA-processing protein 8	Rrp8	By MS/MS	By matching
Ribosomal RNA-processing protein 7 homolog A	Rrp7a	Q9D1C9;F6VVA3;E9PYF0;E9QAX0				32.399	NaN	26.3698	NaN	22.1998	NaN	-1.17215				4.1069e-11	86714000	5	0	5		16.1	0	86714000	0	4	0	0	4	0	4	4	4	4	Q9D1C9;F6VVA3;E9PYF0;E9QAX0	Q9D1C9	Ribosomal RNA-processing protein 7 homolog A	Rrp7a	By MS/MS	By matching
Ribosomal RNA small subunit methyltransferase NEP1	Emg1	O35130				26.974	NaN	27.3432	NaN	23.4363	NaN	0.06435				6.561e-10	170260000	4	0	4		27.9	0	170260000	0	4	0	0	4	0	4	4	4	4	O35130	O35130	Ribosomal RNA small subunit methyltransferase NEP1	Emg1	By MS/MS	By matching
Ribosomal RNA processing protein 1 homolog B	Rrp1b	Q91YK2				80.581	NaN	26.0302	NaN	20.7448	NaN	-2.62715				1.321e-05	68529000	1	0	1		4.3	0	68529000	0	2	0	0	2	0	2	2	2	2	Q91YK2	Q91YK2	Ribosomal RNA processing protein 1 homolog B	Rrp1b	By MS/MS	By matching
Ribosomal protein S6 kinase;Ribosomal protein S6 kinase alpha-1	Rps6ka1	G3UZI3;E9PWV3;P18653;Q505N6;F6RQA2;F6Q8A4				70.648	NaN	25.4705	NaN	20.2226	NaN	-3.14935				5.718e-22	46494000	4	0	4		16.8	5.6	46494000	0	3	0	3	8	0	3	3	9	3	G3UZI3;E9PWV3;P18653;Q505N6;F6RQA2;F6Q8A4	G3UZI3;E9PWV3;P18653;Q505N6;F6RQA2;F6Q8A4	Ribosomal protein S6 kinase;Ribosomal protein S6 kinase alpha-1	Rps6ka1	By MS/MS	By matching
Ribose-phosphate pyrophosphokinase	Prps1l1	Q8C5R8				34.82	NaN	27.6315	NaN	23.7246	NaN	0.35265				6.7245e-26	207930000	3	1	2		15.7	11.6	207930000	0	1	1	3	4	1	1	1	4	1	Q8C5R8	Q8C5R8	Ribose-phosphate pyrophosphokinase	Prps1l1	By MS/MS	By MS/MS
Ribonucleoside-diphosphate reductase subunit M2	Rrm2	P11157;D3Z0D8;F6RUC3				45.095	NaN	27.4277	NaN	22.9683	NaN	-0.40365				4.1602e-26	180540000	5	0	5		20.8	0	180540000	0	5	0	0	5	0	5	5	5	5	P11157;D3Z0D8;F6RUC3	P11157;D3Z0D8	Ribonucleoside-diphosphate reductase subunit M2	Rrm2	By MS/MS	By matching
Ribonucleoprotein PTB-binding 1	Raver1	Q9CW46;Q9CW46-2				79.381	NaN	28.0257	NaN	23.2184	NaN	-0.15355				6.015e-29	273260000	4	0	4		12	0	273260000	0	5	0	0	5	0	5	5	5	5	Q9CW46;Q9CW46-2	Q9CW46;Q9CW46-2	Ribonucleoprotein PTB-binding 1	Raver1	By MS/MS	By matching
Ribonuclease UK114	Hrsp12	P52760				14.255	NaN	24.3875	NaN	21.3874	NaN	-1.98455				3.3612e-05	21946000	1	0	1		12.6	0	21946000	0	1	0	0	1	0	1	1	1	1	P52760	P52760	Ribonuclease UK114	Hrsp12	By MS/MS	By matching
Ribonuclease T2	Rnaset2	Q9CQ01				29.608	NaN	24.6996	NaN	21.1146	NaN	-2.25735				3.1491e-06	27248000	2	0	2		7.3	0	27248000	0	2	0	0	2	0	2	2	2	2	Q9CQ01	Q9CQ01	Ribonuclease T2	Rnaset2	By MS/MS	By matching
Ribonuclease P protein subunit p38	Rpp38	Q80UU2;A2AJG0				31.129	NaN	24.6509	NaN	20.6509	NaN	-2.72105				3.0347e-11	26342000	1	0	1		10.4	0	26342000	0	1	0	0	1	0	1	1	1	1	Q80UU2;A2AJG0	Q80UU2;A2AJG0	Ribonuclease P protein subunit p38	Rpp38	By MS/MS	By matching
Ribonuclease P protein subunit p25-like protein	Rpp25l	Q99JH1				17.675	NaN	24.2504	NaN	21.0805	NaN	-2.29145				1.3153e-07	19957000	2	0	2		13.5	0	19957000	0	2	0	0	2	0	2	2	2	2	Q99JH1	Q99JH1	Ribonuclease P protein subunit p25-like protein	Rpp25l	By MS/MS	By matching
Ribonuclease P protein subunit p20	Pop7	Q9DCH2				15.777	NaN	NaN	NaN	NaN	NaN	NaN				3.7043e-05	0	1	0	1		11.4	0	0	0	1	0	0	1	0	1	1	1	1	Q9DCH2	Q9DCH2	Ribonuclease P protein subunit p20	Pop7	By MS/MS	By matching
Ribonuclease inhibitor	Rnh1	Q91VI7				49.816	NaN	25.3454	NaN	20.7016	NaN	-2.67035				1.8742e-12	42632000	3	0	3		17.1	0	42632000	0	4	0	0	4	0	4	4	4	4	Q91VI7	Q91VI7	Ribonuclease inhibitor	Rnh1	By MS/MS	By matching
Ribonuclease H2 subunit C	Rnaseh2c	Q9CQ18				17.823	NaN	26.1465	NaN	22.8246	NaN	-0.54735				1.3086e-07	74281000	4	0	4		21.7	0	74281000	0	3	0	0	3	0	3	3	3	3	Q9CQ18	Q9CQ18	Ribonuclease H2 subunit C	Rnaseh2c	By MS/MS	By matching
Ribonuclease H2 subunit B	Rnaseh2b	Q80ZV0;F6WF94				34.729	NaN	27.0641	NaN	23.4793	NaN	0.10735				9.7447e-23	140320000	5	0	5		14	0	140320000	0	4	0	0	4	0	4	4	4	4	Q80ZV0;F6WF94	Q80ZV0	Ribonuclease H2 subunit B	Rnaseh2b	By MS/MS	By matching
Ribonuclease H2 subunit A;Ribonuclease	Rnaseh2a	Q9CWY8;Q05C51;F6RP29;D3YWG3				33.512	NaN	27.0923	NaN	23.1855	NaN	-0.18645				6.2966e-40	143090000	5	0	5		28.2	0	143090000	0	5	0	0	5	0	5	5	5	5	Q9CWY8;Q05C51;F6RP29;D3YWG3	Q9CWY8;Q05C51;F6RP29	Ribonuclease H2 subunit A;Ribonuclease	Rnaseh2a	By MS/MS	By matching
Riboflavin kinase	Rfk	Q8CFV9				17.437	NaN	27.1349	NaN	24.3275	NaN	0.95555				3.8455e-44	147370000	5	0	5		40	0	147370000	0	4	0	0	4	0	4	4	4	4	Q8CFV9	Q8CFV9	Riboflavin kinase	Rfk	By MS/MS	By matching
Rho guanine nucleotide exchange factor 40	Arhgef40	Q3UPH7-3;Q3UPH7-6;Q3UPH7-2;Q3UPH7;S4R189				160.17	NaN	NaN	NaN	NaN	NaN	NaN				0.0013598	0	1	1	0		0	0.8	0	0	0	1	1	0	1	0	1	1	1	Q3UPH7-3;Q3UPH7-6;Q3UPH7-2;Q3UPH7;S4R189	Q3UPH7-3;Q3UPH7-6;Q3UPH7-2;Q3UPH7;S4R189	Rho guanine nucleotide exchange factor 40	Arhgef40	By matching	By MS/MS
Rho guanine nucleotide exchange factor 1	Arhgef1	Q61210-3;Q61210-4;Q61210-2;Q61210;E9PUF7;Q61210-5				89.293	NaN	NaN	NaN	NaN	NaN	NaN				2.7666e-05	0	1	0	1		1.5	0	0	0	1	0	0	1	0	1	1	1	1	Q61210-3;Q61210-4;Q61210-2;Q61210;E9PUF7;Q61210-5	Q61210-3;Q61210-4;Q61210-2;Q61210;E9PUF7;Q61210-5	Rho guanine nucleotide exchange factor 1	Arhgef1	By MS/MS	By matching
Rho GTPase-activating protein 18	Arhgap18	Q8K0Q5;H3BJL1				74.929	NaN	24.9428	NaN	19.5853	NaN	-3.78665				9.2844e-08	32251000	2	0	2		5	0	32251000	0	2	0	0	2	0	2	2	2	2	Q8K0Q5;H3BJL1	Q8K0Q5;H3BJL1	Rho GTPase-activating protein 18	Arhgap18	By MS/MS	By matching
Rho GTPase-activating protein 12	Arhgap12	S4R2V0;S4R1B0;S4R203;S4R248;B2RUJ8;Q8C0D4;S4R221				15.931	NaN	NaN	NaN	NaN	NaN	NaN				0.0015228	0	1	0	1		10.3	0	0	0	1	0	0	1	0	1	1	1	1	S4R2V0;S4R1B0;S4R203;S4R248;B2RUJ8;Q8C0D4;S4R221	S4R2V0;S4R1B0;S4R203;S4R248;B2RUJ8;Q8C0D4;S4R221	Rho GTPase-activating protein 12	Arhgap12	By MS/MS	By matching
Retinoid-inducible serine carboxypeptidase	Scpep1	Q920A5				50.964	NaN	29.3889	NaN	25.0669	NaN	1.69495				1.3554e-32	702970000	9	0	9		19.5	0	702970000	0	9	0	0	9	0	9	9	9	9	Q920A5	Q920A5	Retinoid-inducible serine carboxypeptidase	Scpep1	By MS/MS	By matching
Retinitis pigmentosa 9 protein homolog	rp9	P97762				25.261	NaN	24.3269	NaN	20.7419	NaN	-2.63005				6.8476e-05	21044000	1	0	1		5.6	0	21044000	0	1	0	0	1	0	1	1	1	1	P97762	P97762	Retinitis pigmentosa 9 protein homolog	rp9	By MS/MS	By matching
Retinal rod rhodopsin-sensitive cGMP 3,5-cyclic phosphodiesterase subunit delta	Pde6d	O55057;M0QWG6;M0QWR1				17.348	NaN	26.3935	NaN	24.3935	NaN	1.02155				1.2623e-07	88151000	3	0	3		20.7	0	88151000	0	3	0	0	3	0	3	3	3	3	O55057;M0QWG6;M0QWR1	O55057;M0QWG6	Retinal rod rhodopsin-sensitive cGMP 3,5-cyclic phosphodiesterase subunit delta	Pde6d	By MS/MS	By matching
Reticulocalbin-3	Rcn3	Q8BH97;D3Z3A9;D3Z7T1;D3YZP8				38.001	NaN	28.4614	NaN	24.6541	NaN	1.28215				3.9648e-41	369610000	11	0	11		41.5	0	369610000	0	8	0	0	8	0	8	8	8	8	Q8BH97;D3Z3A9;D3Z7T1;D3YZP8	Q8BH97;D3Z3A9;D3Z7T1	Reticulocalbin-3	Rcn3	By MS/MS	By matching
Reticulocalbin-2	Rcn2	Q8BP92;D6RHL9				37.27	NaN	30.3934	NaN	26.5861	NaN	3.21415				2.9177e-128	1410300000	12	0	12		61.6	0	1410300000	0	9	0	0	9	0	9	9	9	9	Q8BP92;D6RHL9	Q8BP92	Reticulocalbin-2	Rcn2	By MS/MS	By matching
REST corepressor 3;REST corepressor 1	Rcor3;Rcor1	Q6PGA0-2;Q6PGA0;Q8CFE3;K3W4P9				47.471	NaN	24.2782	NaN	19.9563	NaN	-3.41565				6.2112e-05	20345000	1	0	1		2.8	0	20345000	0	1	0	0	1	0	1	1	1	1	Q6PGA0-2;Q6PGA0;Q8CFE3;K3W4P9	Q6PGA0-2;Q6PGA0;Q8CFE3;K3W4P9	REST corepressor 3;REST corepressor 1	Rcor3;Rcor1	By MS/MS	By matching
REST corepressor 2	Rcor2	Q8C796				57.907	NaN	25.6266	NaN	20.7687	NaN	-2.60325				1.5283e-09	51807000	3	0	3		7.6	0	51807000	0	3	0	0	3	0	3	3	3	3	Q8C796	Q8C796	REST corepressor 2	Rcor2	By MS/MS	By matching
Replication protein A 32 kDa subunit	Rpa2	Q62193;Q3TE40;F6V8R7				29.718	NaN	30.1242	NaN	26.4538	NaN	3.08185				3.4508e-40	1286800000	11	2	9		33.7	13	1286800000	0	5	2	2	5	2	5	6	6	6	Q62193;Q3TE40;F6V8R7	Q62193;Q3TE40	Replication protein A 32 kDa subunit	Rpa2	By MS/MS	By MS/MS
Replication protein A 14 kDa subunit	Rpa3	Q9CQ71				13.584	NaN	29.0109	NaN	26.0109	NaN	2.63895				1.9274e-22	540940000	8	0	8		79.3	0	540940000	0	6	0	0	6	0	6	6	6	6	Q9CQ71	Q9CQ71	Replication protein A 14 kDa subunit	Rpa3	By MS/MS	By matching
Replication factor C subunit 5	Rfc5	Q9D0F6;D3Z1Y6				38.096	NaN	28.0959	NaN	23.7399	NaN	0.36795				1.0685e-27	308200000	6	0	6		35.7	0	308200000	0	7	0	0	7	0	7	7	7	7	Q9D0F6;D3Z1Y6	Q9D0F6	Replication factor C subunit 5	Rfc5	By MS/MS	By matching
Replication factor C subunit 2	Rfc2	Q9WUK4				38.724	NaN	27.2982	NaN	22.8387	NaN	-0.53325				2.1762e-30	165030000	7	0	7		22.6	0	165030000	0	5	0	0	5	0	5	5	5	5	Q9WUK4	Q9WUK4	Replication factor C subunit 2	Rfc2	By MS/MS	By matching
RelA-associated inhibitor	Ppp1r13l	Q5I1X5				88.975	NaN	NaN	NaN	NaN	NaN	NaN				9.1607e-16	0	1	0	1		2.9	0	0	0	1	0	0	1	0	1	1	1	1	Q5I1X5	Q5I1X5	RelA-associated inhibitor	Ppp1r13l	By MS/MS	By matching
Regulatory-associated protein of mTOR	Rptor	Q8K4Q0;A2ACM0				149.47	NaN	22.256	NaN	16.398	NaN	-6.97395				0.0020825	5008600	1	0	1		1.2	0	5008600	0	1	0	0	1	0	1	1	1	1	Q8K4Q0;A2ACM0	Q8K4Q0;A2ACM0	Regulatory-associated protein of mTOR	Rptor	By MS/MS	By matching
Regulator of microtubule dynamics protein 3	Rmdn3	Q3UJU9				52.028	NaN	24.8503	NaN	20.2653	NaN	-3.10665				5.8186e-05	30247000	1	0	1		2.8	0	30247000	0	1	0	0	1	0	1	1	1	1	Q3UJU9	Q3UJU9	Regulator of microtubule dynamics protein 3	Rmdn3	By MS/MS	By matching
Regulator of G-protein signaling 10	Rgs10	Q9CQE5				21.151	NaN	25.9428	NaN	22.9428	NaN	-0.42915				1.193e-09	64498000	2	0	2		27.6	0	64498000	0	3	0	0	3	0	3	3	3	3	Q9CQE5	Q9CQE5	Regulator of G-protein signaling 10	Rgs10	By MS/MS	By matching
Regulation of nuclear pre-mRNA domain-containing protein 1B	Rprd1b	Q9CSU0-2;Q9CSU0;Q9CSU0-3;F6YB25;F7DAY5;Q8VDS4				33.511	NaN	27.7905	NaN	23.8836	NaN	0.51165				7.0665e-39	232150000	9	0	9		35	0	232150000	0	7	0	0	7	0	7	7	7	7	Q9CSU0-2;Q9CSU0;Q9CSU0-3;F6YB25;F7DAY5;Q8VDS4	Q9CSU0-2;Q9CSU0;Q9CSU0-3;F6YB25	Regulation of nuclear pre-mRNA domain-containing protein 1B	Rprd1b	By MS/MS	By matching
Reactive oxygen species modulator 1	Romo1	P60603				8.1828	NaN	25.7668	NaN	23.7668	NaN	0.39485				9.3071e-14	57091000	2	0	2		34.2	0	57091000	0	2	0	0	2	0	2	2	2	2	P60603	P60603	Reactive oxygen species modulator 1	Romo1	By MS/MS	By matching
Ras-specific guanine nucleotide-releasing factor RalGPS2	Ralgps2	Q9ERD6-3;Q9ERD6-4;Q9ERD6				62.524	NaN	NaN	NaN	NaN	NaN	NaN				0.0040679	0	1	0	1		2	0	0	0	1	0	0	1	0	1	1	1	1	Q9ERD6-3;Q9ERD6-4;Q9ERD6	Q9ERD6-3;Q9ERD6-4;Q9ERD6	Ras-specific guanine nucleotide-releasing factor RalGPS2	Ralgps2	By MS/MS	By matching
Ras-related GTP-binding protein C;Ras-related GTP-binding protein D	Rragc;Rragd	Q99K70;B1AWT2;Q7TT45;B1AWT3;B1AWT4;Q99K70-2				44.12	NaN	27.4212	NaN	23.1732	NaN	-0.19875				2.5331e-26	179720000	8	0	8		23.6	0	179720000	0	8	0	0	8	0	8	8	8	8	Q99K70;B1AWT2;Q7TT45;B1AWT3;B1AWT4;Q99K70-2	Q99K70;B1AWT2;Q7TT45;B1AWT3;B1AWT4	Ras-related GTP-binding protein C;Ras-related GTP-binding protein D	Rragc;Rragd	By MS/MS	By matching
Ras-related GTP-binding protein A;Ras-related GTP-binding protein B	Rraga;Rragb	Q80X95;Q6NTA4;G3UYP1				36.566	NaN	28.3104	NaN	24.503	NaN	1.13105				3.0111e-24	332870000	6	0	6		26.2	0	332870000	0	7	0	0	7	0	7	7	7	7	Q80X95;Q6NTA4;G3UYP1	Q80X95;Q6NTA4	Ras-related GTP-binding protein A;Ras-related GTP-binding protein B	Rraga;Rragb	By MS/MS	By matching
Ras GTPase-activating-like protein IQGAP2	Iqgap2	Q3UQ44				180.53	NaN	24.6557	NaN	18.2806	NaN	-5.09135				3.107e-28	26430000	1	0	1		2.9	0.6	26430000	0	1	0	1	3	0	1	1	4	1	Q3UQ44	Q3UQ44	Ras GTPase-activating-like protein IQGAP2	Iqgap2	By MS/MS	By matching
Ras GTPase-activating protein-binding protein 2	G3bp2	P97379-2;P97379				50.784	NaN	29.0354	NaN	24.7875	NaN	1.41555				5.2313e-54	550220000	11	0	11		27.2	0	550220000	0	9	0	0	10	0	9	9	10	9	P97379-2;P97379	P97379-2;P97379	Ras GTPase-activating protein-binding protein 2	G3bp2	By MS/MS	By matching
Ran-binding protein 9	Ranbp9	P69566;E9Q5D6				71.011	NaN	24.6708	NaN	20.1473	NaN	-3.22465				0.0012355	26709000	0	0	0		2.3	0	26709000	0	1	0	0	1	0	1	1	1	1	P69566;E9Q5D6	P69566;E9Q5D6	Ran-binding protein 9	Ranbp9	By MS/MS	By matching
Ran-binding protein 3	Ranbp3	Q9CT10				52.572	NaN	29.1387	NaN	24.6793	NaN	1.30735				1.3758e-36	591050000	8	0	8		26.3	0	591050000	0	9	0	0	9	0	9	9	9	9	Q9CT10	Q9CT10	Ran-binding protein 3	Ranbp3	By MS/MS	By matching
Ragulator complex protein LAMTOR5	Lamtor5	Q9D1L9;G3UW70				9.6418	NaN	27.8713	NaN	25.5494	NaN	2.17745				3.5122e-49	245530000	3	0	3		59.3	0	245530000	0	3	0	0	3	0	3	3	3	3	Q9D1L9;G3UW70	Q9D1L9;G3UW70	Ragulator complex protein LAMTOR5	Lamtor5	By MS/MS	By matching
Ragulator complex protein LAMTOR4	Lamtor4	Q8CF66				10.678	NaN	25.6387	NaN	24.6387	NaN	1.26675				0.0020541	52242000	2	0	2		19.2	0	52242000	0	1	0	0	1	0	1	1	1	1	Q8CF66	Q8CF66	Ragulator complex protein LAMTOR4	Lamtor4	By MS/MS	By matching
Ragulator complex protein LAMTOR2	Lamtor2	Q9JHS3;D3YTS4				13.48	NaN	27.3144	NaN	24.7295	NaN	1.35755				4.2163e-07	166900000	4	0	4		39.2	0	166900000	0	4	0	0	4	0	4	4	4	4	Q9JHS3;D3YTS4	Q9JHS3;D3YTS4	Ragulator complex protein LAMTOR2	Lamtor2	By MS/MS	By matching
Ragulator complex protein LAMTOR1	Lamtor1	Q9CQ22				17.749	NaN	27.4478	NaN	24.278	NaN	0.90605				5.1166e-26	183070000	3	0	3		50.3	0	183070000	0	4	0	0	4	0	4	4	4	4	Q9CQ22	Q9CQ22	Ragulator complex protein LAMTOR1	Lamtor1	By MS/MS	By matching
RAC-alpha serine/threonine-protein kinase	Akt1	D3Z783;P31750				50.98	NaN	24.3085	NaN	19.5536	NaN	-3.81835				1.8457e-05	20777000	0	0	0		3.9	0	20777000	0	1	0	0	1	0	1	1	1	1	D3Z783;P31750	D3Z783;P31750	RAC-alpha serine/threonine-protein kinase	Akt1	By MS/MS	By matching
Rac GTPase-activating protein 1	Racgap1	Q9WVM1;E9Q9N9				70.158	NaN	25.6551	NaN	20.5258	NaN	-2.84615				5.3697e-07	52839000	3	0	3		6.2	0	52839000	0	3	0	0	3	0	3	3	3	3	Q9WVM1;E9Q9N9	Q9WVM1	Rac GTPase-activating protein 1	Racgap1	By MS/MS	By matching
Rab-like protein 5	Rabl5	Q9DAI2				20.833	NaN	25.8296	NaN	22.2446	NaN	-1.12735				0.00057611	59633000	1	0	1		10.3	0	59633000	0	1	0	0	1	0	1	1	1	1	Q9DAI2	Q9DAI2	Rab-like protein 5	Rabl5	By MS/MS	By matching
Rab GTPase-binding effector protein 2	Rabep2	Q91WG2-2;Q91WG2-1;Q91WG2				54.333	NaN	25.594	NaN	20.8392	NaN	-2.53275				0.0067047	50648000	0	0	0		2.4	0	50648000	0	1	0	0	1	0	1	1	1	1	Q91WG2-2;Q91WG2-1;Q91WG2	Q91WG2-2;Q91WG2-1;Q91WG2	Rab GTPase-binding effector protein 2	Rabep2	By MS/MS	By matching
Rab GTPase-binding effector protein 1	Rabep1	Q3U983;O35551-4;O35551-2;O35551-3;O35551-5;O35551;O35551-6				28.315	NaN	23.7247	NaN	19.8179	NaN	-3.55405				0.0037831	13863000	1	0	1		5.8	0	13863000	0	1	0	0	1	0	1	1	1	1	Q3U983;O35551-4;O35551-2;O35551-3;O35551-5;O35551;O35551-6	Q3U983;O35551-4;O35551-2;O35551-3;O35551-5;O35551;O35551-6	Rab GTPase-binding effector protein 1	Rabep1	By MS/MS	By matching
Quinone oxidoreductase-like protein 1	Cryzl1	D3YU21;F7BGV1;Q921W4-2;D3YZD6;D3Z6I4;Q921W4				21.555	NaN	25.2499	NaN	21.7905	NaN	-1.58145				2.1348e-06	39901000	2	0	2		17.3	0	39901000	0	2	0	0	2	0	2	2	2	2	D3YU21;F7BGV1;Q921W4-2;D3YZD6;D3Z6I4;Q921W4	D3YU21;F7BGV1;Q921W4-2;D3YZD6;D3Z6I4;Q921W4	Quinone oxidoreductase-like protein 1	Cryzl1	By MS/MS	By matching
Pyruvate dehydrogenase protein X component, mitochondrial	Pdhx	Q8BKZ9;A2AWH7;A2AWH8				53.998	NaN	25.6435	NaN	21.0585	NaN	-2.31345				4.9088e-10	52416000	3	0	3		8.4	0	52416000	0	3	0	0	3	0	3	3	3	3	Q8BKZ9;A2AWH7;A2AWH8	Q8BKZ9	Pyruvate dehydrogenase protein X component, mitochondrial	Pdhx	By MS/MS	By matching
Pyruvate dehydrogenase E1 component subunit beta, mitochondrial	Pdhb	Q9D051				38.937	NaN	30.2301	NaN	25.8377	NaN	2.46575				5.0877e-74	1259400000	14	1	13		45.4	4.5	1259400000	0	10	1	1	10	1	10	10	10	10	Q9D051	Q9D051	Pyruvate dehydrogenase E1 component subunit beta, mitochondrial	Pdhb	By MS/MS	By MS/MS
Pyrroline-5-carboxylate reductase 1, mitochondrial	Pycr1	Q922W5;A2ABZ2;A2ABZ3				32.373	NaN	27.9994	NaN	23.9994	NaN	0.62745				4.9477e-37	268320000	5	0	5		31.4	3.6	268320000	0	4	0	1	7	0	4	4	7	4	Q922W5;A2ABZ2;A2ABZ3	Q922W5;A2ABZ2;A2ABZ3	Pyrroline-5-carboxylate reductase 1, mitochondrial	Pycr1	By MS/MS	By matching
Pyroglutamyl-peptidase 1	Pgpep1	Q9ESW8				22.934	NaN	25.1681	NaN	21.8461	NaN	-1.52585				1.615e-18	37700000	1	0	1		10	0	37700000	0	1	0	0	1	0	1	1	1	1	Q9ESW8	Q9ESW8	Pyroglutamyl-peptidase 1	Pgpep1	By MS/MS	By matching
Pyridoxal-dependent decarboxylase domain-containing protein 1	Pdxdc1	Q99K01-3;Q99K01;Q99K01-2;Q99K01-4;Q99K01-5;D3YZA7				78.542	NaN	27.4302	NaN	22.1823	NaN	-1.18965				6.4192e-31	180850000	6	0	6		14.4	0	180850000	0	6	0	0	6	0	6	6	6	6	Q99K01-3;Q99K01;Q99K01-2;Q99K01-4;Q99K01-5;D3YZA7	Q99K01-3;Q99K01;Q99K01-2;Q99K01-4;Q99K01-5;D3YZA7	Pyridoxal-dependent decarboxylase domain-containing protein 1	Pdxdc1	By MS/MS	By matching
Pyridoxal phosphate phosphatase	Pdxp	P60487				31.512	NaN	24.0169	NaN	19.8469	NaN	-3.52505				0.0041595	16975000	1	0	1		3.1	0	16975000	0	1	0	0	1	0	1	1	1	1	P60487	P60487	Pyridoxal phosphate phosphatase	Pdxp	By MS/MS	By matching
PX domain-containing protein kinase-like protein	Pxk	Q8BX57-2;Q8BX57				58.516	NaN	NaN	NaN	NaN	NaN	NaN				0.0032435	0	2	0	2		2.5	0	0	0	1	0	0	1	0	1	1	1	1	Q8BX57-2;Q8BX57	Q8BX57-2;Q8BX57	PX domain-containing protein kinase-like protein	Pxk	By MS/MS	By matching
Putative tRNA pseudouridine synthase Pus10	Pus10	Q9D3U0				59.71	NaN	23.5212	NaN	18.6632	NaN	-4.70875				2.7681e-05	12039000	1	0	1		3.4	0	12039000	0	1	0	0	1	0	1	1	1	1	Q9D3U0	Q9D3U0	Putative tRNA pseudouridine synthase Pus10	Pus10	By MS/MS	By matching
Putative phospholipase B-like 2;Putative phospholipase B-like 2 28 kDa form;Putative phospholipase B-like 2 40 kDa form;Putative phospholipase B-like 2 15 kDa form	Plbd2	Q3TCN2;Q3TCN2-2				66.289	NaN	29.2575	NaN	24.5571	NaN	1.18515				2.1469e-53	641770000	16	0	16		32.8	0	641770000	0	12	0	0	12	0	12	12	12	12	Q3TCN2;Q3TCN2-2	Q3TCN2;Q3TCN2-2	Putative phospholipase B-like 2;Putative phospholipase B-like 2 28 kDa form;Putative phospholipase B-like 2 40 kDa form;Putative phospholipase B-like 2 15 kDa form	Plbd2	By MS/MS	By matching
Putative hydrolase RBBP9	Rbbp9	O88851				20.911	NaN	28.2086	NaN	24.8866	NaN	1.51465				2.0639e-25	310190000	6	0	6		50	0	310190000	0	6	0	0	6	0	6	6	6	6	O88851	O88851	Putative hydrolase RBBP9	Rbbp9	By MS/MS	By matching
Putative ATP-dependent Clp protease proteolytic subunit, mitochondrial	Clpp	O88696				29.8	NaN	28.2159	NaN	24.309	NaN	0.93705				6.2458e-59	311760000	5	0	5		28.3	0	311760000	0	6	0	0	6	0	6	6	6	6	O88696	O88696	Putative ATP-dependent Clp protease proteolytic subunit, mitochondrial	Clpp	By MS/MS	By matching
Putative ataxin-7-like protein 3B	Atxn7l3b	Q3UD01				10.731	NaN	24.7686	NaN	22.4466	NaN	-0.92535				1.564e-11	28581000	2	0	2		35.1	0	28581000	0	2	0	0	2	0	2	2	2	2	Q3UD01	Q3UD01	Putative ataxin-7-like protein 3B	Atxn7l3b	By MS/MS	By matching
Putative adenosylhomocysteinase 2	Ahcyl1	Q80SW1;F7ATQ6;D3Z2Q0;H3BKT5;F8WI65;Q68FL4-2;F8WGT1;Q68FL4;E9PV16				58.951	NaN	25.2144	NaN	20.514	NaN	-2.85795				7.3276e-14	38931000	4	1	3		9.8	3.2	38931000	0	3	1	1	3	1	3	3	3	3	Q80SW1;F7ATQ6;D3Z2Q0;H3BKT5;F8WI65;Q68FL4-2;F8WGT1;Q68FL4;E9PV16	Q80SW1	Putative adenosylhomocysteinase 2	Ahcyl1	By MS/MS	By MS/MS
Purine nucleoside phosphorylase	Pnp	Q543K9;P23492;Q9D8C9				32.263	NaN	29.9591	NaN	25.9591	NaN	2.58715				4.749e-41	1043700000	13	0	13		62.3	0	1043700000	0	11	0	0	11	0	11	11	11	11	Q543K9;P23492;Q9D8C9	Q543K9;P23492	Purine nucleoside phosphorylase	Pnp	By MS/MS	By matching
Pumilio domain-containing protein KIAA0020	Kiaa0020	Q8BKS9				72.799	NaN	26.3633	NaN	21.3189	NaN	-2.05305				2.1459e-19	86327000	6	0	6		11.9	0	86327000	0	5	0	0	5	0	5	5	5	5	Q8BKS9	Q8BKS9	Pumilio domain-containing protein KIAA0020	Kiaa0020	By MS/MS	By matching
Protein zyg-11 homolog B	Zyg11b	Q3UFS0-2;Q3UFS0-3;Q3UFS0				50.102	NaN	NaN	NaN	NaN	NaN	NaN				2.6236e-07	0	1	0	1		2.5	0	0	0	1	0	0	1	0	1	1	1	1	Q3UFS0-2;Q3UFS0-3;Q3UFS0	Q3UFS0-2;Q3UFS0-3;Q3UFS0	Protein zyg-11 homolog B	Zyg11b	By MS/MS	By matching
Protein zwilch homolog	Zwilch	H3BKB9;Q8R060;G3X9Z0;H3BKZ0;H3BJ52;H3BJF6;H3BIZ1;D3Z6K4				33.83	NaN	NaN	NaN	NaN	NaN	NaN				7.0998e-06	0	3	0	3		10.9	0	0	0	3	0	0	3	0	3	3	3	3	H3BKB9;Q8R060;G3X9Z0;H3BKZ0;H3BJ52;H3BJF6;H3BIZ1;D3Z6K4	H3BKB9;Q8R060;G3X9Z0;H3BKZ0;H3BJ52	Protein zwilch homolog	Zwilch	By MS/MS	By matching
Protein Wiz	Wiz	G5E8J8;O88286-2;F6ZBR8;O88286-3;O88286				102.93	NaN	23.8922	NaN	18.2197	NaN	-5.15225				0.0015207	15569000	1	0	1		1.8	0	15569000	0	1	0	0	1	0	1	1	1	1	G5E8J8;O88286-2;F6ZBR8;O88286-3;O88286	G5E8J8;O88286-2;F6ZBR8;O88286-3;O88286	Protein Wiz	Wiz	By MS/MS	By matching
Protein unc-80 homolog	Unc80	Q8BLN6;B8XCJ6				363.5	NaN	26.8252	NaN	19.6755	NaN	-3.69645				0.0027199	118900000	1	0	1		0.5	0	118900000	0	1	0	0	1	0	1	1	1	1	Q8BLN6;B8XCJ6	Q8BLN6;B8XCJ6	Protein unc-80 homolog	Unc80	By MS/MS	By matching
Protein unc-45 homolog A	Unc45a	Q99KD5				103.45	NaN	22.425	NaN	16.5921	NaN	-6.77985				1.6449e-06	5631200	2	0	2		2.1	0	5631200	0	1	0	0	1	0	1	1	1	1	Q99KD5	Q99KD5	Protein unc-45 homolog A	Unc45a	By MS/MS	By matching
Protein unc-119 homolog B	Unc119b	Q8C4B4;Q8C4B4-2				28.302	NaN	NaN	NaN	NaN	NaN	NaN				1.1128e-07	0	1	0	1		11.6	3.6	0	0	1	0	1	2	0	1	1	2	1	Q8C4B4;Q8C4B4-2	Q8C4B4;Q8C4B4-2	Protein unc-119 homolog B	Unc119b	By MS/MS	By matching
Protein transport protein Sec61 subunit gamma	Sec61g	P60060				7.7412	NaN	NaN	NaN	NaN	NaN	NaN				0.0075451	0	1	0	1		17.6	0	0	0	1	0	0	1	0	1	1	1	1	P60060	P60060	Protein transport protein Sec61 subunit gamma	Sec61g	By MS/MS	By matching
Protein TBRG4	Tbrg4	Q91YM4-2;Q91YM4;E9PUT1;Q5SWP0;Q5SWP1				68.141	NaN	26.4756	NaN	21.5214	NaN	-1.85055				1.9766e-11	93315000	3	0	3		9.7	0	93315000	0	3	0	0	3	0	3	3	3	3	Q91YM4-2;Q91YM4;E9PUT1;Q5SWP0;Q5SWP1	Q91YM4-2;Q91YM4;E9PUT1	Protein TBRG4	Tbrg4	By MS/MS	By matching
Protein SSXT	Ss18	Q8BKL1;Q8BJJ6;Q62280				37.988	NaN	25.8355	NaN	23.5136	NaN	0.14165				9.8188e-10	59878000	3	0	3		7.6	0	59878000	0	2	0	0	2	0	2	2	2	2	Q8BKL1;Q8BJJ6;Q62280	Q8BKL1;Q8BJJ6;Q62280	Protein SSXT	Ss18	By MS/MS	By matching
Protein SON	Son	Q9QX47-2;Q9QX47-4;H9KV01;H9KV15;Q9QX47-3;Q9QX47;H9KV00;H9KV02				230.02	NaN	28.4668	NaN	22.4895	NaN	-0.88245				2.7569e-25	370980000	7	0	7		6.5	0	370980000	0	8	0	0	8	0	8	8	8	8	Q9QX47-2;Q9QX47-4;H9KV01;H9KV15;Q9QX47-3;Q9QX47;H9KV00;H9KV02	Q9QX47-2;Q9QX47-4;H9KV01;H9KV15;Q9QX47-3;Q9QX47;H9KV00	Protein SON	Son	By MS/MS	By matching
Protein Smaug homolog 2	Samd4b	Q80XS6;G5E8A7				75.023	NaN	22.8714	NaN	18.2276	NaN	-5.14435				0.0014576	7673200	1	0	1		1.6	0	7673200	0	1	0	0	1	0	1	1	1	1	Q80XS6;G5E8A7	Q80XS6;G5E8A7	Protein Smaug homolog 2	Samd4b	By MS/MS	By matching
Protein SCAF8	Scaf4;Scaf8	Q7TSH6;Q6PFF0;Q6DID3				129.05	NaN	NaN	NaN	NaN	NaN	NaN				0.015284	0	1	0	1		0.6	0	0	0	1	0	0	1	0	1	1	1	1	Q7TSH6;Q6PFF0;Q6DID3	Q7TSH6;Q6PFF0;Q6DID3	Protein SCAF8	Scaf4;Scaf8	By MS/MS	By matching
Protein SAAL1	Saal1	Q9D2C2-2;Q9D2C2				48.234	NaN	23.8434	NaN	19.2584	NaN	-4.11355				3.1493e-14	15051000	2	0	2		6.5	0	15051000	0	2	0	0	2	0	2	2	2	2	Q9D2C2-2;Q9D2C2	Q9D2C2-2;Q9D2C2	Protein SAAL1	Saal1	By MS/MS	By matching
Protein S100-B	S100b	P50114				10.728	NaN	24.7766	NaN	23.1917	NaN	-0.18025				8.2945e-05	28741000	1	0	1		16.3	0	28741000	0	1	0	0	1	0	1	1	1	1	P50114	P50114	Protein S100-B	S100b	By MS/MS	By matching
Protein S100-A4	S100a4	P07091;D3YUT9				11.721	NaN	24.5942	NaN	22.2722	NaN	-1.09975				5.6024e-06	25327000	1	0	1		16.8	0	25327000	0	1	0	0	1	0	1	1	1	1	P07091;D3YUT9	P07091;D3YUT9	Protein S100-A4	S100a4	By MS/MS	By matching
Protein S100-A10	S100a10	P08207				11.186	NaN	27.6368	NaN	25.6368	NaN	2.26485				1.2943e-07	208690000	2	0	2		27.8	0	208690000	0	2	0	0	2	0	2	2	2	2	P08207	P08207	Protein S100-A10	S100a10	By MS/MS	By matching
Protein RUFY3	Rufy3	Q9D394;Q9D394-3;Q9D394-4;Q9D394-2				53.006	NaN	24.6291	NaN	19.9287	NaN	-3.44325				7.7899e-09	25948000	1	0	1		4.5	0	25948000	0	1	0	0	1	0	1	1	1	1	Q9D394;Q9D394-3;Q9D394-4;Q9D394-2	Q9D394;Q9D394-3;Q9D394-4;Q9D394-2	Protein RUFY3	Rufy3	By MS/MS	By matching
Protein RTF2 homolog	Rtfdc1	Q99K95				33.934	NaN	23.3196	NaN	19.2322	NaN	-4.13975				1.0178e-14	10469000	2	0	2		6.5	0	10469000	0	1	0	0	1	0	1	1	1	1	Q99K95	Q99K95	Protein RTF2 homolog	Rtfdc1	By MS/MS	By matching
Protein RRP5 homolog	Pdcd11	Q6NS46				207.78	NaN	24.9472	NaN	18.3926	NaN	-4.97935				4.3311e-08	32349000	5	0	5		2.5	0	32349000	0	4	0	0	4	0	4	4	4	4	Q6NS46	Q6NS46	Protein RRP5 homolog	Pdcd11	By MS/MS	By matching
Protein RMD5 homolog A	Rmnd5a	Q80YQ8				43.992	NaN	NaN	NaN	NaN	NaN	NaN				0.0084614	0	1	1	0		0	3.1	0	0	0	1	1	0	1	0	1	1	1	Q80YQ8	Q80YQ8	Protein RMD5 homolog A	Rmnd5a	By matching	By MS/MS
Protein regulator of cytokinesis 1	Prc1	G3XA79;G3UY19;Q99K43;G3UW86;G3UWQ7;G3UXT4;G3UYX6				61.73	NaN	27.0243	NaN	22.3804	NaN	-0.99155				1.0608e-18	136500000	4	0	4		11.8	0	136500000	0	4	0	0	4	0	4	4	4	4	G3XA79;G3UY19;Q99K43;G3UW86;G3UWQ7;G3UXT4;G3UYX6	G3XA79;G3UY19;Q99K43;G3UW86;G3UWQ7;G3UXT4	Protein regulator of cytokinesis 1	Prc1	By MS/MS	By matching
Protein Red	Ik	Q9Z1M8				65.615	NaN	28.4021	NaN	23.9426	NaN	0.57065				1.3809e-33	354710000	8	0	8		18	0	354710000	0	8	0	0	8	0	8	8	8	8	Q9Z1M8	Q9Z1M8	Protein Red	Ik	By MS/MS	By matching
Protein QIL1	Qil1	Q8R404				13.373	NaN	27.6164	NaN	26.0315	NaN	2.65955				6.5099e-06	205760000	2	0	2		28.6	0	205760000	0	3	0	0	3	0	3	3	3	3	Q8R404	Q8R404	Protein QIL1	Qil1	By MS/MS	By matching
Protein PRRC2C	Prrc2c	S4R294;S4R2J9;Q3TLH4-5;Q3TLH4;S4R298;S4R2E2				298.11	NaN	25.2037	NaN	18.6491	NaN	-4.72285				9.7192e-08	38643000	3	0	3		1.3	0	38643000	0	3	0	0	3	0	3	3	3	3	S4R294;S4R2J9;Q3TLH4-5;Q3TLH4;S4R298;S4R2E2	S4R294;S4R2J9;Q3TLH4-5;Q3TLH4	Protein PRRC2C	Prrc2c	By MS/MS	By matching
Protein PRRC2A	Prrc2a	G3UX48;Q7TSC1				219.46	NaN	26.4538	NaN	19.7814	NaN	-3.59055				1.5494e-09	91915000	4	0	4		3.3	0	91915000	0	4	0	0	4	0	4	4	4	4	G3UX48;Q7TSC1	G3UX48;Q7TSC1	Protein PRRC2A	Prrc2a	By MS/MS	By matching
Protein PRRC1	Prrc1	Q3UPH1				46.297	NaN	27.548	NaN	23.8476	NaN	0.47565				3.2084e-20	196240000	5	0	5		17.8	0	196240000	0	5	0	0	5	0	5	5	5	5	Q3UPH1	Q3UPH1	Protein PRRC1	Prrc1	By MS/MS	By matching
Protein polybromo-1	Pbrm1	E9Q7L3;D3Z1W6;E9Q7L2;Q8BSQ9-2;Q8BSQ9;D3Z1N4;E9Q4Y5;F8VQD1;F6THL5;D3YYF2;D3Z3R4;D6RIL0;D6RI94				182.12	NaN	26.7878	NaN	20.4302	NaN	-2.94175				1.9519e-17	115860000	5	0	5		5.3	0	115860000	0	6	0	0	6	0	6	6	6	6	E9Q7L3;D3Z1W6;E9Q7L2;Q8BSQ9-2;Q8BSQ9;D3Z1N4;E9Q4Y5;F8VQD1;F6THL5;D3YYF2;D3Z3R4;D6RIL0;D6RI94	E9Q7L3;D3Z1W6;E9Q7L2;Q8BSQ9-2;Q8BSQ9;D3Z1N4;E9Q4Y5;F8VQD1;F6THL5;D3YYF2	Protein polybromo-1	Pbrm1	By MS/MS	By matching
Protein phosphatase 1G	Ppm1g	Q61074				58.727	NaN	26.3393	NaN	21.8157	NaN	-1.55625				9.3484e-15	84903000	4	0	4		10	0	84903000	0	4	0	0	4	0	4	4	4	4	Q61074	Q61074	Protein phosphatase 1G	Ppm1g	By MS/MS	By matching
Protein phosphatase 1B	Ppm1b	P36993-2;P36993-4;P36993;P36993-3;P36993-5;Q99NF7				42.98	NaN	26.6637	NaN	22.2714	NaN	-1.10055				8.1291e-12	106310000	2	0	2		12.9	0	106310000	0	3	0	0	3	0	2	2	3	3	P36993-2;P36993-4;P36993;P36993-3;P36993-5;Q99NF7	P36993-2;P36993-4;P36993;P36993-3;P36993-5;Q99NF7	Protein phosphatase 1B	Ppm1b	By MS/MS	By matching
Protein phosphatase 1A	Ppm1a	P49443				42.432	NaN	24.7477	NaN	20.2883	NaN	-3.08365				0.00012304	28171000	1	0	1		6.3	0	28171000	0	1	0	0	2	0	1	1	2	1	P49443	P49443	Protein phosphatase 1A	Ppm1a	By MS/MS	By matching
Protein phosphatase 1 regulatory subunit 14B	Ppp1r14b	Q62084				15.957	NaN	29.5998	NaN	27.0148	NaN	3.64285				9.342e-42	813620000	6	0	6		57.8	0	813620000	0	4	0	0	4	0	4	4	4	4	Q62084	Q62084	Protein phosphatase 1 regulatory subunit 14B	Ppp1r14b	By MS/MS	By matching
Protein phosphatase 1 regulatory subunit 12A	Ppp1r12a	Q9DBR7-2;Q9DBR7				111.81	NaN	26.7948	NaN	21.2097	NaN	-2.16225				1.3222e-11	116420000	3	0	3		6.5	0	116420000	0	4	0	0	4	0	4	4	4	4	Q9DBR7-2;Q9DBR7	Q9DBR7-2;Q9DBR7	Protein phosphatase 1 regulatory subunit 12A	Ppp1r12a	By MS/MS	By matching
Protein phosphatase 1 regulatory subunit 11	Ppp1r11	G3UZ30;Q8K1L5;A5A4Y9				13.836	NaN	26.9031	NaN	24.3182	NaN	0.94625				7.0538e-13	125500000	2	0	2		14.2	0	125500000	0	2	0	0	2	0	2	2	2	2	G3UZ30;Q8K1L5;A5A4Y9	G3UZ30;Q8K1L5;A5A4Y9	Protein phosphatase 1 regulatory subunit 11	Ppp1r11	By MS/MS	By matching
Protein O-glucosyltransferase 1	Poglut1	Q8BYB9				46.379	NaN	24.1889	NaN	19.6654	NaN	-3.70655				0.0033342	19124000	2	0	2		4.8	0	19124000	0	2	0	0	2	0	2	2	2	2	Q8BYB9	Q8BYB9	Protein O-glucosyltransferase 1	Poglut1	By MS/MS	By matching
Protein NipSnap homolog 3B	Nipsnap3b	Q9CQE1;B1AWZ5				28.308	NaN	28.2082	NaN	24.5078	NaN	1.13585				3.0426e-15	310110000	3	0	3		27.5	0	310110000	0	5	0	0	5	0	5	5	5	5	Q9CQE1;B1AWZ5	Q9CQE1;B1AWZ5	Protein NipSnap homolog 3B	Nipsnap3b	By MS/MS	By matching
Protein NipSnap homolog 2	Gbas	Q7TMG8;O55126				32.898	NaN	28.4667	NaN	24.6038	NaN	1.23185				4.9306e-27	407940000	8	0	8		32.4	0	407940000	0	5	0	0	5	0	5	5	5	5	Q7TMG8;O55126	Q7TMG8;O55126	Protein NipSnap homolog 2	Gbas	By MS/MS	By matching
Protein NEDD1	Nedd1	P33215-2;P33215				54.383	NaN	NaN	NaN	NaN	NaN	NaN				2.6615e-10	0	1	0	1		2.6	0	0	0	1	0	0	1	0	1	1	1	1	P33215-2;P33215	P33215-2;P33215	Protein NEDD1	Nedd1	By MS/MS	By matching
Protein MAK16 homolog	Mak16	Q8BGS0-2;Q8BGS0				34.424	NaN	26.3852	NaN	22.8002	NaN	-0.57175				1.3833e-11	87646000	2	0	2		12.1	0	87646000	0	3	0	0	3	0	3	3	3	3	Q8BGS0-2;Q8BGS0	Q8BGS0-2;Q8BGS0	Protein MAK16 homolog	Mak16	By MS/MS	By matching
Protein LZIC	Lzic	Q8K3C3;B1AS03;B1AS04				21.536	NaN	27.1484	NaN	23.9785	NaN	0.60655				9.8686e-13	148760000	3	0	3		32.6	0	148760000	0	3	0	0	3	0	3	3	3	3	Q8K3C3;B1AS03;B1AS04	Q8K3C3	Protein LZIC	Lzic	By MS/MS	By matching
Protein LYRIC	Mtdh	F6QHD1;F6QFT1;Q80WJ7;E9PUX0;F6ZQL0;F6ZSG0				40.271	NaN	24.2833	NaN	20.3764	NaN	-2.99555				0.00016823	20417000	2	0	2		8.2	0	20417000	0	2	0	0	2	0	2	2	2	2	F6QHD1;F6QFT1;Q80WJ7;E9PUX0;F6ZQL0;F6ZSG0	F6QHD1;F6QFT1;Q80WJ7;E9PUX0;F6ZQL0;F6ZSG0	Protein LYRIC	Mtdh	By MS/MS	By matching
Protein LSM14 homolog A	Lsm14a	Q8K2F8;F6X2V9				50.545	NaN	28.0647	NaN	23.7427	NaN	0.37075				7.4579e-16	280750000	6	0	6		11.9	0	280750000	0	5	0	0	5	0	5	5	5	5	Q8K2F8;F6X2V9	Q8K2F8	Protein LSM14 homolog A	Lsm14a	By MS/MS	By matching
Protein kinase C beta type;Protein kinase C;Protein kinase C alpha type	Prkcb;Prkca	P68404;Q4VA93;P68404-2;Q3TQ39;P20444				76.75	NaN	25.1933	NaN	20.0641	NaN	-3.30785				0.00029412	38366000	2	0	2		3.7	0	38366000	0	2	0	0	2	0	2	2	2	2	P68404;Q4VA93;P68404-2;Q3TQ39;P20444	P68404;Q4VA93;P68404-2;Q3TQ39;P20444	Protein kinase C beta type;Protein kinase C;Protein kinase C alpha type	Prkcb;Prkca	By MS/MS	By matching
Protein IWS1 homolog	Iws1	Q8C1D8;Q8C1D8-2				85.247	NaN	25.7632	NaN	20.5933	NaN	-2.77865				5.1544e-06	56952000	1	0	1		4.7	0	56952000	0	2	0	0	2	0	2	2	2	2	Q8C1D8;Q8C1D8-2	Q8C1D8;Q8C1D8-2	Protein IWS1 homolog	Iws1	By MS/MS	By matching
Protein Hook homolog 3	Hook3	Q8BUK6;F6W1A2				83.217	NaN	26.6155	NaN	21.4863	NaN	-1.88565				7.4323e-20	102820000	6	0	6		10.6	0	102820000	0	6	0	0	6	0	6	6	6	6	Q8BUK6;F6W1A2	Q8BUK6;F6W1A2	Protein Hook homolog 3	Hook3	By MS/MS	By matching
Protein Hikeshi	l7Rn6;L7rn6	G5E8I4;Q9DD02				9.7171	NaN	24.3212	NaN	23.3211	NaN	-0.05085				2.123e-06	20961000	1	0	1		14.4	0	20961000	0	1	0	0	1	0	1	1	1	1	G5E8I4;Q9DD02	G5E8I4;Q9DD02	Protein Hikeshi	l7Rn6;L7rn6	By MS/MS	By matching
Protein GPR107	Gpr107	Q8BUV8				62.055	NaN	NaN	NaN	NaN	NaN	NaN				0.0030405	0	1	1	0		0	1.8	0	0	0	1	1	0	1	0	1	1	1	Q8BUV8	Q8BUV8	Protein GPR107	Gpr107	By matching	By MS/MS
Protein FRG1	Frg1	P97376				29.127	NaN	27.735	NaN	24.0346	NaN	0.66265				1.4916e-09	223390000	3	0	3		15.5	0	223390000	0	4	0	0	4	0	4	4	4	4	P97376	P97376	Protein FRG1	Frg1	By MS/MS	By matching
Protein farnesyltransferase/geranylgeranyltransferase type-1 subunit alpha	Fnta	Q61239				44.013	NaN	27.3135	NaN	23.3134	NaN	-0.05855				3.3482e-30	166790000	8	1	7		17.8	2.1	166790000	0	6	1	1	6	1	6	6	6	6	Q61239	Q61239	Protein farnesyltransferase/geranylgeranyltransferase type-1 subunit alpha	Fnta	By MS/MS	By MS/MS
Protein FAM91A1	Fam91a1	Q3UVG3				93.462	NaN	25.4654	NaN	20.1435	NaN	-3.22845				1.2438e-06	46330000	3	0	3		5.6	0	46330000	0	2	0	0	2	0	2	2	2	2	Q3UVG3	Q3UVG3	Protein FAM91A1	Fam91a1	By MS/MS	By matching
Protein FAM76B	Fam76b	D6RG49;Q80XP8;A2ADS1;Q922G2-2;Q922G2				26.649	NaN	25.6691	NaN	21.9687	NaN	-1.40325				5.2973e-17	53355000	4	0	4		21.5	0	53355000	0	4	0	0	4	0	4	4	4	4	D6RG49;Q80XP8;A2ADS1;Q922G2-2;Q922G2	D6RG49;Q80XP8	Protein FAM76B	Fam76b	By MS/MS	By matching
Protein FAM65A	Fam65a	Q68FE6				132.35	NaN	22.9068	NaN	17.3218	NaN	-6.05015				7.1168e-05	7864000	1	0	1		1.2	0	7864000	0	1	0	0	1	0	1	1	1	1	Q68FE6	Q68FE6	Protein FAM65A	Fam65a	By MS/MS	By matching
Protein FAM63B	Fam63b	Q6PDI6-3;Q6PDI6				41.21	NaN	NaN	NaN	NaN	NaN	NaN				1.5128e-07	0	1	1	0		0	3.9	0	0	0	1	1	0	1	0	1	1	1	Q6PDI6-3;Q6PDI6	Q6PDI6-3;Q6PDI6	Protein FAM63B	Fam63b	By matching	By MS/MS
Protein FAM50A	Fam50a	Q9WV03;Q9WTJ8				40.251	NaN	28.399	NaN	24.399	NaN	1.02705				1.1187e-17	353950000	5	0	5		16.5	0	353950000	0	4	0	0	4	0	4	4	4	4	Q9WV03;Q9WTJ8	Q9WV03	Protein FAM50A	Fam50a	By MS/MS	By matching
Protein FAM45A	Fam45a	Q3TH34;Q9D8N2				26.595	NaN	NaN	NaN	NaN	NaN	NaN				9.124e-15	0	1	0	1		6.4	0	0	0	1	0	0	1	0	1	1	1	1	Q3TH34;Q9D8N2	Q3TH34;Q9D8N2	Protein FAM45A	Fam45a	By MS/MS	By matching
Protein FAM3C	Fam3c	E9Q0W5;G3X9I1;Q91VU0;G5E911;E9Q8C5;E9Q6F0				16.519	NaN	26.0226	NaN	22.7007	NaN	-0.67125				6.3204e-08	68168000	2	0	2		19.1	0	68168000	0	2	0	0	2	0	2	2	2	2	E9Q0W5;G3X9I1;Q91VU0;G5E911;E9Q8C5;E9Q6F0	E9Q0W5;G3X9I1;Q91VU0;G5E911;E9Q8C5;E9Q6F0	Protein FAM3C	Fam3c	By MS/MS	By matching
Protein FAM207A	Fam207a	P58468				24.814	NaN	24.9547	NaN	21.7848	NaN	-1.58715				0.0001245	32518000	2	0	2		8.2	0	32518000	0	2	0	0	2	0	2	2	2	2	P58468	P58468	Protein FAM207A	Fam207a	By MS/MS	By matching
Protein FAM195B	Fam195b	Q3UGS4				11.101	NaN	26.5898	NaN	23.7824	NaN	0.41045				5.3078e-06	101000000	4	1	3		22.7	11.3	101000000	0	2	1	1	2	1	2	2	2	2	Q3UGS4	Q3UGS4	Protein FAM195B	Fam195b	By MS/MS	By MS/MS
Protein FAM192A	Fam192a	Q91WE2				28.702	NaN	23.5418	NaN	19.8414	NaN	-3.53055				4.681e-13	12212000	2	0	2		10.2	0	12212000	0	2	0	0	2	0	2	2	2	2	Q91WE2	Q91WE2	Protein FAM192A	Fam192a	By MS/MS	By matching
Protein FAM168A	Fam168a	Q8BGZ2-2;Q8BGZ2				25.061	NaN	NaN	NaN	NaN	NaN	NaN				0.0018624	0	1	0	1		4.3	0	0	0	1	0	0	1	0	1	1	1	1	Q8BGZ2-2;Q8BGZ2	Q8BGZ2-2;Q8BGZ2	Protein FAM168A	Fam168a	By MS/MS	By matching
Protein FAM162A	Fam162a	Q9D6U8				17.725	NaN	28.846	NaN	25.5241	NaN	2.15215				1.0246e-20	482520000	6	0	6		32.3	0	482520000	0	4	0	0	4	0	4	4	4	4	Q9D6U8	Q9D6U8	Protein FAM162A	Fam162a	By MS/MS	By matching
Protein FAM160B1	Fam160b1	Q8CDM8-2;Q8CDM8				58.532	NaN	23.9545	NaN	19.254	NaN	-4.11795				0.00054318	16256000	1	0	1		5.2	0	16256000	0	1	0	0	1	0	1	1	1	1	Q8CDM8-2;Q8CDM8	Q8CDM8-2;Q8CDM8	Protein FAM160B1	Fam160b1	By MS/MS	By matching
Protein FAM136A	Fam136a	Q9CR98				15.674	NaN	28.5399	NaN	25.218	NaN	1.84605				3.049e-49	390270000	7	0	7		51.4	0	390270000	0	5	0	0	5	0	5	5	5	5	Q9CR98	Q9CR98	Protein FAM136A	Fam136a	By MS/MS	By matching
Protein FAM114A2	Fam114a2	Q8VE88-2;Q8VE88				53.375	NaN	26.0912	NaN	21.3363	NaN	-2.03565				9.3649e-16	71488000	5	0	5		15.5	0	71488000	0	4	0	0	4	0	4	4	4	4	Q8VE88-2;Q8VE88	Q8VE88-2;Q8VE88	Protein FAM114A2	Fam114a2	By MS/MS	By matching
Protein FADD	Fadd	Q61160				22.96	NaN	24.4606	NaN	21.2908	NaN	-2.08115				2.2392e-07	23088000	2	0	2		21	0	23088000	0	2	0	0	2	0	2	2	2	2	Q61160	Q61160	Protein FADD	Fadd	By MS/MS	By matching
Protein enabled homolog	Enah	Q03173-6;Q03173-3;Q03173-4;E9QKR1;Q03173-5;J3QNM3;E9QKQ9;Q03173;E9QLZ9;Q03173-2				56.356	NaN	28.9774	NaN	24.518	NaN	1.14605				2.8257e-85	528530000	11	0	11		32.9	0	528530000	0	11	0	0	11	0	11	11	11	11	Q03173-6;Q03173-3;Q03173-4;E9QKR1;Q03173-5;J3QNM3;E9QKQ9;Q03173;E9QLZ9;Q03173-2	Q03173-6;Q03173-3;Q03173-4;E9QKR1;Q03173-5;J3QNM3;E9QKQ9;Q03173;E9QLZ9;Q03173-2	Protein enabled homolog	Enah	By MS/MS	By matching
Protein Dr1	Dr1	Q91WV0				19.43	NaN	25.8453	NaN	23.038	NaN	-0.33395				5.2787e-12	60287000	2	0	2		13.6	0	60287000	0	1	0	0	1	0	1	1	1	1	Q91WV0	Q91WV0	Protein Dr1	Dr1	By MS/MS	By matching
Protein disulfide-isomerase A5	Pdia5	Q921X9				59.266	NaN	28.2513	NaN	23.7278	NaN	0.35585				4.007e-42	319510000	10	0	10		28.6	0	319510000	0	8	0	0	8	0	8	8	8	8	Q921X9	Q921X9	Protein disulfide-isomerase A5	Pdia5	By MS/MS	By matching
Protein diaphanous homolog 2	Diaph2;Diap2	O70566;Q6W4W7;E9Q4U7				124.87	NaN	21.9906	NaN	16.2627	NaN	-7.10925				0.00056433	4167100	0	0	0		1.7	0	4167100	0	1	0	0	1	0	1	1	1	1	O70566;Q6W4W7;E9Q4U7	O70566;Q6W4W7;E9Q4U7	Protein diaphanous homolog 2	Diaph2;Diap2	By MS/MS	By matching
Protein DDI1 homolog 2	Ddi2	A2ADY9				44.59	NaN	25.2935	NaN	20.9012	NaN	-2.47075				5.4274e-06	41124000	1	0	1		2.3	0	41124000	0	1	0	0	1	0	1	1	1	1	A2ADY9	A2ADY9	Protein DDI1 homolog 2	Ddi2	By MS/MS	By matching
Protein CutA	Cuta	D5MCW4;Q9CQ89				16.453	NaN	25.6469	NaN	23.6469	NaN	0.27495				5.2067e-05	52541000	1	0	1		9.1	0	52541000	0	1	0	0	1	0	1	1	1	1	D5MCW4;Q9CQ89	D5MCW4;Q9CQ89	Protein CutA	Cuta	By MS/MS	By matching
Protein CREG1	Creg1	K4DI63;O88668				11.021	NaN	26.2798	NaN	23.6948	NaN	0.32285				0.0042468	81471000	1	0	1		11.7	0	81471000	0	1	0	0	1	0	1	1	1	1	K4DI63;O88668	K4DI63;O88668	Protein CREG1	Creg1	By MS/MS	By matching
Protein CMSS1	Cmss1	Q9CZT6				31.593	NaN	25.1308	NaN	21.5459	NaN	-1.82605				2.606e-05	36739000	1	0	1		6.2	0	36739000	0	1	0	0	1	0	1	1	1	1	Q9CZT6	Q9CZT6	Protein CMSS1	Cmss1	By MS/MS	By matching
Protein CDV3	Cdv3	Q4VAA2-2;Q4VAA2;F8WGL9				24.338	NaN	28.638	NaN	24.7311	NaN	1.35915				2.7562e-52	417740000	7	0	7		47.5	0	417740000	0	5	0	0	5	0	5	5	5	5	Q4VAA2-2;Q4VAA2;F8WGL9	Q4VAA2-2;Q4VAA2;F8WGL9	Protein CDV3	Cdv3	By MS/MS	By matching
Protein CASC3	Casc3	Q8K3W3				75.769	NaN	NaN	NaN	NaN	NaN	NaN				0.010454	0	1	0	1		1.3	0	0	0	1	0	0	1	0	1	1	1	1	Q8K3W3	Q8K3W3	Protein CASC3	Casc3	By MS/MS	By matching
Protein canopy homolog 4	Cnpy4	Q8BQ47;D3Z0T5				28.093	NaN	27.6619	NaN	24.0769	NaN	0.70495				2.1592e-15	212360000	4	0	4		20.4	0	212360000	0	4	0	0	4	0	4	4	4	4	Q8BQ47;D3Z0T5	Q8BQ47;D3Z0T5	Protein canopy homolog 4	Cnpy4	By MS/MS	By matching
Protein canopy homolog 3	Cnpy3	Q9DAU1;Q9DAU1-2				30.537	NaN	28.2082	NaN	24.1208	NaN	0.74885				6.1866e-27	310110000	1	0	1		14.1	0	310110000	0	3	0	0	3	0	3	3	3	3	Q9DAU1;Q9DAU1-2	Q9DAU1;Q9DAU1-2	Protein canopy homolog 3	Cnpy3	By MS/MS	By matching
Protein canopy homolog 2	Cnpy2	Q9QXT0				20.767	NaN	29.0952	NaN	25.6358	NaN	2.26385				3.1812e-42	573510000	8	0	8		50	0	573510000	0	7	0	0	7	0	7	7	7	7	Q9QXT0	Q9QXT0	Protein canopy homolog 2	Cnpy2	By MS/MS	By matching
Protein BUD31 homolog	Bud31	E0CX20;Q6PGH1				17	NaN	28.778	NaN	25.778	NaN	2.40605				1.1433e-59	460300000	8	0	8		54.9	0	460300000	0	8	0	0	8	0	8	8	8	8	E0CX20;Q6PGH1	E0CX20;Q6PGH1	Protein BUD31 homolog	Bud31	By MS/MS	By matching
Protein asunder homolog	Asun	Q8QZV7;F7BP94;F6W761				82.779	NaN	24.9445	NaN	19.4209	NaN	-3.95105				1.1162e-07	32287000	2	0	2		4.5	0	32287000	0	2	0	0	2	0	2	2	2	2	Q8QZV7;F7BP94;F6W761	Q8QZV7;F7BP94;F6W761	Protein asunder homolog	Asun	By MS/MS	By matching
Protein arginine N-methyltransferase 7	Prmt7	Q922X9;D3Z1C9;F6RXJ8				78.3	NaN	26.1794	NaN	21.2725	NaN	-2.09945				9.9913e-10	75994000	2	0	2		4.9	0	75994000	0	2	0	0	2	0	2	2	2	2	Q922X9;D3Z1C9;F6RXJ8	Q922X9;D3Z1C9;F6RXJ8	Protein arginine N-methyltransferase 7	Prmt7	By MS/MS	By matching
Protein archease	Zbtb8os	A8Y5E9;Q505B7-2;B2KGA7;Q505B7				15.677	NaN	23.3498	NaN	20.7647	NaN	-2.60725				5.4387e-07	10690000	1	0	1		18.4	0	10690000	0	1	0	0	1	0	1	1	1	1	A8Y5E9;Q505B7-2;B2KGA7;Q505B7	A8Y5E9;Q505B7-2;B2KGA7;Q505B7	Protein archease	Zbtb8os	By MS/MS	By matching
Protein AATF	Aatf	Q9JKX4-2;Q9JKX4;Q9JKX4-3				47.084	NaN	25.8368	NaN	21.4445	NaN	-1.92745				1.8293e-11	59932000	4	0	4		9.5	0	59932000	0	3	0	0	3	0	3	3	3	3	Q9JKX4-2;Q9JKX4;Q9JKX4-3	Q9JKX4-2;Q9JKX4	Protein AATF	Aatf	By MS/MS	By matching
Proteasome subunit beta type-6	Psmb6	Q60692				25.378	NaN	30.3067	NaN	26.8473	NaN	3.47535				9.447e-64	1328100000	6	0	6		38.2	0	1328100000	0	6	0	0	6	0	6	6	6	6	Q60692	Q60692	Proteasome subunit beta type-6	Psmb6	By MS/MS	By matching
Proteasome subunit beta type-4	Psmb4	P99026				29.116	NaN	30.1365	NaN	26.6771	NaN	3.30515				1.1338e-49	1180300000	12	0	12		48.5	0	1180300000	0	8	0	0	8	0	8	8	8	8	P99026	P99026	Proteasome subunit beta type-4	Psmb4	By MS/MS	By matching
Proteasome subunit beta type-2	Psmb2	Q9R1P3				22.906	NaN	28.8124	NaN	25.4905	NaN	2.11855				1.1289e-45	471420000	10	0	10		56.7	0	471420000	0	7	0	0	7	0	7	7	7	7	Q9R1P3	Q9R1P3	Proteasome subunit beta type-2	Psmb2	By MS/MS	By matching
Proteasome inhibitor PI31 subunit	Psmf1	Q8BHL8				29.664	NaN	NaN	NaN	NaN	NaN	NaN				0.0025616	0	1	0	1		4.8	0	0	0	1	0	0	1	0	1	1	1	1	Q8BHL8	Q8BHL8	Proteasome inhibitor PI31 subunit	Psmf1	By MS/MS	By matching
Proteasome assembly chaperone 4	Psmg4	D3Z016;P0C7N9				9.2054	NaN	23.8724	NaN	21.5505	NaN	-1.82145				0.00010897	15357000	2	0	2		19.5	0	15357000	0	1	0	0	1	0	1	1	1	1	D3Z016;P0C7N9	D3Z016;P0C7N9	Proteasome assembly chaperone 4	Psmg4	By MS/MS	By matching
Proteasome assembly chaperone 3	Psmg3	Q9CZH3;S4R185				13.331	NaN	25.9917	NaN	23.6698	NaN	0.29785				1.8427e-09	66723000	3	0	3		42.6	0	66723000	0	3	0	0	3	0	3	3	3	3	Q9CZH3;S4R185	Q9CZH3	Proteasome assembly chaperone 3	Psmg3	By MS/MS	By matching
Proteasome activator complex subunit 4	Psme4	Q5SSW2				211.19	NaN	NaN	NaN	NaN	NaN	NaN				2.7259e-05	0	2	2	0		0	1.6	0	0	0	2	2	0	2	0	2	2	2	Q5SSW2	Q5SSW2	Proteasome activator complex subunit 4	Psme4	By matching	By MS/MS
Proteasomal ubiquitin receptor ADRM1	Adrm1;Gm9774	Q9JKV1;D3YUD8				42.06	NaN	28.1308	NaN	24.6714	NaN	1.29945				6.6258e-33	293910000	7	0	7		18.2	0	293910000	0	5	0	0	5	0	5	5	5	5	Q9JKV1;D3YUD8	Q9JKV1;D3YUD8	Proteasomal ubiquitin receptor ADRM1	Adrm1;Gm9774	By MS/MS	By matching
Prostaglandin reductase 1	Ptgr1	Q91YR9				35.56	NaN	28.0971	NaN	24.0097	NaN	0.63775				2.5478e-82	287130000	11	0	11		38.9	0	287130000	0	7	0	0	7	0	7	7	7	7	Q91YR9	Q91YR9	Prostaglandin reductase 1	Ptgr1	By MS/MS	By matching
Propionyl-CoA carboxylase beta chain, mitochondrial	Pccb	E9Q1J7;Q99MN9;D3YZC1				54.613	NaN	NaN	NaN	NaN	NaN	NaN				5.9945e-23	0	3	2	1		3.2	4.6	0	0	1	2	2	1	2	1	3	3	3	E9Q1J7;Q99MN9;D3YZC1	E9Q1J7;Q99MN9	Propionyl-CoA carboxylase beta chain, mitochondrial	Pccb	By MS/MS	By MS/MS
Prolyl 3-hydroxylase 2	Leprel1	Q8CG71				80.153	NaN	26.2734	NaN	21.0255	NaN	-2.34645				0.0098578	81111000	1	0	1		1	0	81111000	0	1	0	0	1	0	1	1	1	1	Q8CG71	Q8CG71	Prolyl 3-hydroxylase 2	Leprel1	By MS/MS	By matching
Prolyl 3-hydroxylase 1	Lepre1	Q3V1T4-3;Q3V1T4;A6PW84;A2A7Q5;F2Z499;Q3V1T4-2				64.101	NaN	24.7961	NaN	20.0411	NaN	-3.33085				1.9969e-07	29131000	2	0	2		4.5	0	29131000	0	2	0	0	2	0	2	2	2	2	Q3V1T4-3;Q3V1T4;A6PW84;A2A7Q5;F2Z499;Q3V1T4-2	Q3V1T4-3;Q3V1T4;A6PW84;A2A7Q5;F2Z499;Q3V1T4-2	Prolyl 3-hydroxylase 1	Lepre1	By MS/MS	By matching
Proline-rich AKT1 substrate 1	Akt1s1	D3Z4W3;D3Z4R0;Q9D1F4;D3YWZ1;F6R8S6;E9QKI5;E9QKI4				9.731	NaN	24.0499	NaN	21.4649	NaN	-1.90705				2.8527e-06	17368000	2	0	2		29.5	0	17368000	0	2	0	0	2	0	2	2	2	2	D3Z4W3;D3Z4R0;Q9D1F4;D3YWZ1;F6R8S6;E9QKI5;E9QKI4	D3Z4W3;D3Z4R0;Q9D1F4;D3YWZ1;F6R8S6;E9QKI5;E9QKI4	Proline-rich AKT1 substrate 1	Akt1s1	By MS/MS	By matching
Proline synthase co-transcribed bacterial homolog protein	Prosc	Q9Z2Y8				30.048	NaN	26.3226	NaN	22.4158	NaN	-0.95615				6.4445e-05	83928000	1	0	1		5.8	0	83928000	0	1	0	0	1	0	1	1	1	1	Q9Z2Y8	Q9Z2Y8	Proline synthase co-transcribed bacterial homolog protein	Prosc	By MS/MS	By matching
Proline dehydrogenase 1, mitochondrial	Prodh	Q9WU79;F6PYI8				68.035	NaN	25.3274	NaN	20.3274	NaN	-3.04455				0.0059214	42101000	2	0	2		6	0	42101000	0	2	0	0	2	0	2	2	2	2	Q9WU79;F6PYI8	Q9WU79;F6PYI8	Proline dehydrogenase 1, mitochondrial	Prodh	By MS/MS	By matching
Probable U3 small nucleolar RNA-associated protein 11	Utp11l	Q9CZJ1				30.55	NaN	NaN	NaN	NaN	NaN	NaN				6.5313e-06	0	1	0	1		4.3	0	0	0	1	0	0	1	0	1	1	1	1	Q9CZJ1	Q9CZJ1	Probable U3 small nucleolar RNA-associated protein 11	Utp11l	By MS/MS	By matching
Probable tRNA(His) guanylyltransferase	Thg1l	Q9CQT0;Q9CY52				27.997	NaN	23.1442	NaN	19.4437	NaN	-3.92825				0.0083896	9270200	1	0	1		4.2	0	9270200	0	1	0	0	1	0	1	1	1	1	Q9CQT0;Q9CY52	Q9CQT0;Q9CY52	Probable tRNA(His) guanylyltransferase	Thg1l	By MS/MS	By matching
Probable threonine--tRNA ligase 2, cytoplasmic	Tarsl2	Q8BLY2				91.317	NaN	24.4636	NaN	19.1417	NaN	-4.23025				1.7692e-05	23136000	1	0	1		2.5	0	23136000	0	1	0	0	1	0	1	1	1	1	Q8BLY2	Q8BLY2	Probable threonine--tRNA ligase 2, cytoplasmic	Tarsl2	By MS/MS	By matching
Probable rRNA-processing protein EBP2	Ebna1bp2	Q9D903;A2ACZ1				34.702	NaN	28.6688	NaN	24.762	NaN	1.39005				6.9837e-22	426760000	4	0	4		18	0	426760000	0	6	0	0	6	0	6	6	6	6	Q9D903;A2ACZ1	Q9D903;A2ACZ1	Probable rRNA-processing protein EBP2	Ebna1bp2	By MS/MS	By matching
Probable RNA-binding protein EIF1AD	Eif1ad	Q3THJ3				19.52	NaN	24.7108	NaN	21.9034	NaN	-1.46855				0.00017668	27459000	1	0	1		9.4	0	27459000	0	1	0	0	1	0	1	1	1	1	Q3THJ3	Q3THJ3	Probable RNA-binding protein EIF1AD	Eif1ad	By MS/MS	By matching
Probable RNA-binding protein 19	Rbm19	Q8R3C6				106.08	NaN	22.9919	NaN	17.3195	NaN	-6.05245				1.8007e-07	8341400	2	0	2		3.7	0	8341400	0	2	0	0	2	0	2	2	2	2	Q8R3C6	Q8R3C6	Probable RNA-binding protein 19	Rbm19	By MS/MS	By matching
Probable ribosome biogenesis protein RLP24	Rsl24d1;Khdc3	Q99L28;E9PY85;G3UZF1				19.611	NaN	25.6954	NaN	23.6954	NaN	0.32345				0.0012506	54336000	1	0	1		7.4	0	54336000	0	1	0	0	1	0	1	1	1	1	Q99L28;E9PY85;G3UZF1	Q99L28;E9PY85;G3UZF1	Probable ribosome biogenesis protein RLP24	Rsl24d1;Khdc3	By MS/MS	By matching
Probable E3 ubiquitin-protein ligase HERC4	Herc4	Q6PAV2-2;Q6PAV2;Q6PAV2-3				117.59	NaN	24.4279	NaN	18.8132	NaN	-4.55875				4.5093e-06	22570000	1	0	1		2.1	0	22570000	0	2	0	0	2	0	2	2	2	2	Q6PAV2-2;Q6PAV2;Q6PAV2-3	Q6PAV2-2;Q6PAV2;Q6PAV2-3	Probable E3 ubiquitin-protein ligase HERC4	Herc4	By MS/MS	By matching
Probable D-tyrosyl-tRNA(Tyr) deacylase 2	Dtd2	Q8BHA3-2;Q8BHA3				18.05	NaN	24.5986	NaN	21.0137	NaN	-2.35825				9.0423e-09	25405000	2	0	2		13.3	0	25405000	0	1	0	0	1	0	1	1	1	1	Q8BHA3-2;Q8BHA3	Q8BHA3-2;Q8BHA3	Probable D-tyrosyl-tRNA(Tyr) deacylase 2	Dtd2	By MS/MS	By matching
Probable ATP-dependent RNA helicase DDX56	Ddx56	Q9D0R4;Q5SVX2				61.211	NaN	27.1701	NaN	22.3627	NaN	-1.00925				2.0714e-26	151010000	3	0	3		13.4	0	151010000	0	5	0	0	5	0	5	5	5	5	Q9D0R4;Q5SVX2	Q9D0R4;Q5SVX2	Probable ATP-dependent RNA helicase DDX56	Ddx56	By MS/MS	By matching
Probable ATP-dependent RNA helicase DDX52	Ddx52	Q8K301				67.473	NaN	23.5231	NaN	18.6162	NaN	-4.75575				0.00013287	12055000	2	0	2		6.9	0	12055000	0	2	0	0	2	0	2	2	2	2	Q8K301	Q8K301	Probable ATP-dependent RNA helicase DDX52	Ddx52	By MS/MS	By matching
Probable ATP-dependent RNA helicase DDX49	Ddx49	Q4FZF3				54.093	NaN	23.2224	NaN	18.5219	NaN	-4.85005				0.0041992	9786700	1	0	1		2.7	0	9786700	0	1	0	0	1	0	1	1	1	1	Q4FZF3	Q4FZF3	Probable ATP-dependent RNA helicase DDX49	Ddx49	By MS/MS	By matching
Probable ATP-dependent RNA helicase DDX27	Ddx27	Q921N6;Q921N6-2;H3BLJ6				85.938	NaN	26.0918	NaN	20.6655	NaN	-2.70645				6.9481e-12	71517000	5	0	5		7.4	0	71517000	0	5	0	0	5	0	5	5	5	5	Q921N6;Q921N6-2;H3BLJ6	Q921N6;Q921N6-2;H3BLJ6	Probable ATP-dependent RNA helicase DDX27	Ddx27	By MS/MS	By matching
Probable arginine--tRNA ligase, mitochondrial	Rars2	Q3U186				65.335	NaN	23.7376	NaN	18.5677	NaN	-4.80425				5.4186e-05	13987000	1	0	1		5.5	0	13987000	0	2	0	0	2	0	2	2	2	2	Q3U186	Q3U186	Probable arginine--tRNA ligase, mitochondrial	Rars2	By MS/MS	By matching
Presequence protease, mitochondrial	Pitrm1	Q8K411-3;Q8K411-2;Q8K411				112.84	NaN	26.6544	NaN	20.8731	NaN	-2.49885				1.8003e-16	105630000	6	0	6		10.2	0	105630000	0	6	0	0	6	0	6	6	6	6	Q8K411-3;Q8K411-2;Q8K411	Q8K411-3;Q8K411-2;Q8K411	Presequence protease, mitochondrial	Pitrm1	By MS/MS	By matching
pre-rRNA processing protein FTSJ3	Ftsj3	Q9DBE9				95.531	NaN	25.874	NaN	20.7448	NaN	-2.62715				3.2177e-14	61498000	4	0	4		8.4	0	61498000	0	4	0	0	4	0	4	4	4	4	Q9DBE9	Q9DBE9	pre-rRNA processing protein FTSJ3	Ftsj3	By MS/MS	By matching
Prenylcysteine oxidase-like	Pcyox1l	Q8C7K6				54.874	NaN	25.3687	NaN	21.1208	NaN	-2.25115				3.4874e-10	43325000	2	0	2		7.1	0	43325000	0	2	0	0	2	0	2	2	2	2	Q8C7K6	Q8C7K6	Prenylcysteine oxidase-like	Pcyox1l	By MS/MS	By matching
Pre-mRNA-splicing regulator WTAP	Wtap	Q9ER69;E0CYH0;F7CCI4;Q9ER69-2				44.176	NaN	25.8213	NaN	21.429	NaN	-1.94295				1.0972e-24	59292000	2	0	2		10.1	0	59292000	0	3	0	0	3	0	3	3	3	3	Q9ER69;E0CYH0;F7CCI4;Q9ER69-2	Q9ER69;E0CYH0	Pre-mRNA-splicing regulator WTAP	Wtap	By MS/MS	By matching
Pre-mRNA-splicing factor SYF2	Syf2	Q9D198				28.712	NaN	25.4449	NaN	21.9854	NaN	-1.38655				5.4679e-08	45674000	2	0	2		10.3	0	45674000	0	2	0	0	2	0	2	2	2	2	Q9D198	Q9D198	Pre-mRNA-splicing factor SYF2	Syf2	By MS/MS	By matching
Pre-mRNA-splicing factor SYF1	Xab2	Q9DCD2				99.986	NaN	24.6569	NaN	19.0421	NaN	-4.32985				7.0379e-09	26452000	2	0	2		3.4	0	26452000	0	2	0	0	2	0	2	2	2	2	Q9DCD2	Q9DCD2	Pre-mRNA-splicing factor SYF1	Xab2	By MS/MS	By matching
Pre-mRNA-splicing factor SPF27	Bcas2	Q9D287;D6RGA5;D6RHR7				26.131	NaN	29.224	NaN	25.5235	NaN	2.15155				2.8547e-39	627030000	11	0	11		50.2	0	627030000	0	8	0	0	8	0	8	8	8	8	Q9D287;D6RGA5;D6RHR7	Q9D287	Pre-mRNA-splicing factor SPF27	Bcas2	By MS/MS	By matching
Pre-mRNA-splicing factor SLU7	Slu7	Z4YM25;Q8BHJ9;B0QZT9				57.419	NaN	26.0222	NaN	21.3218	NaN	-2.05015				2.2108e-07	68151000	2	0	2		5.4	0	68151000	0	2	0	0	2	0	2	2	2	2	Z4YM25;Q8BHJ9;B0QZT9	Z4YM25;Q8BHJ9;B0QZT9	Pre-mRNA-splicing factor SLU7	Slu7	By MS/MS	By matching
Pre-mRNA-splicing factor RBM22	Rbm22	Q8BHS3				46.895	NaN	27.3846	NaN	22.9252	NaN	-0.44675				5.7269e-17	175220000	5	0	5		14	0	175220000	0	6	0	0	6	0	6	6	6	6	Q8BHS3	Q8BHS3	Pre-mRNA-splicing factor RBM22	Rbm22	By MS/MS	By matching
Pre-mRNA-splicing factor ISY1 homolog	Isy1	Q69ZQ2				32.989	NaN	25.3412	NaN	21.5338	NaN	-1.83815				9.0334e-18	42506000	2	0	2		9.5	0	42506000	0	2	0	0	2	0	2	2	2	2	Q69ZQ2	Q69ZQ2	Pre-mRNA-splicing factor ISY1 homolog	Isy1	By MS/MS	By matching
Pre-mRNA-splicing factor CWC25 homolog	Cwc25	Q9DBF7-3;Q9DBF7				37.682	NaN	23.672	NaN	19.8646	NaN	-3.50735				0.00078316	13365000	1	0	1		3.1	0	13365000	0	1	0	0	1	0	1	1	1	1	Q9DBF7-3;Q9DBF7	Q9DBF7-3;Q9DBF7	Pre-mRNA-splicing factor CWC25 homolog	Cwc25	By MS/MS	By matching
Pre-mRNA-splicing factor 38B	Prpf38b	Q80SY5				63.752	NaN	24.0561	NaN	19.9686	NaN	-3.40335				1.8924e-06	17442000	3	1	2		3.7	1.7	17442000	0	2	1	1	2	1	2	3	3	3	Q80SY5	Q80SY5	Pre-mRNA-splicing factor 38B	Prpf38b	By MS/MS	By MS/MS
Pre-mRNA-splicing factor 38A	Prpf38a	Q4FK66;Q4FK66-2				37.436	NaN	28.0253	NaN	24.218	NaN	0.84605				1.6774e-33	273190000	8	0	8		24.7	0	273190000	0	8	0	0	8	0	8	8	8	8	Q4FK66;Q4FK66-2	Q4FK66	Pre-mRNA-splicing factor 38A	Prpf38a	By MS/MS	By matching
Pre-mRNA-splicing factor 18	Prpf18	Q8BM39				39.889	NaN	23.8266	NaN	19.5787	NaN	-3.79325				2.2895e-09	14877000	2	0	2		3.8	0	14877000	0	1	0	0	1	0	1	1	1	1	Q8BM39	Q8BM39	Pre-mRNA-splicing factor 18	Prpf18	By MS/MS	By matching
Pre-mRNA-processing factor 6	Prpf6	Q91YR7;Q91YR7-2				106.72	NaN	28.285	NaN	22.4776	NaN	-0.89435				5.4615e-28	327060000	10	0	10		12.8	0	327060000	0	10	0	0	10	0	10	10	10	10	Q91YR7;Q91YR7-2	Q91YR7;Q91YR7-2	Pre-mRNA-processing factor 6	Prpf6	By MS/MS	By matching
Pre-mRNA-processing factor 40 homolog A	Prpf40a	Q9R1C7-2;Q9R1C7;A2AQW6				103.96	NaN	28.2868	NaN	23.2869	NaN	-0.08505				2.6939e-17	327480000	7	1	6		8	1.2	327480000	0	7	1	1	7	1	7	7	7	7	Q9R1C7-2;Q9R1C7;A2AQW6	Q9R1C7-2;Q9R1C7;A2AQW6	Pre-mRNA-processing factor 40 homolog A	Prpf40a	By MS/MS	By MS/MS
Pre-mRNA-processing factor 17	Cdc40	Q9DC48				65.46	NaN	23.7131	NaN	18.5838	NaN	-4.78815				5.7367e-05	13752000	2	0	2		2.8	0	13752000	0	2	0	0	2	0	2	2	2	2	Q9DC48	Q9DC48	Pre-mRNA-processing factor 17	Cdc40	By MS/MS	By matching
Pre-mRNA 3-end-processing factor FIP1	Fip1l1	Q9D824-4;Q9D824-3;Q9D824-2;Q9D824;D3Z4V2;D3Z619;D3Z3F1				55.795	NaN	27.8115	NaN	23.288	NaN	-0.08395				1.0219e-39	235560000	5	0	5		18.7	0	235560000	0	4	0	0	4	0	4	4	4	4	Q9D824-4;Q9D824-3;Q9D824-2;Q9D824;D3Z4V2;D3Z619;D3Z3F1	Q9D824-4;Q9D824-3;Q9D824-2;Q9D824;D3Z4V2;D3Z619;D3Z3F1	Pre-mRNA 3-end-processing factor FIP1	Fip1l1	By MS/MS	By matching
Prefoldin subunit 3	Vbp1	P61759;Q3TIR6				22.435	NaN	29.7134	NaN	25.8065	NaN	2.43455				4.6074e-106	880300000	8	1	7		37.8	9.7	880300000	0	6	1	1	6	1	6	6	6	6	P61759;Q3TIR6	P61759;Q3TIR6	Prefoldin subunit 3	Vbp1	By MS/MS	By MS/MS
Prefoldin subunit 1	Pfdn1	Q9CWM4;Q9CQF7				14.254	NaN	29.3312	NaN	26.3312	NaN	2.95925				4.1317e-37	675430000	6	0	6		49.2	0	675430000	0	5	0	0	5	0	5	5	5	5	Q9CWM4;Q9CQF7	Q9CWM4;Q9CQF7	Prefoldin subunit 1	Pfdn1	By MS/MS	By matching
POU domain, class 3, transcription factor 3;POU domain, class 3, transcription factor 2;POU domain, class 3, transcription factor 4;POU domain, class 3, transcription factor 1	Pou3f3;Pou3f2;Pou3f4;Pou3f1	P31361;P31360;P62515;P21952;Q07916-3;F1T2M3;Q00286;Q07916;Q07916-2;Q00286-2;Q00286-3;F8WGJ8;P20263;Q00196-4;Q3U5D1;Q00196-6;P31362;H3BJT4;Q00196;H3BKB7;Q00196-2;Q00196-3;P25425-10;Q00196-7;Q5U4D4;Q00196-5;P25425-4;P25425-7;P25425-9;P25425-11;P25425-8;P25425-3;I1E4X2;P25425-6;P25425-2;P25425-5;E9Q6Z8;P25425;F8VQL7;P25425-12				50.199	NaN	25.4276	NaN	22.4276	NaN	-0.94435				1.5595e-13	45132000	5	0	5		10.3	0	45132000	0	5	0	0	5	0	5	5	5	5	P31361;P31360;P62515;P21952;Q07916-3;F1T2M3;Q00286;Q07916;Q07916-2;Q00286-2;Q00286-3;F8WGJ8;P20263;Q00196-4;Q3U5D1;Q00196-6;P31362;H3BJT4;Q00196;H3BKB7;Q00196-2;Q00196-3;P25425-10;Q00196-7;Q5U4D4;Q00196-5;P25425-4;P25425-7;P25425-9;P25425-11;P25425-8;P25425-3;I1E4X2;P25425-6;P25425-2;P25425-5;E9Q6Z8;P25425;F8VQL7;P25425-12	P31361;P31360;P62515;P21952	POU domain, class 3, transcription factor 3;POU domain, class 3, transcription factor 2;POU domain, class 3, transcription factor 4;POU domain, class 3, transcription factor 1	Pou3f3;Pou3f2;Pou3f4;Pou3f1	By MS/MS	By matching
Porphobilinogen deaminase	Hmbs	P22907-2;P22907				37.912	NaN	27.2833	NaN	23.2833	NaN	-0.08865				1.8127e-36	163340000	5	0	5		24.9	0	163340000	0	6	0	0	6	0	6	6	6	6	P22907-2;P22907	P22907-2;P22907	Porphobilinogen deaminase	Hmbs	By MS/MS	By matching
Polyribonucleotide nucleotidyltransferase 1, mitochondrial	Pnpt1	Q8K1R3-2;Q8K1R3				58.922	NaN	25.9765	NaN	21.1185	NaN	-2.25345				1.7621e-06	66024000	2	0	2		3.7	0	66024000	0	2	0	0	2	0	2	2	2	2	Q8K1R3-2;Q8K1R3	Q8K1R3-2;Q8K1R3	Polyribonucleotide nucleotidyltransferase 1, mitochondrial	Pnpt1	By MS/MS	By matching
Polypyrimidine tract-binding protein 3	Ptbp3	G8JL74;G3UXA6;Q8BHD7-2;Q8BHD7;G3UZ01;G3UY95;F7C521;G3UXZ8;G3UXZ6;B2RU80				59.465	NaN	28.9279	NaN	24.758	NaN	1.38605				7.748e-130	510710000	13	0	13		35	1.3	510710000	0	10	0	1	12	0	10	10	12	10	G8JL74;G3UXA6;Q8BHD7-2;Q8BHD7;G3UZ01;G3UY95;F7C521;G3UXZ8;G3UXZ6;B2RU80	G8JL74;G3UXA6;Q8BHD7-2;Q8BHD7;G3UZ01	Polypyrimidine tract-binding protein 3	Ptbp3	By MS/MS	By matching
Polypyrimidine tract-binding protein 2	Ptbp2	Q91Z31;Q91Z31-2				57.488	NaN	30.0355	NaN	25.7876	NaN	2.41565				2.2312e-200	1100500000	16	0	16		41.8	0	1100500000	0	12	0	0	12	0	12	12	12	12	Q91Z31;Q91Z31-2	Q91Z31;Q91Z31-2	Polypyrimidine tract-binding protein 2	Ptbp2	By MS/MS	By matching
Polypeptide N-acetylgalactosaminyltransferase 4	Galnt4	O08832				66.554	NaN	NaN	NaN	NaN	NaN	NaN				0.011586	0	1	1	0		0	1.9	0	0	0	1	1	0	1	0	1	1	1	O08832	O08832	Polypeptide N-acetylgalactosaminyltransferase 4	Galnt4	By matching	By MS/MS
Polymerase delta-interacting protein 3	Poldip3	Q3UDD3;Q8BG81;F6VR84				42.935	NaN	28.4467	NaN	24.0544	NaN	0.68245				1.2841e-38	365850000	9	0	9		25.8	0	365850000	0	7	0	0	7	0	7	7	7	7	Q3UDD3;Q8BG81;F6VR84	Q3UDD3;Q8BG81	Polymerase delta-interacting protein 3	Poldip3	By MS/MS	By matching
Polymerase delta-interacting protein 2	Poldip2	Q91VA6;F6SQH7				41.87	NaN	27.4897	NaN	22.9661	NaN	-0.40585				3.0267e-05	188460000	2	0	2		16.6	0	188460000	0	3	0	0	3	0	3	3	3	3	Q91VA6;F6SQH7	Q91VA6;F6SQH7	Polymerase delta-interacting protein 2	Poldip2	By MS/MS	By matching
Polyhomeotic-like protein 2	Phc2	Q9QWH1-2;Q9QWH1;B1ASA3;B1ASA2				35.747	NaN	27.4248	NaN	23.1029	NaN	-0.26905				1.6332e-13	180170000	5	0	5		22	0	180170000	0	5	0	0	5	0	5	5	5	5	Q9QWH1-2;Q9QWH1;B1ASA3;B1ASA2	Q9QWH1-2;Q9QWH1	Polyhomeotic-like protein 2	Phc2	By MS/MS	By matching
Polyglutamine-binding protein 1	Pqbp1	Q91VJ5;A2AER8;A2AER9				30.597	NaN	27.3725	NaN	24.0506	NaN	0.67865				4.7392e-06	173760000	3	0	3		17.5	0	173760000	0	3	0	0	3	0	3	3	3	3	Q91VJ5;A2AER8;A2AER9	Q91VJ5;A2AER8	Polyglutamine-binding protein 1	Pqbp1	By MS/MS	By matching
Polycomb protein Suz12	Suz12	E9PW15;Q80U70				80.292	NaN	24.1264	NaN	18.9564	NaN	-4.41555				0.00062348	18313000	2	0	2		2.1	0	18313000	0	1	0	0	1	0	1	1	1	1	E9PW15;Q80U70	E9PW15;Q80U70	Polycomb protein Suz12	Suz12	By MS/MS	By matching
Polycomb protein EED	Eed	Q921E6-3;Q921E6;Q921E6-2				48.896	NaN	26.0137	NaN	21.4287	NaN	-1.94325				5.1706e-08	67751000	2	0	2		6.1	0	67751000	0	2	0	0	2	0	2	2	2	2	Q921E6-3;Q921E6;Q921E6-2	Q921E6-3;Q921E6;Q921E6-2	Polycomb protein EED	Eed	By MS/MS	By matching
Polycomb complex protein BMI-1;Polycomb group RING finger protein 2	Bmi1;Pcgf2	A2ASR6;A2ASR7;A2ASR8;P25916;A2ASR5;P23798				12.248	NaN	25.5404	NaN	23.5404	NaN	0.16845				0.0012234	48801000	2	0	2		14.3	0	48801000	0	2	0	0	2	0	2	2	2	2	A2ASR6;A2ASR7;A2ASR8;P25916;A2ASR5;P23798	A2ASR6;A2ASR7;A2ASR8;P25916;A2ASR5;P23798	Polycomb complex protein BMI-1;Polycomb group RING finger protein 2	Bmi1;Pcgf2	By MS/MS	By matching
Polyadenylate-binding protein-interacting protein 2;Polyadenylate-binding protein-interacting protein 2B	Paip2;Paip2b	Q9D6V8;Q91W45				14.7	NaN	24.9951	NaN	22.6732	NaN	-0.69875				8.5466e-09	33441000	2	0	2		30.6	0	33441000	0	2	0	0	2	0	2	2	2	2	Q9D6V8;Q91W45	Q9D6V8;Q91W45	Polyadenylate-binding protein-interacting protein 2;Polyadenylate-binding protein-interacting protein 2B	Paip2;Paip2b	By MS/MS	By matching
Polyadenylate-binding protein-interacting protein 1	Paip1	D3Z3J6;Q8VE62;F6Y616;G3UYE5;G3UZH8;G3UZS6;G3UZ67				42.06	NaN	26.637	NaN	23.052	NaN	-0.31995				1.0213e-15	104360000	6	1	5		16.9	2.5	104360000	0	4	1	1	4	1	4	5	5	5	D3Z3J6;Q8VE62;F6Y616;G3UYE5;G3UZH8;G3UZS6;G3UZ67	D3Z3J6;Q8VE62;F6Y616;G3UYE5	Polyadenylate-binding protein-interacting protein 1	Paip1	By MS/MS	By MS/MS
Polyadenylate-binding protein 2	Pabpn1;Gm20521	D3YUB9;Q8CCS6-2;Q8CCS6;G3UY42;D3Z5F7;D3Z055;G3UWS5;G3UWY6				18.225	NaN	29.3131	NaN	26.1431	NaN	2.77115				1.2987e-38	666980000	6	0	6		40.2	0	666980000	0	5	0	0	5	0	4	4	5	5	D3YUB9;Q8CCS6-2;Q8CCS6;G3UY42;D3Z5F7;D3Z055;G3UWS5;G3UWY6	D3YUB9;Q8CCS6-2;Q8CCS6;G3UY42;D3Z5F7;D3Z055;G3UWS5	Polyadenylate-binding protein 2	Pabpn1;Gm20521	By MS/MS	By matching
Poly(rC)-binding protein 4	Pcbp4	P57724				41.398	NaN	27.0096	NaN	23.2022	NaN	-0.16975				2.7895e-35	135110000	5	0	5		18.1	2	135110000	0	4	0	1	5	0	4	4	5	4	P57724	P57724	Poly(rC)-binding protein 4	Pcbp4	By MS/MS	By matching
Poly(ADP-ribose) glycohydrolase	Parg	E9Q954;O88622-2;G3X8U8;O88622				20.365	NaN	24.0245	NaN	20.7026	NaN	-2.66935				0.00017662	17065000	1	0	1		7.5	0	17065000	0	1	0	0	1	0	1	1	1	1	E9Q954;O88622-2;G3X8U8;O88622	E9Q954;O88622-2;G3X8U8;O88622	Poly(ADP-ribose) glycohydrolase	Parg	By MS/MS	By matching
Poly(A)-specific ribonuclease PARN	Parn	Q8VDG3				71.558	NaN	26.1529	NaN	21.295	NaN	-2.07695				1.2663e-06	74614000	2	0	2		8.8	0	74614000	0	3	0	0	3	0	3	3	3	3	Q8VDG3	Q8VDG3	Poly(A)-specific ribonuclease PARN	Parn	By MS/MS	By matching
Plexin-A1	Plxna1	P70206				211.1	NaN	26.4303	NaN	19.7579	NaN	-3.61405				0.010015	90429000	1	0	1		0.5	0	90429000	0	1	0	0	1	0	1	1	1	1	P70206	P70206	Plexin-A1	Plxna1	By MS/MS	By matching
Plectin	Plec	E9Q3W4;Q9QXS1-15;Q9QXS1-10;Q9QXS1-9;Q9QXS1-12;Q9QXS1-11;Q9QXS1-13;Q9QXS1-5;Q9QXS1-3;Q9QXS1-16;Q9QXS1-4;Q9QXS1-14;Q9QXS1-6;Q9QXS1-7;Q9QXS1-8;Q9QXS1-2;Q9QXS1;F6R059;Q8R0W0				499.1	NaN	28.0397	NaN	20.062	NaN	-3.30995				1.153e-58	302110000	19	0	19		6.3	0	302110000	0	19	0	0	19	0	19	19	19	19	E9Q3W4;Q9QXS1-15;Q9QXS1-10;Q9QXS1-9;Q9QXS1-12;Q9QXS1-11;Q9QXS1-13;Q9QXS1-5;Q9QXS1-3;Q9QXS1-16;Q9QXS1-4;Q9QXS1-14;Q9QXS1-6;Q9QXS1-7;Q9QXS1-8;Q9QXS1-2;Q9QXS1;F6R059;Q8R0W0	E9Q3W4;Q9QXS1-15;Q9QXS1-10;Q9QXS1-9;Q9QXS1-12;Q9QXS1-11;Q9QXS1-13;Q9QXS1-5;Q9QXS1-3;Q9QXS1-16;Q9QXS1-4;Q9QXS1-14;Q9QXS1-6;Q9QXS1-7;Q9QXS1-8;Q9QXS1-2;Q9QXS1;F6R059	Plectin	Plec	By MS/MS	By matching
Plasminogen receptor (KT)	Plgrkt	Q9D3P8				17.261	NaN	25.5528	NaN	22.3828	NaN	-0.98915				0.004084	49221000	1	0	1		7.5	0	49221000	0	1	0	0	1	0	1	1	1	1	Q9D3P8	Q9D3P8	Plasminogen receptor (KT)	Plgrkt	By MS/MS	By matching
Plasminogen activator inhibitor 1 RNA-binding protein	Serbp1	Q9CY58				44.714	NaN	25.8942	NaN	21.7243	NaN	-1.64765				2.7744e-171	62364000	1	0	1		39.8	29	62364000	0	1	0	10	14	0	1	1	16	1	Q9CY58	Q9CY58	Plasminogen activator inhibitor 1 RNA-binding protein	Serbp1	By MS/MS	By matching
Pituitary tumor-transforming gene 1 protein-interacting protein	Pttg1ip	E0CXB5;F6TFF2;Q8R143				12.599	NaN	25.917	NaN	23.595	NaN	0.22305				0.0050003	63355000	1	0	1		8.1	0	63355000	0	1	0	0	1	0	1	1	1	1	E0CXB5;F6TFF2;Q8R143	E0CXB5;F6TFF2;Q8R143	Pituitary tumor-transforming gene 1 protein-interacting protein	Pttg1ip	By MS/MS	By matching
PITH domain-containing protein 1	Pithd1	Q8BWR2;Q8BWR2-2				24.192	NaN	23.2491	NaN	19.3422	NaN	-4.02975				5.8463e-05	9969500	1	0	1		5.7	0	9969500	0	1	0	0	1	0	1	1	1	1	Q8BWR2;Q8BWR2-2	Q8BWR2;Q8BWR2-2	PITH domain-containing protein 1	Pithd1	By MS/MS	By matching
PIH1 domain-containing protein 1	Pih1d1	Q9CQJ2;D3YZF4;D3Z484;D3Z026				32.208	NaN	26.4526	NaN	22.3651	NaN	-1.00685				4.5354e-16	91837000	3	0	3		19	0	91837000	0	4	0	0	4	0	4	4	4	4	Q9CQJ2;D3YZF4;D3Z484;D3Z026	Q9CQJ2	PIH1 domain-containing protein 1	Pih1d1	By MS/MS	By matching
Phostensin	Ppp1r18	Q8BQ30;Q8BQ30-2				65.629	NaN	25.2755	NaN	20.3686	NaN	-3.00335				1.8545e-06	40615000	2	0	2		3.4	0	40615000	0	2	0	0	2	0	2	2	2	2	Q8BQ30;Q8BQ30-2	Q8BQ30;Q8BQ30-2	Phostensin	Ppp1r18	By MS/MS	By matching
Phosphoserine phosphatase	Psph	Q99LS3;D3Z4T3;D3Z666				25.096	NaN	27.6293	NaN	23.9289	NaN	0.55695				1.7761e-13	207610000	5	1	4		29.8	3.6	207610000	0	4	1	1	4	1	4	5	5	5	Q99LS3;D3Z4T3;D3Z666	Q99LS3	Phosphoserine phosphatase	Psph	By MS/MS	By MS/MS
Phosphorylated adapter RNA export protein	Phax	F6RPD4;G5E8V8;Q9JJT9				28.193	NaN	25.5417	NaN	21.9567	NaN	-1.41525				0.0041839	48844000	1	0	1		4	0	48844000	0	1	0	0	1	0	1	1	1	1	F6RPD4;G5E8V8;Q9JJT9	F6RPD4;G5E8V8;Q9JJT9	Phosphorylated adapter RNA export protein	Phax	By MS/MS	By matching
Phosphoribosyl pyrophosphate synthase-associated protein 1	Prpsap1	Q9D0M1;B1AT82;B1AT84;B1AT83				39.431	NaN	26.1287	NaN	21.7364	NaN	-1.63555				1.8953e-58	73372000	7	1	6		25.6	4.5	73372000	0	5	1	1	6	1	5	6	7	6	Q9D0M1;B1AT82;B1AT84;B1AT83	Q9D0M1;B1AT82;B1AT84	Phosphoribosyl pyrophosphate synthase-associated protein 1	Prpsap1	By MS/MS	By MS/MS
Phosphomevalonate kinase	Pmvk	D3YXP6;Q9D1G2;Q9D1G2-2;Q9D1G2-3				17.942	NaN	27.2034	NaN	23.6184	NaN	0.24645				4.6246e-13	154540000	6	0	6		36.1	0	154540000	0	5	0	0	5	0	5	5	5	5	D3YXP6;Q9D1G2;Q9D1G2-2;Q9D1G2-3	D3YXP6;Q9D1G2;Q9D1G2-2	Phosphomevalonate kinase	Pmvk	By MS/MS	By matching
Phospholysine phosphohistidine inorganic pyrophosphate phosphatase	Lhpp	Q9D7I5;Q9D7I5-2				29.144	NaN	26.0989	NaN	22.6395	NaN	-0.73245				6.2252e-26	71870000	3	0	3		17.4	0	71870000	0	2	0	0	2	0	2	2	2	2	Q9D7I5;Q9D7I5-2	Q9D7I5;Q9D7I5-2	Phospholysine phosphohistidine inorganic pyrophosphate phosphatase	Lhpp	By MS/MS	By matching
Phospholipid hydroperoxide glutathione peroxidase, mitochondrial;Glutathione peroxidase;Phospholipid hydroperoxide glutathione peroxidase, nuclear	Gpx4	S4R1E5;O70325-2;O70325;Q76LV0;Q91XR9				17.937	NaN	27.1527	NaN	23.6933	NaN	0.32135				4.7902e-07	149200000	4	0	4		23.6	0	149200000	0	3	0	0	3	0	3	3	3	3	S4R1E5;O70325-2;O70325;Q76LV0;Q91XR9	S4R1E5;O70325-2;O70325;Q76LV0;Q91XR9	Phospholipid hydroperoxide glutathione peroxidase, mitochondrial;Glutathione peroxidase;Phospholipid hydroperoxide glutathione peroxidase, nuclear	Gpx4	By MS/MS	By matching
Phospholipase D3	Pld3	O35405				54.388	NaN	26.0436	NaN	22.1367	NaN	-1.23525				2.3351e-05	69169000	2	0	2		6.8	0	69169000	0	2	0	0	2	0	2	2	2	2	O35405	O35405	Phospholipase D3	Pld3	By MS/MS	By matching
Phosphoinositide 3-kinase regulatory subunit 4	Pik3r4	Q8VD65				152.6	NaN	22.7133	NaN	16.691	NaN	-6.68095				0.0028805	6877000	3	0	3		1.4	0	6877000	0	1	0	0	1	0	1	1	1	1	Q8VD65	Q8VD65	Phosphoinositide 3-kinase regulatory subunit 4	Pik3r4	By MS/MS	By matching
Phosphoglycolate phosphatase	Pgp	Q8CHP8				34.54	NaN	28.6796	NaN	24.5097	NaN	1.13775				1.3302e-48	429960000	11	0	11		43.6	0	429960000	0	8	0	0	8	0	8	8	8	8	Q8CHP8	Q8CHP8	Phosphoglycolate phosphatase	Pgp	By MS/MS	By matching
Phosphoglucomutase-2	Pgm2	Q7TSV4				68.747	NaN	NaN	NaN	NaN	NaN	NaN				0.0010351	0	1	0	1		2.7	0	0	0	1	0	0	1	0	1	1	1	1	Q7TSV4	Q7TSV4	Phosphoglucomutase-2	Pgm2	By MS/MS	By matching
Phosphofurin acidic cluster sorting protein 1	Pacs1	Q8K212				104.83	NaN	NaN	NaN	NaN	NaN	NaN				0.013533	0	1	0	1		0.9	0	0	0	1	0	0	1	0	1	1	1	1	Q8K212	Q8K212	Phosphofurin acidic cluster sorting protein 1	Pacs1	By MS/MS	By matching
Phosphoacetylglucosamine mutase	Pgm3	Q8BWW3;Q9CYR6				54.989	NaN	26.0201	NaN	21.1621	NaN	-2.20985				1.7575e-09	68051000	3	0	3		9.8	0	68051000	0	3	0	0	3	0	3	3	3	3	Q8BWW3;Q9CYR6	Q8BWW3;Q9CYR6	Phosphoacetylglucosamine mutase	Pgm3	By MS/MS	By matching
Phosphatidylinositol transfer protein beta isoform	Pitpnb	P53811				31.487	NaN	27.6052	NaN	23.3573	NaN	-0.01465				4.5907e-14	204170000	4	0	4		31.4	3	204170000	0	4	0	1	6	0	4	4	6	4	P53811	P53811	Phosphatidylinositol transfer protein beta isoform	Pitpnb	By MS/MS	By matching
Phosphatidylinositol 5-phosphate 4-kinase type-2 gamma	Pip4k2c	Q91XU3				47.335	NaN	26.4169	NaN	22.0949	NaN	-1.27705				5.1234e-13	89592000	6	0	6		20.4	0	89592000	0	5	0	0	5	0	5	5	5	5	Q91XU3	Q91XU3	Phosphatidylinositol 5-phosphate 4-kinase type-2 gamma	Pip4k2c	By MS/MS	By matching
Phosphatidylinositol 3-kinase regulatory subunit alpha	Pik3r1	Q80UI5;P26450				53.398	NaN	22.5596	NaN	17.9746	NaN	-5.39735				0.00096958	6181800	1	0	1		4.4	0	6181800	0	1	0	0	1	0	1	1	1	1	Q80UI5;P26450	Q80UI5;P26450	Phosphatidylinositol 3-kinase regulatory subunit alpha	Pik3r1	By MS/MS	By matching
Phosphate carrier protein, mitochondrial	Slc25a3	Q8VEM8;G5E902				39.632	NaN	27.7662	NaN	23.5183	NaN	0.14635				7.5834e-27	228280000	3	0	3		15.7	0	228280000	0	4	0	0	4	0	4	4	4	4	Q8VEM8;G5E902	Q8VEM8;G5E902	Phosphate carrier protein, mitochondrial	Slc25a3	By MS/MS	By matching
Phosducin-like protein 3	Pdcl3	Q8BVF2				27.581	NaN	27.775	NaN	23.8681	NaN	0.49615				5.0498e-41	229670000	7	0	7		37.5	0	229670000	0	6	0	0	6	0	6	6	6	6	Q8BVF2	Q8BVF2	Phosducin-like protein 3	Pdcl3	By MS/MS	By matching
PHD finger-like domain-containing protein 5A	Phf5a	P83870				12.405	NaN	29.1638	NaN	26.1638	NaN	2.79185				3.4888e-40	601420000	5	0	5		63.6	0	601420000	0	6	0	0	6	0	6	6	6	6	P83870	P83870	PHD finger-like domain-containing protein 5A	Phf5a	By MS/MS	By matching
PHD finger protein 6	Phf6	E9QAG2;Q9D4J7;Q9D4J7-2				36.366	NaN	27.1574	NaN	22.9875	NaN	-0.38445				1.1967e-13	149690000	3	0	3		13.3	0	149690000	0	3	0	0	3	0	3	3	3	3	E9QAG2;Q9D4J7;Q9D4J7-2	E9QAG2;Q9D4J7;Q9D4J7-2	PHD finger protein 6	Phf6	By MS/MS	By matching
PHD finger protein 14	Phf14	Q9D4H9-3;Q9D4H9;G5E8S0;Q9D4H9-2;F6TN92				98.776	NaN	25.3198	NaN	20.1905	NaN	-3.18145				1.685e-07	41881000	2	0	2		5.2	0	41881000	0	3	0	0	3	0	3	3	3	3	Q9D4H9-3;Q9D4H9;G5E8S0;Q9D4H9-2;F6TN92	Q9D4H9-3;Q9D4H9;G5E8S0;Q9D4H9-2	PHD finger protein 14	Phf14	By MS/MS	By matching
PHD finger protein 10	Phf10	Q9D8M7-2;Q9D8M7;K4DI61;E9Q5L7				55.611	NaN	24.8774	NaN	20.4851	NaN	-2.88685				4.9577e-06	30821000	2	0	2		3.6	0	30821000	0	2	0	0	2	0	2	2	2	2	Q9D8M7-2;Q9D8M7;K4DI61;E9Q5L7	Q9D8M7-2;Q9D8M7;K4DI61;E9Q5L7	PHD finger protein 10	Phf10	By MS/MS	By matching
PEST proteolytic signal-containing nuclear protein	Pcnp	Q3TM89;Q6P8I4;F8WI88;D3YWA4				15.561	NaN	27.8704	NaN	24.8704	NaN	1.49845				3.4547e-07	245380000	4	0	4		23.1	0	245380000	0	3	0	0	3	0	3	3	3	3	Q3TM89;Q6P8I4;F8WI88;D3YWA4	Q3TM89;Q6P8I4;F8WI88;D3YWA4	PEST proteolytic signal-containing nuclear protein	Pcnp	By MS/MS	By matching
Persulfide dioxygenase ETHE1, mitochondrial	Ethe1	Q9DCM0				27.738	NaN	27.7466	NaN	23.8397	NaN	0.46775				7.4507e-41	225200000	4	0	4		34.6	0	225200000	0	5	0	0	5	0	5	5	5	5	Q9DCM0	Q9DCM0	Persulfide dioxygenase ETHE1, mitochondrial	Ethe1	By MS/MS	By matching
PERQ amino acid-rich with GYF domain-containing protein 2	Gigyf2	Q6Y7W8;G3UWR2;G3UYG6;G3UYR9;G3UZX7;E9Q2M5;Q6Y7W8-2;G3UZM3;G3UXF2;G3UYH4;G3UZS9				149.19	NaN	27.3874	NaN	21.687	NaN	-1.68495				3.8501e-35	175560000	13	0	13		9.1	0	175560000	0	9	0	0	9	0	9	9	9	9	Q6Y7W8;G3UWR2;G3UYG6;G3UYR9;G3UZX7;E9Q2M5;Q6Y7W8-2;G3UZM3;G3UXF2;G3UYH4;G3UZS9	Q6Y7W8;G3UWR2;G3UYG6;G3UYR9;G3UZX7	PERQ amino acid-rich with GYF domain-containing protein 2	Gigyf2	By MS/MS	By matching
Peroxisomal trans-2-enoyl-CoA reductase	Pecr	Q3UXD9;Q99MZ7				28.095	NaN	23.9586	NaN	20.2582	NaN	-3.11375				0.015031	16303000	1	0	1		3.1	0	16303000	0	1	0	0	1	0	1	1	1	1	Q3UXD9;Q99MZ7	Q3UXD9;Q99MZ7	Peroxisomal trans-2-enoyl-CoA reductase	Pecr	By MS/MS	By matching
Peroxisomal sarcosine oxidase	Pipox	Q9D826				43.846	NaN	24.1916	NaN	19.5478	NaN	-3.82415				1.9966e-07	19160000	2	0	2		7.7	0	19160000	0	2	0	0	2	0	2	2	2	2	Q9D826	Q9D826	Peroxisomal sarcosine oxidase	Pipox	By MS/MS	By matching
Peroxisomal carnitine O-octanoyltransferase	Crot	Q9DC50				70.264	NaN	27.8135	NaN	22.7691	NaN	-0.60285				2.0368e-82	235880000	8	0	8		23	0	235880000	0	9	0	0	9	0	9	9	9	9	Q9DC50	Q9DC50	Peroxisomal carnitine O-octanoyltransferase	Crot	By MS/MS	By matching
Peroxisomal acyl-coenzyme A oxidase 1	Acox1	Q9R0H0-2;Q9R0H0;A2A848				74.717	NaN	30.7894	NaN	25.6601	NaN	2.28815				7.6752e-128	1855800000	23	1	22		49.2	1.4	1855800000	0	23	1	1	23	1	23	23	23	23	Q9R0H0-2;Q9R0H0;A2A848	Q9R0H0-2;Q9R0H0;A2A848	Peroxisomal acyl-coenzyme A oxidase 1	Acox1	By MS/MS	By MS/MS
Periodic tryptophan protein 2 homolog	Pwp2	Q8BU03				102.91	NaN	25.106	NaN	19.936	NaN	-3.43595				7.4312e-07	36113000	2	0	2		2.4	0	36113000	0	2	0	0	2	0	2	2	2	2	Q8BU03	Q8BU03	Periodic tryptophan protein 2 homolog	Pwp2	By MS/MS	By matching
Periodic tryptophan protein 1 homolog	Pwp1	Q99LL5				55.586	NaN	26.9284	NaN	22.4689	NaN	-0.90305				2.4703e-10	127720000	3	0	3		7.2	0	127720000	0	2	0	0	2	0	2	2	2	2	Q99LL5	Q99LL5	Periodic tryptophan protein 1 homolog	Pwp1	By MS/MS	By matching
Perilipin-3	Plin3	Q9DBG5				47.262	NaN	25.1337	NaN	20.4898	NaN	-2.88215				0.00034367	36813000	1	0	1		3.2	0	36813000	0	1	0	0	1	0	1	1	1	1	Q9DBG5	Q9DBG5	Perilipin-3	Plin3	By MS/MS	By matching
Pericentriolar material 1 protein	Pcm1	Q9R0L6;Q9R0L6-2				228.84	NaN	25.5691	NaN	19.1097	NaN	-4.26225				5.127e-07	49782000	3	0	3		1.7	0	49782000	0	3	0	0	3	0	3	3	3	3	Q9R0L6;Q9R0L6-2	Q9R0L6;Q9R0L6-2	Pericentriolar material 1 protein	Pcm1	By MS/MS	By matching
Peptidyl-tRNA hydrolase 2, mitochondrial	Ptrh2	Q8R2Y8				19.526	NaN	28.1436	NaN	24.9737	NaN	1.60175				1.6838e-38	296530000	3	0	3		34.8	0	296530000	0	3	0	0	3	0	3	3	3	3	Q8R2Y8	Q8R2Y8	Peptidyl-tRNA hydrolase 2, mitochondrial	Ptrh2	By MS/MS	By matching
Peptidyl-prolyl cis-trans isomerase-like 3	Ppil3	Q9D6L8-2;Q9D6L8				13.445	NaN	26.1634	NaN	23.1634	NaN	-0.20855				2.1845e-09	75156000	2	0	2		19.2	0	75156000	0	2	0	0	2	0	2	2	2	2	Q9D6L8-2;Q9D6L8	Q9D6L8-2;Q9D6L8	Peptidyl-prolyl cis-trans isomerase-like 3	Ppil3	By MS/MS	By matching
Peptidyl-prolyl cis-trans isomerase-like 2	Ppil2	Q9D787;D3YZQ4				59.064	NaN	25.6914	NaN	20.7845	NaN	-2.58745				3.4853e-10	54187000	4	0	4		11.9	0	54187000	0	4	0	0	4	0	4	4	4	4	Q9D787;D3YZQ4	Q9D787;D3YZQ4	Peptidyl-prolyl cis-trans isomerase-like 2	Ppil2	By MS/MS	By matching
Peptidyl-prolyl cis-trans isomerase NIMA-interacting 4	Pin4	Q9CWW6				13.815	NaN	28.0441	NaN	25.0441	NaN	1.67215				3.4105e-23	276760000	5	0	5		53.4	0	276760000	0	6	0	0	6	0	6	6	6	6	Q9CWW6	Q9CWW6	Peptidyl-prolyl cis-trans isomerase NIMA-interacting 4	Pin4	By MS/MS	By matching
Peptidyl-prolyl cis-trans isomerase G	Ppig	A2AR01;A2AR02				14.236	NaN	25.1669	NaN	22.3596	NaN	-1.01235				2.9878e-17	37670000	1	0	1		11	0	37670000	0	1	0	0	1	0	1	1	1	1	A2AR01;A2AR02	A2AR01;A2AR02	Peptidyl-prolyl cis-trans isomerase G	Ppig	By MS/MS	By matching
Peptidyl-prolyl cis-trans isomerase FKBP8	Fkbp8	O35465;O35465-2;F6WP10				43.528	NaN	26.5919	NaN	22.344	NaN	-1.02795				4.8401e-26	101150000	3	0	3		13.4	0	101150000	0	4	0	0	4	0	4	4	4	4	O35465;O35465-2;F6WP10	O35465;O35465-2	Peptidyl-prolyl cis-trans isomerase FKBP8	Fkbp8	By MS/MS	By matching
Peptidyl-prolyl cis-trans isomerase FKBP3	Fkbp3	Q62446				25.147	NaN	29.9354	NaN	26.6134	NaN	3.24145				2.8003e-46	1026700000	10	0	10		48.7	0	1026700000	0	8	0	0	8	0	8	8	8	8	Q62446	Q62446	Peptidyl-prolyl cis-trans isomerase FKBP3	Fkbp3	By MS/MS	By matching
Peptidyl-prolyl cis-trans isomerase FKBP2	Fkbp2	P45878				15.344	NaN	28.956	NaN	26.1487	NaN	2.77675				2.5238e-21	520760000	6	0	6		57.1	0	520760000	0	5	0	0	5	0	5	5	5	5	P45878	P45878	Peptidyl-prolyl cis-trans isomerase FKBP2	Fkbp2	By MS/MS	By matching
Peptidyl-prolyl cis-trans isomerase FKBP10	Fkbp10	Q61576;A2A4H9				64.697	NaN	27.1625	NaN	21.9926	NaN	-1.37935				9.5191e-31	150220000	5	0	5		14.5	0	150220000	0	5	0	0	5	0	5	5	5	5	Q61576;A2A4H9	Q61576	Peptidyl-prolyl cis-trans isomerase FKBP10	Fkbp10	By MS/MS	By matching
Peptidyl-prolyl cis-trans isomerase E	Ppie	Q9QZH3				33.448	NaN	25.6074	NaN	21.6073	NaN	-1.76465				5.0794e-10	51119000	3	0	3		8.3	0	51119000	0	1	0	0	1	0	1	1	1	1	Q9QZH3	Q9QZH3	Peptidyl-prolyl cis-trans isomerase E	Ppie	By MS/MS	By matching
Pentatricopeptide repeat domain-containing protein 3, mitochondrial	Ptcd3	Q14C51				77.795	NaN	26.6839	NaN	21.362	NaN	-2.00995				2.8072e-11	107810000	6	0	6		11.5	0	107810000	0	4	0	0	4	0	4	4	4	4	Q14C51	Q14C51	Pentatricopeptide repeat domain-containing protein 3, mitochondrial	Ptcd3	By MS/MS	By matching
Peflin	Pef1	Q8BFY6				29.227	NaN	25.0805	NaN	22.2732	NaN	-1.09875				3.5837e-22	35481000	3	0	3		21.1	0	35481000	0	3	0	0	3	0	3	3	3	3	Q8BFY6	Q8BFY6	Peflin	Pef1	By MS/MS	By matching
PDZ domain-containing protein GIPC2	Gipc2	Q9Z2H7				34.118	NaN	24.6586	NaN	20.9582	NaN	-2.41375				0.0056384	26483000	0	0	0		5.4	0	26483000	0	1	0	0	1	0	1	1	1	1	Q9Z2H7	Q9Z2H7	PDZ domain-containing protein GIPC2	Gipc2	By MS/MS	By matching
PDZ and LIM domain protein 5	Pdlim5	Q8CI51;Q9CRA2;Q8CI51-3;F8WJI6;E9Q8P5;Q8CI51-2				63.299	NaN	28.1073	NaN	23.1073	NaN	-0.26465				1.582e-26	289160000	6	0	6		13.2	0	289160000	0	6	0	0	6	0	6	6	6	6	Q8CI51;Q9CRA2;Q8CI51-3;F8WJI6;E9Q8P5;Q8CI51-2	Q8CI51;Q9CRA2;Q8CI51-3;F8WJI6;E9Q8P5;Q8CI51-2	PDZ and LIM domain protein 5	Pdlim5	By MS/MS	By matching
PDZ and LIM domain protein 1	Pdlim1	O70400;S4R1V0				35.774	NaN	28.217	NaN	24.217	NaN	0.84505				1.3048e-27	312000000	5	0	5		31.2	0	312000000	0	6	0	0	6	0	6	6	6	6	O70400;S4R1V0	O70400;S4R1V0	PDZ and LIM domain protein 1	Pdlim1	By MS/MS	By matching
PCNA-associated factor	Paf	Q9CQX4				11.993	NaN	27.0806	NaN	24.2733	NaN	0.90135				8.8475e-16	141930000	4	0	4		47.3	0	141930000	0	4	0	0	4	0	4	4	4	4	Q9CQX4	Q9CQX4	PCNA-associated factor	Paf	By MS/MS	By matching
PC4 and SFRS1-interacting protein	Psip1	Q99JF8;A2BI12;Q99JF8-2;F6RB63				59.696	NaN	31.8435	NaN	27.1063	NaN	3.73435				8.1892e-151	3901100000	25	0	25		39.6	0	3901100000	0	19	0	0	19	0	18	18	19	19	Q99JF8;A2BI12;Q99JF8-2;F6RB63	Q99JF8;A2BI12;Q99JF8-2	PC4 and SFRS1-interacting protein	Psip1	By MS/MS	By matching
Paxillin	Pxn	Q8VI36-2;Q8VI36;F8VQ28				60.811	NaN	24.687	NaN	19.9866	NaN	-3.38535				2.504e-11	27010000	3	0	3		7.5	0	27010000	0	3	0	0	3	0	3	3	3	3	Q8VI36-2;Q8VI36;F8VQ28	Q8VI36-2;Q8VI36;F8VQ28	Paxillin	Pxn	By MS/MS	By matching
Partner of Y14 and mago	Wibg	Q8CHP5-2;Q8CHP5				22.678	NaN	26.1134	NaN	22.9434	NaN	-0.42855				1.6627e-16	72595000	4	0	4		20.3	0	72595000	0	3	0	0	3	0	3	3	3	3	Q8CHP5-2;Q8CHP5	Q8CHP5-2;Q8CHP5	Partner of Y14 and mago	Wibg	By MS/MS	By matching
Parathymosin	Ptms	Q9D0J8				11.43	NaN	28.5253	NaN	27.0292	NaN	3.65725				0.0011891	410890000	3	0	3		10.9	0	410890000	0	1	0	0	1	0	1	1	1	1	Q9D0J8	Q9D0J8	Parathymosin	Ptms	By MS/MS	By matching
Paraspeckle component 1	Pspc1	Q8R326-2;Q8R326;F7D909				53.022	NaN	29.2004	NaN	25.0305	NaN	1.65855				1.8855e-39	616880000	10	0	10		29.6	0	616880000	0	10	0	0	11	0	10	10	11	10	Q8R326-2;Q8R326;F7D909	Q8R326-2;Q8R326	Paraspeckle component 1	Pspc1	By MS/MS	By matching
Parafibromin	Cdc73	Q8JZM7				60.576	NaN	27.8558	NaN	22.8115	NaN	-0.56045				2.3528e-29	242910000	10	0	10		24.1	0	242910000	0	11	0	0	11	0	11	11	11	11	Q8JZM7	Q8JZM7	Parafibromin	Cdc73	By MS/MS	By matching
Palladin	Palld	Q9ET54-3;Q9ET54-5;Q9ET54-4;Q9ET54-2;Q9ET54-6;Q9ET54;D3Z1J5				72.367	NaN	24.2844	NaN	19.3775	NaN	-3.99445				3.787e-13	20433000	3	0	3		5.9	0	20433000	0	3	0	0	3	0	3	3	3	3	Q9ET54-3;Q9ET54-5;Q9ET54-4;Q9ET54-2;Q9ET54-6;Q9ET54;D3Z1J5	Q9ET54-3;Q9ET54-5;Q9ET54-4;Q9ET54-2;Q9ET54-6;Q9ET54;D3Z1J5	Palladin	Palld	By MS/MS	By matching
Paired amphipathic helix protein Sin3a	Sin3a	Q60520;Q60520-1				145.09	NaN	23.4156	NaN	17.5828	NaN	-5.78915				0.00036261	11189000	2	0	2		1.2	0	11189000	0	1	0	0	1	0	1	1	1	1	Q60520;Q60520-1	Q60520;Q60520-1	Paired amphipathic helix protein Sin3a	Sin3a	By MS/MS	By matching
Pachytene checkpoint protein 2 homolog	Trip13	Q3UA06;Q3UA06-2				48.376	NaN	24.763	NaN	20.2395	NaN	-3.13245				3.6583e-12	28472000	4	0	4		12.5	0	28472000	0	3	0	0	3	0	3	3	3	3	Q3UA06;Q3UA06-2	Q3UA06	Pachytene checkpoint protein 2 homolog	Trip13	By MS/MS	By matching
Oxysterol-binding protein;Oxysterol-binding protein-related protein 9	Osbpl9	Q5FWX7;Z4YJX3;A2A8Z1-2;E9Q6C1;F6UHR6;E9PXZ2;A2A8Z1				70.147	NaN	25.2636	NaN	20.6786	NaN	-2.69335				0.0117	40280000	0	0	0		1.8	0	40280000	0	1	0	0	1	0	1	1	1	1	Q5FWX7;Z4YJX3;A2A8Z1-2;E9Q6C1;F6UHR6;E9PXZ2;A2A8Z1	Q5FWX7;Z4YJX3;A2A8Z1-2;E9Q6C1;F6UHR6;E9PXZ2;A2A8Z1	Oxysterol-binding protein;Oxysterol-binding protein-related protein 9	Osbpl9	By MS/MS	By matching
Oxysterol-binding protein 1	Osbp	Q3B7Z2;Q3B7Z2-2				88.796	NaN	NaN	NaN	NaN	NaN	NaN				0.0012606	0	2	0	2		3.6	0	0	0	2	0	0	2	0	2	2	2	2	Q3B7Z2;Q3B7Z2-2	Q3B7Z2;Q3B7Z2-2	Oxysterol-binding protein 1	Osbp	By MS/MS	By matching
OTU domain-containing protein 7B;OTU domain-containing protein 7A	Otud7a;Otud7b	H3BKW8;B2RUR8;Q8R554				76.222	NaN	NaN	NaN	NaN	NaN	NaN				0.0046915	0	1	0	1		1.8	0	0	0	1	0	0	1	0	1	1	1	1	H3BKW8;B2RUR8;Q8R554	H3BKW8;B2RUR8;Q8R554	OTU domain-containing protein 7B;OTU domain-containing protein 7A	Otud7a;Otud7b	By MS/MS	By matching
Osteoclast-stimulating factor 1	Ostf1	Q62422				23.782	NaN	25.5561	NaN	21.9712	NaN	-1.40075				2.4174e-13	49336000	3	0	3		16.7	0	49336000	0	3	0	0	3	0	3	3	3	3	Q62422	Q62422	Osteoclast-stimulating factor 1	Ostf1	By MS/MS	By matching
Omega-amidase NIT2	Nit2	Q9JHW2				30.501	NaN	27.6846	NaN	23.6846	NaN	0.31265				4.8115e-25	215720000	8	0	8		40.9	0	215720000	0	7	0	0	7	0	7	7	7	7	Q9JHW2	Q9JHW2	Omega-amidase NIT2	Nit2	By MS/MS	By matching
Oligoribonuclease, mitochondrial	Rexo2	Q9D8S4				26.738	NaN	25.1534	NaN	21.5685	NaN	-1.80345				0.0013412	37320000	1	0	1		4.2	0	37320000	0	1	0	0	1	0	1	1	1	1	Q9D8S4	Q9D8S4	Oligoribonuclease, mitochondrial	Rexo2	By MS/MS	By matching
Oligodendrocyte transcription factor 2	Olig2	Q9EQW6				32.406	NaN	25.5327	NaN	21.9477	NaN	-1.42425				0.00038083	48540000	1	0	1		3.4	0	48540000	0	1	0	0	1	0	1	1	1	1	Q9EQW6	Q9EQW6	Oligodendrocyte transcription factor 2	Olig2	By MS/MS	By matching
OCIA domain-containing protein 1	Ociad1	Q9CRD0;Q9CRD0-3;Q9CRD0-2				27.61	NaN	26.9951	NaN	23.4102	NaN	0.03825				9.4746e-09	133760000	2	0	2		21.5	0	133760000	0	3	0	0	3	0	3	3	3	3	Q9CRD0;Q9CRD0-3;Q9CRD0-2	Q9CRD0;Q9CRD0-3;Q9CRD0-2	OCIA domain-containing protein 1	Ociad1	By MS/MS	By matching
NudC domain-containing protein 1	Nudcd1	Q6PIP5				66.704	NaN	28.3989	NaN	23.492	NaN	0.12005				1.0633e-38	353940000	9	0	9		21.8	0	353940000	0	9	0	0	9	0	9	9	9	9	Q6PIP5	Q6PIP5	NudC domain-containing protein 1	Nudcd1	By MS/MS	By matching
Nucleus accumbens-associated protein 1	Nacc1	Q7TSZ8				56.536	NaN	24.8008	NaN	20.2158	NaN	-3.15615				5.2315e-06	29227000	2	0	2		5.1	0	29227000	0	2	0	0	2	0	2	2	2	2	Q7TSZ8	Q7TSZ8	Nucleus accumbens-associated protein 1	Nacc1	By MS/MS	By matching
Nucleosome assembly protein 1-like 4	Nap1l4	Q78ZA7				42.679	NaN	30.1141	NaN	26.2072	NaN	2.83525				5.6073e-153	1162100000	15	0	15		40.3	2.9	1162100000	0	8	0	2	9	0	8	8	10	8	Q78ZA7	Q78ZA7	Nucleosome assembly protein 1-like 4	Nap1l4	By MS/MS	By matching
Nucleoredoxin	Nxn	P97346;P97346-2				48.343	NaN	26.2066	NaN	21.7472	NaN	-1.62475				8.9933e-14	77443000	5	0	5		15.9	0	77443000	0	5	0	0	5	0	5	5	5	5	P97346;P97346-2	P97346;P97346-2	Nucleoredoxin	Nxn	By MS/MS	By matching
Nucleoporin p58/p45	Nupl1	Q8R332-4;Q8R332-3;Q8R332-2;Q8R332				54.006	NaN	25.9979	NaN	22.2974	NaN	-1.07455				1.3557e-08	67010000	2	0	2		7.3	0	67010000	0	3	0	0	3	0	3	3	3	3	Q8R332-4;Q8R332-3;Q8R332-2;Q8R332	Q8R332-4;Q8R332-3;Q8R332-2;Q8R332	Nucleoporin p58/p45	Nupl1	By MS/MS	By matching
Nucleoporin NUP53	Nup35	Q8R4R6;A2ATJ2				34.785	NaN	27.6838	NaN	23.777	NaN	0.40505				1.2757e-17	215610000	4	0	4		21.2	0	215610000	0	4	0	0	4	0	4	4	4	4	Q8R4R6;A2ATJ2	Q8R4R6;A2ATJ2	Nucleoporin NUP53	Nup35	By MS/MS	By matching
Nucleoporin Nup43	Nup43	P59235				41.989	NaN	NaN	NaN	NaN	NaN	NaN				2.7876e-15	0	2	0	2		7.6	0	0	0	2	0	0	2	0	2	2	2	2	P59235	P59235	Nucleoporin Nup43	Nup43	By MS/MS	By matching
Nucleoporin Nup37	Nup37	Q9CWU9				36.731	NaN	27.2671	NaN	23.3602	NaN	-0.01175				4.8574e-10	161520000	4	0	4		20.9	0	161520000	0	4	0	0	4	0	4	4	4	4	Q9CWU9	Q9CWU9	Nucleoporin Nup37	Nup37	By MS/MS	By matching
Nucleoporin NUP188 homolog	Nup188	Q6ZQH8				196.69	NaN	24.397	NaN	18.0047	NaN	-5.36725				3.7078e-05	22092000	2	0	2		2.3	0	22092000	0	2	0	0	2	0	2	2	2	2	Q6ZQH8	Q6ZQH8	Nucleoporin NUP188 homolog	Nup188	By MS/MS	By matching
Nucleoplasmin-3	Npm3	Q9CPP0				19.023	NaN	28.0338	NaN	25.0338	NaN	1.66185				1.5e-57	274790000	3	0	3		30.3	0	274790000	0	3	0	0	3	0	3	3	3	3	Q9CPP0	Q9CPP0	Nucleoplasmin-3	Npm3	By MS/MS	By matching
Nucleolysin TIAR	Tial1	Q921W2;P70318;D6RGU1;D3Z3Y4				41.53	NaN	26.8882	NaN	22.8882	NaN	-0.48375				1.1034e-22	124210000	3	0	3		19.5	0	124210000	0	3	0	0	6	0	3	3	6	3	Q921W2;P70318;D6RGU1;D3Z3Y4	Q921W2;P70318;D6RGU1	Nucleolysin TIAR	Tial1	By MS/MS	By matching
Nucleolysin TIA-1	Tia1	D3Z4H6;P52912;D3YY02;Q8CII5;G5E8L2;Q80ZW7				42.682	NaN	28.6193	NaN	24.8119	NaN	1.43995				5.0881e-103	412350000	8	0	8		28.8	0	412350000	0	7	0	0	7	0	4	4	7	7	D3Z4H6;P52912;D3YY02;Q8CII5;G5E8L2;Q80ZW7	D3Z4H6;P52912;D3YY02;Q8CII5;G5E8L2;Q80ZW7	Nucleolysin TIA-1	Tia1	By MS/MS	By matching
Nucleolar protein 7	Nol7	Q9D7Z3-2;Q9D7Z3				27.363	NaN	26.0654	NaN	23.2581	NaN	-0.11385				2.4679e-22	70221000	4	0	4		18.5	0	70221000	0	3	0	0	3	0	3	3	3	3	Q9D7Z3-2;Q9D7Z3	Q9D7Z3-2;Q9D7Z3	Nucleolar protein 7	Nol7	By MS/MS	By matching
Nucleolar protein 6	Nol6	Q8R5K4-2;Q8R5K4				119.52	NaN	24.0714	NaN	18.4864	NaN	-4.88555				9.2932e-06	17628000	3	0	3		4.3	0	17628000	0	3	0	0	3	0	3	3	3	3	Q8R5K4-2;Q8R5K4	Q8R5K4-2;Q8R5K4	Nucleolar protein 6	Nol6	By MS/MS	By matching
Nucleolar protein 3	Nol3	Q9D1X0				24.567	NaN	26.5183	NaN	23.1964	NaN	-0.17555				1.1453e-22	96118000	1	0	1		18.2	0	96118000	0	2	0	0	2	0	2	2	2	2	Q9D1X0	Q9D1X0	Nucleolar protein 3	Nol3	By MS/MS	By matching
Nucleolar protein 16	Nop16	Q9CPT5;D3Z7M5;D6RDE0				21.139	NaN	27.1905	NaN	23.8685	NaN	0.49655				9.8184e-12	153160000	5	0	5		28.7	0	153160000	0	5	0	0	5	0	5	5	5	5	Q9CPT5;D3Z7M5;D6RDE0	Q9CPT5;D3Z7M5	Nucleolar protein 16	Nop16	By MS/MS	By matching
Nucleolar protein 14	Nop14	Q8R3N1				98.768	NaN	25.0368	NaN	19.6445	NaN	-3.72745				1.2622e-08	34421000	2	0	2		4.5	0	34421000	0	2	0	0	2	0	2	2	2	2	Q8R3N1	Q8R3N1	Nucleolar protein 14	Nop14	By MS/MS	By matching
Nucleolar protein 11	Nol11	Q8BJW5-2;Q8BJW5				78.555	NaN	26.9872	NaN	22.0803	NaN	-1.29165				5.495e-08	133030000	4	0	4		6.8	0	133030000	0	4	0	0	4	0	4	4	4	4	Q8BJW5-2;Q8BJW5	Q8BJW5-2;Q8BJW5	Nucleolar protein 11	Nol11	By MS/MS	By matching
Nucleolar GTP-binding protein 2	Gnl2	Q99LH1;B1ASC2				83.345	NaN	24.6901	NaN	19.5608	NaN	-3.81115				3.1156e-06	27068000	2	0	2		4.3	0	27068000	0	2	0	0	2	0	2	2	2	2	Q99LH1;B1ASC2	Q99LH1;B1ASC2	Nucleolar GTP-binding protein 2	Gnl2	By MS/MS	By matching
Nucleolar GTP-binding protein 1	Gtpbp4	Q99ME9				74.112	NaN	28.3059	NaN	23.2184	NaN	-0.15355				7.9764e-33	331840000	11	0	11		21.1	0	331840000	0	11	0	0	11	0	11	11	11	11	Q99ME9	Q99ME9	Nucleolar GTP-binding protein 1	Gtpbp4	By MS/MS	By matching
Nucleolar complex protein 4 homolog	Noc4l	Q8BHY2				58.675	NaN	21.7094	NaN	17.25	NaN	-6.12195				0.015151	3429200	2	0	2		2.1	0	3429200	0	1	0	0	1	0	1	1	1	1	Q8BHY2	Q8BHY2	Nucleolar complex protein 4 homolog	Noc4l	By MS/MS	By matching
Nucleolar complex protein 3 homolog	Noc3l	Q8VI84				93.21	NaN	24.0932	NaN	18.964	NaN	-4.40795				0.0010173	17897000	2	0	2		3.5	0	17897000	0	2	0	0	2	0	2	2	2	2	Q8VI84	Q8VI84	Nucleolar complex protein 3 homolog	Noc3l	By MS/MS	By matching
Nucleolar complex protein 2 homolog	Noc2l	Q8BHX6;J3QK52;Q9WV70				68.267	NaN	25.0862	NaN	20.3857	NaN	-2.98625				3.0304e-11	35621000	4	0	4		8.8	0	35621000	0	4	0	0	4	0	4	4	4	4	Q8BHX6;J3QK52;Q9WV70	Q8BHX6;J3QK52;Q9WV70	Nucleolar complex protein 2 homolog	Noc2l	By MS/MS	By matching
Nucleolar and spindle-associated protein 1	Nusap1	Q9ERH4				48.572	NaN	25.1885	NaN	20.9406	NaN	-2.43135				8.2517e-07	38237000	1	0	1		2.3	0	38237000	0	1	0	0	1	0	1	1	1	1	Q9ERH4	Q9ERH4	Nucleolar and spindle-associated protein 1	Nusap1	By MS/MS	By matching
Nucleobindin-2;Nesfatin-1	Nucb2	Q3UKN6;P81117				50.353	NaN	NaN	NaN	NaN	NaN	NaN				1.9514e-07	0	1	0	1		3.1	0	0	0	1	0	0	1	0	1	1	1	1	Q3UKN6;P81117	Q3UKN6;P81117	Nucleobindin-2;Nesfatin-1	Nucb2	By MS/MS	By matching
Nuclear valosin-containing protein-like	Nvl	Q9DBY8				94.475	NaN	26.2937	NaN	20.7088	NaN	-2.66315				1.3999e-13	82263000	4	0	4		8.5	0	82263000	0	4	0	0	4	0	4	4	4	4	Q9DBY8	Q9DBY8	Nuclear valosin-containing protein-like	Nvl	By MS/MS	By matching
Nuclear transcription factor Y subunit gamma	Nfyc	P70353;A2A763;A2A762				37.253	NaN	25.9785	NaN	23.1711	NaN	-0.20085				0.0011202	66115000	2	0	2		9.6	0	66115000	0	2	0	0	2	0	2	2	2	2	P70353;A2A763;A2A762	P70353;A2A763;A2A762	Nuclear transcription factor Y subunit gamma	Nfyc	By MS/MS	By matching
Nuclear transcription factor Y subunit beta	Nfyb	D3Z723;P63139				11.676	NaN	26.4238	NaN	24.8389	NaN	1.46695				3.0271e-30	90026000	2	0	2		35.8	0	90026000	0	2	0	0	2	0	2	2	2	2	D3Z723;P63139	D3Z723;P63139	Nuclear transcription factor Y subunit beta	Nfyb	By MS/MS	By matching
Nuclear speckle splicing regulatory protein 1	Nsrp1	Q5NCR9				63.798	NaN	25.659	NaN	21.2667	NaN	-2.10525				1.3073e-29	52983000	3	0	3		9	0	52983000	0	4	0	0	4	0	4	4	4	4	Q5NCR9	Q5NCR9	Nuclear speckle splicing regulatory protein 1	Nsrp1	By MS/MS	By matching
Nuclear RNA export factor 1	Nxf1	Q99JX7;V9GXF3;V9GXW3;V9GX96;V9GXC8				70.299	NaN	27.9159	NaN	22.9159	NaN	-0.45605				1.7385e-40	253230000	8	0	8		14.6	0	253230000	0	7	0	0	7	0	7	7	7	7	Q99JX7;V9GXF3;V9GXW3;V9GX96;V9GXC8	Q99JX7;V9GXF3	Nuclear RNA export factor 1	Nxf1	By MS/MS	By matching
Nuclear respiratory factor 1	Nrf1	Q99K73;D3YV66;Q9WU00-2;G3XA39;D3Z3B4;Q9WU00;E9Q7X0;Q3UXF4				57.283	NaN	25.3184	NaN	21.511	NaN	-1.86095				7.8099e-14	41840000	4	0	4		7.9	1.7	41840000	0	3	0	1	4	0	3	3	4	3	Q99K73;D3YV66;Q9WU00-2;G3XA39;D3Z3B4;Q9WU00;E9Q7X0;Q3UXF4	Q99K73;D3YV66;Q9WU00-2;G3XA39;D3Z3B4;Q9WU00;E9Q7X0;Q3UXF4	Nuclear respiratory factor 1	Nrf1	By MS/MS	By matching
Nuclear receptor corepressor 2	Ncor2	Q9WU42-2;E9Q9V3;E9PY55;Q9WU42;E9Q701;F8VQL9;D3Z2J5;F6Z4B2				245.03	NaN	23.2898	NaN	16.4072	NaN	-6.96475				0.00025439	10255000	2	0	2		1.6	0	10255000	0	2	0	0	2	0	2	2	2	2	Q9WU42-2;E9Q9V3;E9PY55;Q9WU42;E9Q701;F8VQL9;D3Z2J5;F6Z4B2	Q9WU42-2;E9Q9V3;E9PY55;Q9WU42;E9Q701;F8VQL9;D3Z2J5;F6Z4B2	Nuclear receptor corepressor 2	Ncor2	By MS/MS	By matching
Nuclear receptor coactivator 5	Ncoa5	B7ZC24;Q91W39;B7ZC23				48.075	NaN	27.4871	NaN	23.3996	NaN	0.02765				1.432e-21	188120000	5	0	5		14	0	188120000	0	5	0	0	5	0	5	5	5	5	B7ZC24;Q91W39;B7ZC23	B7ZC24;Q91W39	Nuclear receptor coactivator 5	Ncoa5	By MS/MS	By matching
Nuclear receptor 2C2-associated protein	Nr2c2ap	Q3TV70				15.857	NaN	24.6893	NaN	21.882	NaN	-1.48995				4.9329e-08	27054000	2	0	2		27.1	0	27054000	0	2	0	0	2	0	2	2	2	2	Q3TV70	Q3TV70	Nuclear receptor 2C2-associated protein	Nr2c2ap	By MS/MS	By matching
Nuclear pore glycoprotein p62	Nup62	Q63850				53.254	NaN	29.5894	NaN	26.2675	NaN	2.89555				3.0054e-81	807800000	11	0	11		23.6	0	807800000	0	7	0	0	7	0	7	7	7	7	Q63850	Q63850	Nuclear pore glycoprotein p62	Nup62	By MS/MS	By matching
Nuclear pore complex protein Nup98-Nup96;Nuclear pore complex protein Nup98;Nuclear pore complex protein Nup96	Nup98	Q6PFD9				197.24	NaN	27.4949	NaN	21.247	NaN	-2.12495				4.9227e-26	189140000	10	0	10		8.5	0	189140000	0	10	0	0	10	0	10	10	10	10	Q6PFD9	Q6PFD9	Nuclear pore complex protein Nup98-Nup96;Nuclear pore complex protein Nup98;Nuclear pore complex protein Nup96	Nup98	By MS/MS	By matching
Nuclear pore complex protein Nup93	Nup93	Q8BJ71;Q8BJ71-2				93.28	NaN	29.0795	NaN	23.4072	NaN	0.03525				2.9878e-152	567300000	14	0	14		22.8	0	567300000	0	12	0	0	12	0	12	12	12	12	Q8BJ71;Q8BJ71-2	Q8BJ71;Q8BJ71-2	Nuclear pore complex protein Nup93	Nup93	By MS/MS	By matching
Nuclear pore complex protein Nup88	Nup88	Q8CEC0-3;Q8CEC0-2;Q8CEC0				83.665	NaN	NaN	NaN	NaN	NaN	NaN				6.7805e-07	0	1	0	1		2.4	0	0	0	1	0	0	1	0	1	1	1	1	Q8CEC0-3;Q8CEC0-2;Q8CEC0	Q8CEC0-3;Q8CEC0-2;Q8CEC0	Nuclear pore complex protein Nup88	Nup88	By MS/MS	By matching
Nuclear pore complex protein Nup85	Nup85	Q8R480				74.775	NaN	25.1564	NaN	20.2023	NaN	-3.16965				5.2886e-11	37397000	1	0	1		5.6	0	37397000	0	2	0	0	2	0	2	2	2	2	Q8R480	Q8R480	Nuclear pore complex protein Nup85	Nup85	By MS/MS	By matching
Nuclear pore complex protein Nup54	Nup54	Q8BTS4				55.731	NaN	28.2794	NaN	23.5246	NaN	0.15265				8.4757e-39	325800000	9	0	9		18.4	0	325800000	0	8	0	0	8	0	8	8	8	8	Q8BTS4	Q8BTS4	Nuclear pore complex protein Nup54	Nup54	By MS/MS	By matching
Nuclear pore complex protein Nup50	Nup50	Q9JIH2				49.485	NaN	29.0442	NaN	24.3438	NaN	0.97185				6.6557e-47	553590000	10	0	10		26.4	0	553590000	0	7	0	0	7	0	7	7	7	7	Q9JIH2	Q9JIH2	Nuclear pore complex protein Nup50	Nup50	By MS/MS	By matching
Nuclear pore complex protein Nup214	Nup214	Q80U93				212.98	NaN	26.6661	NaN	20.4182	NaN	-2.95375				1.2924e-16	106490000	5	0	5		4.7	0	106490000	0	4	0	0	4	0	4	4	4	4	Q80U93	Q80U93	Nuclear pore complex protein Nup214	Nup214	By MS/MS	By matching
Nuclear pore complex protein Nup160	Nup160	Q9Z0W3;Q9Z0W3-2				158.23	NaN	26.4616	NaN	20.6542	NaN	-2.71775				2.0145e-12	92413000	3	0	3		2.6	0	92413000	0	3	0	0	3	0	3	3	3	3	Q9Z0W3;Q9Z0W3-2	Q9Z0W3;Q9Z0W3-2	Nuclear pore complex protein Nup160	Nup160	By MS/MS	By matching
Nuclear pore complex protein Nup155	Nup155	Q99P88				155.12	NaN	27.9877	NaN	22.1297	NaN	-1.24225				1.6482e-38	266160000	14	0	14		14.4	0	266160000	0	12	0	0	12	0	12	12	12	12	Q99P88	Q99P88	Nuclear pore complex protein Nup155	Nup155	By MS/MS	By matching
Nuclear pore complex protein Nup133	Nup133	Q8R0G9				128.62	NaN	26.3076	NaN	20.3535	NaN	-3.01845				2.2512e-30	83060000	6	0	6		8.4	0	83060000	0	5	0	0	5	0	5	5	5	5	Q8R0G9	Q8R0G9	Nuclear pore complex protein Nup133	Nup133	By MS/MS	By matching
Nuclear pore complex protein Nup107	Nup107	E9Q4V9;Q8BH74				106.5	NaN	25.7901	NaN	20.0622	NaN	-3.30975				8.4162e-11	58022000	5	0	5		6.3	0	58022000	0	6	0	0	6	0	6	6	6	6	E9Q4V9;Q8BH74	E9Q4V9;Q8BH74	Nuclear pore complex protein Nup107	Nup107	By MS/MS	By matching
Nuclear inhibitor of protein phosphatase 1	Ppp1r8	A2ADR8;Q8R3G1				38.399	NaN	28.9154	NaN	25.3115	NaN	1.93955				7.944e-42	582980000	6	0	6		37.1	0	582980000	0	7	0	0	7	0	7	7	7	7	A2ADR8;Q8R3G1	A2ADR8;Q8R3G1	Nuclear inhibitor of protein phosphatase 1	Ppp1r8	By MS/MS	By matching
Nuclear fragile X mental retardation-interacting protein 2	Nufip2	Q5F2E7;Q5F2E7-2				75.656	NaN	28.0279	NaN	23.3275	NaN	-0.04445				8.1018e-55	273670000	10	0	10		21.4	0	273670000	0	8	0	0	8	0	8	8	8	8	Q5F2E7;Q5F2E7-2	Q5F2E7;Q5F2E7-2	Nuclear fragile X mental retardation-interacting protein 2	Nufip2	By MS/MS	By matching
Nuclear factor NF-kappa-B p100 subunit;Nuclear factor NF-kappa-B p52 subunit	Nfkb2	Q9WTK5				96.831	NaN	24.4799	NaN	19.1224	NaN	-4.24955				2.7446e-11	23399000	1	0	1		2.6	0	23399000	0	1	0	0	1	0	1	1	1	1	Q9WTK5	Q9WTK5	Nuclear factor NF-kappa-B p100 subunit;Nuclear factor NF-kappa-B p52 subunit	Nfkb2	By MS/MS	By matching
Nuclear factor 1;Nuclear factor 1 X-type	Nfix	Q3TYK3;P70257-2;P70257-1;E9PUH7;P70257;D3YZ00				43.594	NaN	26.4863	NaN	22.3988	NaN	-0.97315				4.7467e-20	94007000	1	0	1		16.4	0	94007000	0	2	0	0	3	0	2	2	3	2	Q3TYK3;P70257-2;P70257-1;E9PUH7;P70257;D3YZ00	Q3TYK3;P70257-2;P70257-1;E9PUH7	Nuclear factor 1;Nuclear factor 1 X-type	Nfix	By MS/MS	By matching
Nuclear factor 1 A-type	Nfia	Q02780-3;B1AUB6;B1AUB8;Q02780-2;Q02780-5;B1AUB9;B1AUC0;Q02780-7;Q02780-4;Q02780;F7CDR2;Q02780-6;P70255-2				55.051	NaN	27.8611	NaN	23.4017	NaN	0.02975				6.2827e-19	243790000	5	0	5		9	0	243790000	0	3	0	0	3	0	2	2	3	3	Q02780-3;B1AUB6;B1AUB8;Q02780-2;Q02780-5;B1AUB9;B1AUC0;Q02780-7;Q02780-4;Q02780;F7CDR2;Q02780-6;P70255-2	Q02780-3;B1AUB6;B1AUB8;Q02780-2;Q02780-5;B1AUB9;B1AUC0;Q02780-7;Q02780-4;Q02780	Nuclear factor 1 A-type	Nfia	By MS/MS	By matching
Nuclear distribution protein nudE homolog 1;Nuclear distribution protein nudE-like 1	Nde1;Ndel1	Q9CZA6-3;Q9CZA6-2;Q9CZA6;Q9CZA6-4;Q9ERR1-2;Q9ERR1;D6RJ36;F6Q325				35.789	NaN	NaN	NaN	NaN	NaN	NaN				4.3514e-16	0	3	0	3		11.7	0	0	0	3	0	0	3	0	3	3	3	3	Q9CZA6-3;Q9CZA6-2;Q9CZA6;Q9CZA6-4;Q9ERR1-2;Q9ERR1;D6RJ36;F6Q325	Q9CZA6-3;Q9CZA6-2;Q9CZA6;Q9CZA6-4;Q9ERR1-2;Q9ERR1	Nuclear distribution protein nudE homolog 1;Nuclear distribution protein nudE-like 1	Nde1;Ndel1	By MS/MS	By matching
Nuclear cap-binding protein subunit 2	Ncbp2	Q9CQ49;D3Z3D2				18.017	NaN	27.1414	NaN	23.9715	NaN	0.59955				6.4139e-09	148040000	2	0	2		15.4	0	148040000	0	3	0	0	3	0	3	3	3	3	Q9CQ49;D3Z3D2	Q9CQ49;D3Z3D2	Nuclear cap-binding protein subunit 2	Ncbp2	By MS/MS	By matching
Nuclear autoantigenic sperm protein	Nasp	B1AU75;Q99MD9;B1AU76;Q99MD9-2				84.012	NaN	32.1428	NaN	26.7853	NaN	3.41335				0	4742000000	40	0	40		52	0	4742000000	0	29	0	0	29	0	29	29	29	29	B1AU75;Q99MD9;B1AU76;Q99MD9-2	B1AU75;Q99MD9;B1AU76;Q99MD9-2	Nuclear autoantigenic sperm protein	Nasp	By MS/MS	By matching
NTF2-related export protein 1;NTF2-related export protein 2	Nxt1;Nxt2	Q9QZV9;Q3UNA4-3;Q3UNA4;Q3UNA4-2				15.847	NaN	26.0153	NaN	23.6934	NaN	0.32145				1.3217e-05	67824000	2	0	2		20.7	0	67824000	0	2	0	0	2	0	2	2	2	2	Q9QZV9;Q3UNA4-3;Q3UNA4;Q3UNA4-2	Q9QZV9;Q3UNA4-3;Q3UNA4;Q3UNA4-2	NTF2-related export protein 1;NTF2-related export protein 2	Nxt1;Nxt2	By MS/MS	By matching
N-terminal Xaa-Pro-Lys N-methyltransferase 1;N-terminal Xaa-Pro-Lys N-methyltransferase 1, N-terminally processed	Ntmt1	Q8R2U4;A2APZ3;A2APZ2				25.42	NaN	25.7896	NaN	22.4676	NaN	-0.90435				4.0543e-18	58001000	2	0	2		25.6	0	58001000	0	3	0	0	3	0	3	3	3	3	Q8R2U4;A2APZ3;A2APZ2	Q8R2U4;A2APZ3	N-terminal Xaa-Pro-Lys N-methyltransferase 1;N-terminal Xaa-Pro-Lys N-methyltransferase 1, N-terminally processed	Ntmt1	By MS/MS	By matching
Non-structural maintenance of chromosomes element 1 homolog	Nsmce1	Q9D720;F6VZ99				30.708	NaN	24.4329	NaN	20.5261	NaN	-2.84585				1.2122e-05	22649000	2	0	2		9.4	0	22649000	0	2	0	0	2	0	2	2	2	2	Q9D720;F6VZ99	Q9D720;F6VZ99	Non-structural maintenance of chromosomes element 1 homolog	Nsmce1	By MS/MS	By matching
Non-histone chromosomal protein HMG-17	Gm16494;Hmgn2;Gm6594	E9Q2Z4;P09602;Q5XK38;J3QM43;A3KGL9;B7ZCQ3;F6W687				9.3114	NaN	20.8976	NaN	19.8976	NaN	-3.47435				0.0012608	1953400	1	0	1		12.6	0	1953400	0	1	0	0	1	0	1	1	1	1	E9Q2Z4;P09602;Q5XK38;J3QM43;A3KGL9;B7ZCQ3;F6W687	E9Q2Z4;P09602;Q5XK38;J3QM43;A3KGL9;B7ZCQ3;F6W687	Non-histone chromosomal protein HMG-17	Gm16494;Hmgn2;Gm6594	By MS/MS	By matching
Nitrilase homolog 1	Nit1	Q8VDK1-2;Q8VDK1;D3Z3I3;D3YY53;D3Z2Y2				31.886	NaN	23.8569	NaN	19.609	NaN	-3.76295				4.1301e-11	15193000	3	0	3		12.4	0	15193000	0	3	0	0	3	0	3	3	3	3	Q8VDK1-2;Q8VDK1;D3Z3I3;D3YY53;D3Z2Y2	Q8VDK1-2;Q8VDK1;D3Z3I3;D3YY53	Nitrilase homolog 1	Nit1	By MS/MS	By matching
Nitric oxide synthase-interacting protein	Nosip	D3YV75;Q9D6T0-2;Q9D6T0				24.442	NaN	24.9744	NaN	21.3895	NaN	-1.98245				0.0010521	32965000	1	0	1		6.8	0	32965000	0	1	0	0	1	0	1	1	1	1	D3YV75;Q9D6T0-2;Q9D6T0	D3YV75;Q9D6T0-2;Q9D6T0	Nitric oxide synthase-interacting protein	Nosip	By MS/MS	By matching
Nischarin	Nisch	Q80TM9-2;Q80TM9;Q80TM9-3;F6PY46;Q80TM9-4;Q80TM9-6;F6UKP3;F7AN84;Q80TM9-5				158.42	NaN	25.5119	NaN	19.679	NaN	-3.69295				1.2801e-10	47845000	4	0	4		4.7	0	47845000	0	4	0	0	4	0	4	4	4	4	Q80TM9-2;Q80TM9;Q80TM9-3;F6PY46;Q80TM9-4;Q80TM9-6;F6UKP3;F7AN84;Q80TM9-5	Q80TM9-2;Q80TM9;Q80TM9-3;F6PY46;Q80TM9-4;Q80TM9-6	Nischarin	Nisch	By MS/MS	By matching
Nipped-B-like protein	Nipbl	Q6KCD5-2;Q6KCD5				303.76	NaN	25.3518	NaN	18.4329	NaN	-4.93905				5.9524e-13	42820000	4	0	4		2.1	0	42820000	0	4	0	0	4	0	4	4	4	4	Q6KCD5-2;Q6KCD5	Q6KCD5-2;Q6KCD5	Nipped-B-like protein	Nipbl	By MS/MS	By matching
NIF3-like protein 1	Nif3l1	Q9EQ80;D3Z0G0;E9PWJ6;D3YYF0				41.745	NaN	29.0653	NaN	24.8174	NaN	1.44545				6.6443e-28	561740000	9	0	9		36.4	0	561740000	0	10	0	0	10	0	10	10	10	10	Q9EQ80;D3Z0G0;E9PWJ6;D3YYF0	Q9EQ80;D3Z0G0	NIF3-like protein 1	Nif3l1	By MS/MS	By matching
Nicotinamide phosphoribosyltransferase	Nampt	Q99KQ4				55.446	NaN	26.8984	NaN	22.0404	NaN	-1.33155				2.3928e-07	125090000	2	0	2		13.8	0	125090000	0	3	0	0	3	0	3	3	3	3	Q99KQ4	Q99KQ4	Nicotinamide phosphoribosyltransferase	Nampt	By MS/MS	By matching
Nibrin	Nbn	A2AMG5;Q9R207				60.553	NaN	NaN	NaN	NaN	NaN	NaN				0.015152	0	1	0	1		2.6	0	0	0	1	0	0	1	0	1	1	1	1	A2AMG5;Q9R207	A2AMG5;Q9R207	Nibrin	Nbn	By MS/MS	By matching
NGFI-A-binding protein 2	Nab2	Q61127-2;Q3TYF1;Q61127				34.375	NaN	26.4494	NaN	22.642	NaN	-0.72995				3.3465e-05	91634000	1	0	1		15.2	0	91634000	0	2	0	0	2	0	2	2	2	2	Q61127-2;Q3TYF1;Q61127	Q61127-2;Q3TYF1;Q61127	NGFI-A-binding protein 2	Nab2	By MS/MS	By matching
NFU1 iron-sulfur cluster scaffold homolog, mitochondrial	Nfu1	Q9QZ23				28.567	NaN	28.0794	NaN	24.4945	NaN	1.12255				1.7703e-45	283630000	5	0	5		31.8	0	283630000	0	5	0	0	5	0	4	4	5	5	Q9QZ23	Q9QZ23	NFU1 iron-sulfur cluster scaffold homolog, mitochondrial	Nfu1	By MS/MS	By matching
NF-kappa-B essential modulator	Ikbkg	A3KG44;A3KG41;A3KG38;Q8VC91;O88522;E9Q2Y3;Q7TSS3				21.964	NaN	24.9066	NaN	21.3216	NaN	-2.05035				0.0021736	31450000	2	0	2		10.5	0	31450000	0	1	0	0	1	0	1	1	1	1	A3KG44;A3KG41;A3KG38;Q8VC91;O88522;E9Q2Y3;Q7TSS3	A3KG44;A3KG41;A3KG38;Q8VC91;O88522;E9Q2Y3;Q7TSS3	NF-kappa-B essential modulator	Ikbkg	By MS/MS	By matching
Neuronal-specific septin-3	Sept3	Q9Z1S5-2;Q9Z1S5				38.709	NaN	27.3852	NaN	23.0632	NaN	-0.30875				5.3781e-06	175290000	2	0	2		12.8	0	175290000	0	3	0	0	3	0	3	3	3	3	Q9Z1S5-2;Q9Z1S5	Q9Z1S5-2;Q9Z1S5	Neuronal-specific septin-3	Sept3	By MS/MS	By matching
Neurolysin, mitochondrial	Nln	Q91YP2				80.428	NaN	26.7437	NaN	21.6145	NaN	-1.75745				2.6047e-18	112370000	5	0	5		9.7	0	112370000	0	5	0	0	5	0	5	5	5	5	Q91YP2	Q91YP2	Neurolysin, mitochondrial	Nln	By MS/MS	By matching
Neuroguidin	Ngdn	Q9DB96				35.658	NaN	24.0868	NaN	20.2795	NaN	-3.09245				1.103e-11	17818000	2	0	2		10.2	0	17818000	0	2	0	0	2	0	2	2	2	2	Q9DB96	Q9DB96	Neuroguidin	Ngdn	By MS/MS	By matching
Neurogenic locus notch homolog protein 2;Notch 2 extracellular truncation;Notch 2 intracellular domain	Notch2	O35516;G5E8J0				265.33	NaN	22.9976	NaN	16.6226	NaN	-6.74935				0.00037809	8374900	1	0	1		0.6	0	8374900	0	2	0	0	2	0	2	2	2	2	O35516;G5E8J0	O35516;G5E8J0	Neurogenic locus notch homolog protein 2;Notch 2 extracellular truncation;Notch 2 intracellular domain	Notch2	By MS/MS	By matching
Neurogenic locus notch homolog protein 1;Notch 1 extracellular truncation;Notch 1 intracellular domain	Notch1	Q01705-2;Q01705-4;Q01705-3;Q01705				237.41	NaN	25.9956	NaN	19.9732	NaN	-3.39875				6.6255e-07	66905000	2	0	2		2	0	66905000	0	2	0	0	2	0	2	2	2	2	Q01705-2;Q01705-4;Q01705-3;Q01705	Q01705-2;Q01705-4;Q01705-3;Q01705	Neurogenic locus notch homolog protein 1;Notch 1 extracellular truncation;Notch 1 intracellular domain	Notch1	By MS/MS	By matching
Neural cell adhesion molecule 2	Ncam2	O35136-2;O35136				81.207	NaN	NaN	NaN	NaN	NaN	NaN				0.012936	0	1	1	0		0	1.2	0	0	0	1	1	0	1	0	1	1	1	O35136-2;O35136	O35136-2;O35136	Neural cell adhesion molecule 2	Ncam2	By matching	By MS/MS
Neurabin-2	Ppp1r9b	Q6R891-2;Q6R891;H3BJA6;Q3UXW4;H3BKQ7;H3BJD0;H3BL28;Q7TN74;H3BJD6				44.846	NaN	26.7133	NaN	22.8064	NaN	-0.56555				5.746e-27	110030000	4	0	4		13.7	0	110030000	0	4	0	0	4	0	4	4	4	4	Q6R891-2;Q6R891;H3BJA6;Q3UXW4;H3BKQ7;H3BJD0;H3BL28;Q7TN74;H3BJD6	Q6R891-2;Q6R891	Neurabin-2	Ppp1r9b	By MS/MS	By matching
Neudesin	Nenf	Q9CQ45				18.904	NaN	25.3579	NaN	22.0359	NaN	-1.33605				0.00041203	43001000	1	0	1		6.4	0	43001000	0	1	0	0	1	0	1	1	1	1	Q9CQ45	Q9CQ45	Neudesin	Nenf	By MS/MS	By matching
Negative elongation factor B	Nelfb	Q8C4Y3				65.636	NaN	NaN	NaN	NaN	NaN	NaN				4.8792e-05	0	1	0	1		3.6	0	0	0	1	0	0	1	0	1	1	1	1	Q8C4Y3	Q8C4Y3	Negative elongation factor B	Nelfb	By MS/MS	By matching
NEDD8-conjugating enzyme UBE2F	Ube2f	Q9CY34				21.11	NaN	26.1745	NaN	23.0045	NaN	-0.36745				1.1344e-07	75735000	1	0	1		17.8	0	75735000	0	2	0	0	2	0	2	2	2	2	Q9CY34	Q9CY34	NEDD8-conjugating enzyme UBE2F	Ube2f	By MS/MS	By matching
N-alpha-acetyltransferase 50	Naa50	Q6PGB6-2;Q6PGB6;Q6PGB6-4;Q6PGB6-3;Q6PGB6-5				19.327	NaN	29.1416	NaN	25.6821	NaN	2.31015				9.4145e-33	592230000	11	2	9		50	11.3	592230000	0	8	2	2	8	2	8	8	8	8	Q6PGB6-2;Q6PGB6;Q6PGB6-4;Q6PGB6-3;Q6PGB6-5	Q6PGB6-2;Q6PGB6;Q6PGB6-4;Q6PGB6-3;Q6PGB6-5	N-alpha-acetyltransferase 50	Naa50	By MS/MS	By MS/MS
N-alpha-acetyltransferase 38, NatC auxiliary subunit	Naa38	Q6ZWM4				10.403	NaN	29.4426	NaN	26.6352	NaN	3.26325				3.4038e-23	729630000	5	0	5		54.2	0	729630000	0	4	0	0	4	0	4	4	4	4	Q6ZWM4	Q6ZWM4	N-alpha-acetyltransferase 38, NatC auxiliary subunit	Naa38	By MS/MS	By matching
N-alpha-acetyltransferase 30	Naa30	Q8CES0;E9QMB7				39.432	NaN	NaN	NaN	NaN	NaN	NaN				0.00068075	0	1	0	1		4.1	0	0	0	1	0	0	1	0	1	1	1	1	Q8CES0;E9QMB7	Q8CES0;E9QMB7	N-alpha-acetyltransferase 30	Naa30	By MS/MS	By matching
N-alpha-acetyltransferase 25, NatB auxiliary subunit	Naa25	Q8BWZ3-2;Q8BWZ3				107.52	NaN	24.7235	NaN	19.2317	NaN	-4.14025				8.7368e-06	27703000	3	0	3		3.6	0	27703000	0	3	0	0	3	0	3	3	3	3	Q8BWZ3-2;Q8BWZ3	Q8BWZ3-2;Q8BWZ3	N-alpha-acetyltransferase 25, NatB auxiliary subunit	Naa25	By MS/MS	By matching
NADPH:adrenodoxin oxidoreductase, mitochondrial	Fdxr	Q61578				54.201	NaN	25.1225	NaN	20.3152	NaN	-3.05675				0.0028124	36528000	2	0	2		9.7	0	36528000	0	2	0	0	2	0	2	2	2	2	Q61578	Q61578	NADPH:adrenodoxin oxidoreductase, mitochondrial	Fdxr	By MS/MS	By matching
NADP-dependent malic enzyme	Me1	P06801				63.953	NaN	27.3189	NaN	22.412	NaN	-0.95995				4.9327e-65	167420000	7	0	7		18.9	0	167420000	0	6	0	0	6	0	6	6	6	6	P06801	P06801	NADP-dependent malic enzyme	Me1	By MS/MS	By matching
NADH-ubiquinone oxidoreductase 75 kDa subunit, mitochondrial	Ndufs1	Q91VD9				79.776	NaN	29.9161	NaN	24.5238	NaN	1.15185				1.0051e-130	1013100000	21	0	21		48.6	0	1013100000	0	23	0	0	23	0	23	23	23	23	Q91VD9	Q91VD9	NADH-ubiquinone oxidoreductase 75 kDa subunit, mitochondrial	Ndufs1	By MS/MS	By matching
NADH dehydrogenase [ubiquinone] iron-sulfur protein 8, mitochondrial	Ndufs8	Q8K3J1				24.038	NaN	28.1246	NaN	24.4241	NaN	1.05215				1.2586e-20	292640000	3	0	3		27.8	0	292640000	0	4	0	0	4	0	4	4	4	4	Q8K3J1	Q8K3J1	NADH dehydrogenase [ubiquinone] iron-sulfur protein 8, mitochondrial	Ndufs8	By MS/MS	By matching
NADH dehydrogenase [ubiquinone] iron-sulfur protein 7, mitochondrial	Ndufs7	Q9DC70				24.683	NaN	26.861	NaN	23.4016	NaN	0.02965				3.1273e-12	121890000	2	0	2		16.1	0	121890000	0	2	0	0	2	0	2	2	2	2	Q9DC70	Q9DC70	NADH dehydrogenase [ubiquinone] iron-sulfur protein 7, mitochondrial	Ndufs7	By MS/MS	By matching
NADH dehydrogenase [ubiquinone] iron-sulfur protein 6, mitochondrial	Ndufs6	P52503				13.02	NaN	29.0247	NaN	26.2173	NaN	2.84535				8.0526e-60	546140000	3	0	3		41.4	0	546140000	0	3	0	0	3	0	3	3	3	3	P52503	P52503	NADH dehydrogenase [ubiquinone] iron-sulfur protein 6, mitochondrial	Ndufs6	By MS/MS	By matching
NADH dehydrogenase [ubiquinone] iron-sulfur protein 4, mitochondrial	Ndufs4	Q9CXZ1;E9QPX3				19.784	NaN	28.8666	NaN	25.4071	NaN	2.03515				6.5997e-45	489440000	6	0	6		46.3	0	489440000	0	7	0	0	7	0	7	7	7	7	Q9CXZ1;E9QPX3	Q9CXZ1;E9QPX3	NADH dehydrogenase [ubiquinone] iron-sulfur protein 4, mitochondrial	Ndufs4	By MS/MS	By matching
NADH dehydrogenase [ubiquinone] iron-sulfur protein 2, mitochondrial	Ndufs2	Q91WD5;D3YXT0;F6RJ83				52.625	NaN	27.6133	NaN	22.9128	NaN	-0.45915				6.4397e-21	205320000	5	0	5		18.1	0	205320000	0	5	0	0	5	0	5	5	5	5	Q91WD5;D3YXT0;F6RJ83	Q91WD5;D3YXT0	NADH dehydrogenase [ubiquinone] iron-sulfur protein 2, mitochondrial	Ndufs2	By MS/MS	By matching
NADH dehydrogenase [ubiquinone] flavoprotein 3, mitochondrial	Ndufv3	Q8BK30				11.813	NaN	25.078	NaN	22.2707	NaN	-1.10125				0.00036458	35419000	1	0	1		10.6	0	35419000	0	1	0	0	1	0	1	1	1	1	Q8BK30	Q8BK30	NADH dehydrogenase [ubiquinone] flavoprotein 3, mitochondrial	Ndufv3	By MS/MS	By matching
NADH dehydrogenase [ubiquinone] flavoprotein 2, mitochondrial	Ndufv2	Q9D6J6;Q9D6J6-2;M0QWP9;D6RGN4				27.285	NaN	28.5767	NaN	24.7693	NaN	1.39735				1.1024e-25	400340000	7	0	7		34.7	0	400340000	0	7	0	0	7	0	7	7	7	7	Q9D6J6;Q9D6J6-2;M0QWP9;D6RGN4	Q9D6J6;Q9D6J6-2;M0QWP9	NADH dehydrogenase [ubiquinone] flavoprotein 2, mitochondrial	Ndufv2	By MS/MS	By matching
NADH dehydrogenase [ubiquinone] flavoprotein 1, mitochondrial	Ndufv1	D3YUM1;Q91YT0;D3Z1U9;D3Z0K1;D3YXX5;D6RG60				49.913	NaN	28.7928	NaN	24.4005	NaN	1.02855				1.3251e-35	465050000	11	0	11		34.5	0	465050000	0	10	0	0	10	0	10	10	10	10	D3YUM1;Q91YT0;D3Z1U9;D3Z0K1;D3YXX5;D6RG60	D3YUM1;Q91YT0;D3Z1U9;D3Z0K1	NADH dehydrogenase [ubiquinone] flavoprotein 1, mitochondrial	Ndufv1	By MS/MS	By matching
NADH dehydrogenase [ubiquinone] 1 subunit C2	Ndufc2	Q9CQ54				14.164	NaN	NaN	NaN	NaN	NaN	NaN				8.4386e-07	0	2	0	2		23.3	0	0	0	2	0	0	2	0	2	2	2	2	Q9CQ54	Q9CQ54	NADH dehydrogenase [ubiquinone] 1 subunit C2	Ndufc2	By MS/MS	By matching
NADH dehydrogenase [ubiquinone] 1 beta subcomplex subunit 9	Ndufb9	Q9CQJ8				21.984	NaN	28.2565	NaN	25.2565	NaN	1.88455				3.7384e-14	320660000	6	0	6		33	0	320660000	0	5	0	0	5	0	5	5	5	5	Q9CQJ8	Q9CQJ8	NADH dehydrogenase [ubiquinone] 1 beta subcomplex subunit 9	Ndufb9	By MS/MS	By matching
NADH dehydrogenase [ubiquinone] 1 beta subcomplex subunit 7	Ndufb7	Q9CR61				16.331	NaN	24.8354	NaN	21.8354	NaN	-1.53655				0.00080954	29936000	0	0	0		6.6	0	29936000	0	1	0	0	1	0	1	1	1	1	Q9CR61	Q9CR61	NADH dehydrogenase [ubiquinone] 1 beta subcomplex subunit 7	Ndufb7	By MS/MS	By matching
NADH dehydrogenase [ubiquinone] 1 beta subcomplex subunit 5, mitochondrial	Ndufb5	D3Z568;Q9CQH3				14.038	NaN	24.8914	NaN	22.8914	NaN	-0.48055				0.011668	31121000	1	0	1		6.7	0	31121000	0	1	0	0	1	0	1	1	1	1	D3Z568;Q9CQH3	D3Z568;Q9CQH3	NADH dehydrogenase [ubiquinone] 1 beta subcomplex subunit 5, mitochondrial	Ndufb5	By MS/MS	By matching
NADH dehydrogenase [ubiquinone] 1 beta subcomplex subunit 4	Ndufb4	Q9CQC7				15.081	NaN	27.3775	NaN	25.0556	NaN	1.68365				2.1693e-12	174360000	4	0	4		38	0	174360000	0	4	0	0	4	0	4	4	4	4	Q9CQC7	Q9CQC7	NADH dehydrogenase [ubiquinone] 1 beta subcomplex subunit 4	Ndufb4	By MS/MS	By matching
NADH dehydrogenase [ubiquinone] 1 beta subcomplex subunit 3	Ndufb3	Q9CQZ6				11.692	NaN	26.5456	NaN	24.2237	NaN	0.85175				5.0109e-08	97953000	2	0	2		18.3	0	97953000	0	2	0	0	2	0	2	2	2	2	Q9CQZ6	Q9CQZ6	NADH dehydrogenase [ubiquinone] 1 beta subcomplex subunit 3	Ndufb3	By MS/MS	By matching
NADH dehydrogenase [ubiquinone] 1 beta subcomplex subunit 10	Ndufb10	Q9DCS9;D3YUK4				21.024	NaN	27.0253	NaN	23.7033	NaN	0.33135				1.0192e-14	136590000	4	0	4		38.6	0	136590000	0	4	0	0	4	0	4	4	4	4	Q9DCS9;D3YUK4	Q9DCS9;D3YUK4	NADH dehydrogenase [ubiquinone] 1 beta subcomplex subunit 10	Ndufb10	By MS/MS	By matching
NADH dehydrogenase [ubiquinone] 1 alpha subcomplex subunit 9, mitochondrial	Ndufa9	Q9DC69				42.525	NaN	26.8317	NaN	22.1879	NaN	-1.18405				4.266e-23	119440000	4	0	4		23.6	0	119440000	0	5	0	0	5	0	5	5	5	5	Q9DC69	Q9DC69	NADH dehydrogenase [ubiquinone] 1 alpha subcomplex subunit 9, mitochondrial	Ndufa9	By MS/MS	By matching
NADH dehydrogenase [ubiquinone] 1 alpha subcomplex subunit 8	Ndufa8	Q9DCJ5				19.992	NaN	29.7625	NaN	26.5926	NaN	3.22065				1.3134e-65	910780000	9	0	9		59.9	0	910780000	0	8	0	0	8	0	8	8	8	8	Q9DCJ5	Q9DCJ5	NADH dehydrogenase [ubiquinone] 1 alpha subcomplex subunit 8	Ndufa8	By MS/MS	By matching
NADH dehydrogenase [ubiquinone] 1 alpha subcomplex subunit 7	Ndufa7	Q9Z1P6				12.575	NaN	25.9625	NaN	23.3776	NaN	0.00565				3.9697e-10	65387000	3	0	3		27.4	0	65387000	0	3	0	0	3	0	3	3	3	3	Q9Z1P6	Q9Z1P6	NADH dehydrogenase [ubiquinone] 1 alpha subcomplex subunit 7	Ndufa7	By MS/MS	By matching
NADH dehydrogenase [ubiquinone] 1 alpha subcomplex subunit 5	Ndufa5	Q9CPP6;D3YTQ8				13.36	NaN	28.7603	NaN	26.4384	NaN	3.06645				7.129e-15	454700000	5	0	5		54.3	0	454700000	0	5	0	0	5	0	5	5	5	5	Q9CPP6;D3YTQ8	Q9CPP6	NADH dehydrogenase [ubiquinone] 1 alpha subcomplex subunit 5	Ndufa5	By MS/MS	By matching
NADH dehydrogenase [ubiquinone] 1 alpha subcomplex subunit 4	Ndufa4	Q62425				9.3267	NaN	29.2181	NaN	26.6331	NaN	3.26115				1.4162e-07	624500000	4	0	4		47.6	0	624500000	0	4	0	0	4	0	4	4	4	4	Q62425	Q62425	NADH dehydrogenase [ubiquinone] 1 alpha subcomplex subunit 4	Ndufa4	By MS/MS	By matching
NADH dehydrogenase [ubiquinone] 1 alpha subcomplex subunit 2	Ndufa2	Q9CQ75				10.916	NaN	27.9971	NaN	25.1897	NaN	1.81775				2.5971e-11	267900000	3	0	3		45.5	0	267900000	0	4	0	0	4	0	4	4	4	4	Q9CQ75	Q9CQ75	NADH dehydrogenase [ubiquinone] 1 alpha subcomplex subunit 2	Ndufa2	By MS/MS	By matching
NADH dehydrogenase [ubiquinone] 1 alpha subcomplex subunit 13	Ndufa13	Q9ERS2				16.859	NaN	24.7215	NaN	21.7215	NaN	-1.65045				0.00077985	27664000	1	0	1		13.9	0	27664000	0	2	0	0	2	0	2	2	2	2	Q9ERS2	Q9ERS2	NADH dehydrogenase [ubiquinone] 1 alpha subcomplex subunit 13	Ndufa13	By MS/MS	By matching
NADH dehydrogenase [ubiquinone] 1 alpha subcomplex subunit 12	Ndufa12	Q7TMF3				17.086	NaN	27.1588	NaN	23.9888	NaN	0.61685				4.8679e-10	149830000	4	0	4		29.7	0	149830000	0	3	0	0	3	0	3	3	3	3	Q7TMF3	Q7TMF3	NADH dehydrogenase [ubiquinone] 1 alpha subcomplex subunit 12	Ndufa12	By MS/MS	By matching
NADH dehydrogenase [ubiquinone] 1 alpha subcomplex subunit 11	Ndufa11	Q9D8B4;G5E814				14.982	NaN	25.2929	NaN	22.4855	NaN	-0.88645				0.0005757	41107000	0	0	0		12.8	0	41107000	0	1	0	0	1	0	1	1	1	1	Q9D8B4;G5E814	Q9D8B4;G5E814	NADH dehydrogenase [ubiquinone] 1 alpha subcomplex subunit 11	Ndufa11	By MS/MS	By matching
NADH dehydrogenase [ubiquinone] 1 alpha subcomplex subunit 10, mitochondrial	Ndufa10	Q99LC3				40.603	NaN	29.4817	NaN	25.0894	NaN	1.71745				3.4247e-56	749670000	15	0	15		51.3	0	749670000	0	12	0	0	12	0	12	12	12	12	Q99LC3	Q99LC3	NADH dehydrogenase [ubiquinone] 1 alpha subcomplex subunit 10, mitochondrial	Ndufa10	By MS/MS	By matching
NADH dehydrogenase [ubiquinone] 1 alpha subcomplex assembly factor 4	Ndufaf4	Q9D1H6				20.082	NaN	23.8119	NaN	20.2268	NaN	-3.14515				0.0084411	14726000	1	0	1		8.1	0	14726000	0	1	0	0	1	0	1	1	1	1	Q9D1H6	Q9D1H6	NADH dehydrogenase [ubiquinone] 1 alpha subcomplex assembly factor 4	Ndufaf4	By MS/MS	By matching
NAD-dependent protein deacetylase sirtuin-2	Sirt2	Q8VDQ8-2;Q8VDQ8;Q8VDQ8-3;Q8VDQ8-4				39.684	NaN	26.9888	NaN	22.5965	NaN	-0.77545				3.407e-20	133180000	4	0	4		23.8	0	133180000	0	5	0	0	5	0	5	5	5	5	Q8VDQ8-2;Q8VDQ8;Q8VDQ8-3;Q8VDQ8-4	Q8VDQ8-2;Q8VDQ8;Q8VDQ8-3;Q8VDQ8-4	NAD-dependent protein deacetylase sirtuin-2	Sirt2	By MS/MS	By matching
NAD(P) transhydrogenase, mitochondrial	Nnt	E9Q8F4;Q8C9V5;Q8BGK0;Q61941				74.325	NaN	23.7842	NaN	18.7841	NaN	-4.58785				1.6635e-05	14446000	3	0	3		4.3	0	14446000	0	2	0	0	2	0	2	2	2	2	E9Q8F4;Q8C9V5;Q8BGK0;Q61941	E9Q8F4;Q8C9V5;Q8BGK0;Q61941	NAD(P) transhydrogenase, mitochondrial	Nnt	By MS/MS	By matching
NAD kinase 2, mitochondrial	Nadk2	Q8C5H8-2;Z4YK42;Q8C5H8-4;Q8C5H8-3;Q8C5H8				43.308	NaN	28.3133	NaN	23.7897	NaN	0.41775				1.6878e-17	333540000	7	0	7		24.7	0	333540000	0	6	0	0	6	0	6	6	6	6	Q8C5H8-2;Z4YK42;Q8C5H8-4;Q8C5H8-3;Q8C5H8	Q8C5H8-2;Z4YK42;Q8C5H8-4;Q8C5H8-3;Q8C5H8	NAD kinase 2, mitochondrial	Nadk2	By MS/MS	By matching
N-acylneuraminate cytidylyltransferase	Cmas	Q99KK2				48.057	NaN	25.2764	NaN	20.7529	NaN	-2.61905				2.8215e-09	40640000	3	0	3		8.3	0	40640000	0	3	0	0	3	0	3	3	3	3	Q99KK2	Q99KK2	N-acylneuraminate cytidylyltransferase	Cmas	By MS/MS	By matching
N-acetyltransferase 10	Nat10	Q8K224				115.42	NaN	24.493	NaN	18.7381	NaN	-4.63385				2.4832e-08	23612000	3	0	3		3.1	0	23612000	0	2	0	0	2	0	2	2	2	2	Q8K224	Q8K224	N-acetyltransferase 10	Nat10	By MS/MS	By matching
N-acetylneuraminate lyase	Npl	Q9DCJ9				35.13	NaN	25.221	NaN	21.1336	NaN	-2.23835				1.8362e-06	39110000	2	0	2		8.1	0	39110000	0	1	0	0	1	0	1	1	1	1	Q9DCJ9	Q9DCJ9	N-acetylneuraminate lyase	Npl	By MS/MS	By matching
N-acetylglucosamine-6-sulfatase	Gns	Q8BFR4				61.174	NaN	28.9133	NaN	24.2695	NaN	0.89755				2.8803e-50	505560000	12	1	11		22.4	1.5	505560000	0	9	1	1	9	1	9	10	10	10	Q8BFR4	Q8BFR4	N-acetylglucosamine-6-sulfatase	Gns	By MS/MS	By MS/MS
N(6)-adenine-specific DNA methyltransferase 2	N6amt2	Q9CY45				24.499	NaN	NaN	NaN	NaN	NaN	NaN				0.011478	0	1	0	1		5.6	0	0	0	1	0	0	1	0	1	1	1	1	Q9CY45	Q9CY45	N(6)-adenine-specific DNA methyltransferase 2	N6amt2	By MS/MS	By matching
Myotubularin-related protein 3	Mtmr3	Q8K296-2;M0QW74;B1ATD5;B1ATD4;R4GML8;Q8K296				120.3	NaN	22.666	NaN	16.7353	NaN	-6.63665				0.0017983	6655100	1	0	1		1.7	0	6655100	0	1	0	0	1	0	1	1	1	1	Q8K296-2;M0QW74;B1ATD5;B1ATD4;R4GML8;Q8K296	Q8K296-2;M0QW74;B1ATD5;B1ATD4;R4GML8;Q8K296	Myotubularin-related protein 3	Mtmr3	By MS/MS	By matching
Myotubularin-related protein 2	Mtmr2	Q6P572;Q9Z2D1				65.767	NaN	24.746	NaN	19.8391	NaN	-3.53285				0.00080714	28138000	1	0	1		4.7	0	28138000	0	1	0	0	1	0	1	1	1	1	Q6P572;Q9Z2D1	Q6P572;Q9Z2D1	Myotubularin-related protein 2	Mtmr2	By MS/MS	By matching
Myosin light chain 1/3, skeletal muscle isoform;Myosin light chain 3	Myl1;Myl3	P05977-2;E9PWG4;P05977;P09542				16.731	NaN	NaN	NaN	NaN	NaN	NaN				0.0058342	0	1	0	1		7.9	0	0	0	1	0	0	1	0	1	1	1	1	P05977-2;E9PWG4;P05977;P09542	P05977-2;E9PWG4;P05977;P09542	Myosin light chain 1/3, skeletal muscle isoform;Myosin light chain 3	Myl1;Myl3	By MS/MS	By matching
Myeloma-overexpressed gene 2 protein homolog	Myeov2	Q3U898;D3Z159				6.1966	NaN	24.0152	NaN	24.0152	NaN	0.64325				3.3456e-06	16955000	1	0	1		35.1	0	16955000	0	1	0	0	1	0	1	1	1	1	Q3U898;D3Z159	Q3U898;D3Z159	Myeloma-overexpressed gene 2 protein homolog	Myeov2	By MS/MS	By matching
Myeloid leukemia factor 2	Mlf2	Q99KX1				28.055	NaN	26.9884	NaN	23.8184	NaN	0.44645				7.5028e-16	133140000	4	1	3		17	3.6	133140000	0	3	1	1	3	1	3	3	3	3	Q99KX1	Q99KX1	Myeloid leukemia factor 2	Mlf2	By MS/MS	By MS/MS
Mycophenolic acid acyl-glucuronide esterase, mitochondrial	Abhd10	F6X5P5;Q6PE15				27.73	NaN	25.164	NaN	21.7046	NaN	-1.66735				0.00025112	37593000	1	0	1		6.3	0	37593000	0	1	0	0	1	0	1	1	1	1	F6X5P5;Q6PE15	F6X5P5;Q6PE15	Mycophenolic acid acyl-glucuronide esterase, mitochondrial	Abhd10	By MS/MS	By matching
Myc box-dependent-interacting protein 1	Bin1	O08539-2;Q6P1B9;O08539				48.013	NaN	26.5094	NaN	21.9244	NaN	-1.44755				2.4134e-20	95527000	6	1	5		16.6	3.2	95527000	0	4	1	1	4	1	4	4	4	4	O08539-2;Q6P1B9;O08539	O08539-2;Q6P1B9;O08539	Myc box-dependent-interacting protein 1	Bin1	By MS/MS	By MS/MS
Muscleblind-like protein 2	Mbnl2	Q8C181-3;Q8C181-2;Q8C181;Q8C181-4				35.958	NaN	25.213	NaN	21.6281	NaN	-1.74385				3.3713e-19	38894000	1	0	1		16.5	0	38894000	0	1	0	0	4	0	1	1	4	1	Q8C181-3;Q8C181-2;Q8C181;Q8C181-4	Q8C181-3;Q8C181-2;Q8C181;Q8C181-4	Muscleblind-like protein 2	Mbnl2	By MS/MS	By matching
Muscleblind-like protein 1	Mbnl1	Q9JKP5;G3X9Q0;S4R267;Q8R003;Q3TJQ3				36.975	NaN	28.6287	NaN	25.4588	NaN	2.08685				2.7575e-23	415060000	7	1	6		18.5	3.2	415060000	0	5	1	1	5	1	2	2	5	5	Q9JKP5;G3X9Q0;S4R267;Q8R003;Q3TJQ3	Q9JKP5;G3X9Q0	Muscleblind-like protein 1	Mbnl1	By MS/MS	By MS/MS
Multiple inositol polyphosphate phosphatase 1	Minpp1	Q9Z2L6				54.537	NaN	25.4654	NaN	21.0731	NaN	-2.29885				7.8909e-08	46329000	3	0	3		5.4	0	46329000	0	2	0	0	2	0	2	2	2	2	Q9Z2L6	Q9Z2L6	Multiple inositol polyphosphate phosphatase 1	Minpp1	By MS/MS	By matching
Multiple coagulation factor deficiency protein 2 homolog	Mcfd2	Q8K5B2;D3Z1G3;D3Z6A4				16.168	NaN	28.6892	NaN	26.1042	NaN	2.73225				5.3642e-56	432810000	7	0	7		69	0	432810000	0	4	0	0	4	0	4	4	4	4	Q8K5B2;D3Z1G3;D3Z6A4	Q8K5B2;D3Z1G3;D3Z6A4	Multiple coagulation factor deficiency protein 2 homolog	Mcfd2	By MS/MS	By matching
Mth938 domain-containing protein	Aamdc	D3YX09;Q8CF11;Q8R0P4-2;D3Z1Q3;Q8R0P4;D3Z442;D3YZD8				5.6764	NaN	25.6702	NaN	23.6702	NaN	0.29825				0.012745	53395000	1	0	1		17.3	0	53395000	0	1	0	0	1	0	1	1	1	1	D3YX09;Q8CF11;Q8R0P4-2;D3Z1Q3;Q8R0P4;D3Z442;D3YZD8	D3YX09;Q8CF11;Q8R0P4-2;D3Z1Q3;Q8R0P4;D3Z442;D3YZD8	Mth938 domain-containing protein	Aamdc	By MS/MS	By matching
mRNA-decapping enzyme 1A	Dcp1a	Q91YD3				65.218	NaN	NaN	NaN	NaN	NaN	NaN				0.014478	0	1	0	1		2	0	0	0	1	0	0	1	0	1	1	1	1	Q91YD3	Q91YD3	mRNA-decapping enzyme 1A	Dcp1a	By MS/MS	By matching
MRG/MORF4L-binding protein	Mrgbp	Q9DAT2;Q9DAT2-2				22.436	NaN	24.9781	NaN	21.8082	NaN	-1.56375				0.00055427	33050000	3	0	3		13.7	0	33050000	0	1	0	0	1	0	1	1	1	1	Q9DAT2;Q9DAT2-2	Q9DAT2;Q9DAT2-2	MRG/MORF4L-binding protein	Mrgbp	By MS/MS	By matching
Mothers against decapentaplegic homolog 3;Mothers against decapentaplegic homolog 2;Mothers against decapentaplegic homolog 9	Smad3;Smad2;Smad9	Q8BUN5;E9Q3M0;Q62432-2;Q62432;A2CG44;Q9JIW5;F7BUP2;E9Q5P9				48.08	NaN	NaN	NaN	NaN	NaN	NaN				5.7436e-15	0	3	1	2		12	2.4	0	0	2	1	1	3	1	2	3	4	3	Q8BUN5;E9Q3M0;Q62432-2;Q62432;A2CG44;Q9JIW5;F7BUP2;E9Q5P9	Q8BUN5;E9Q3M0;Q62432-2;Q62432;A2CG44;Q9JIW5	Mothers against decapentaplegic homolog 3;Mothers against decapentaplegic homolog 2;Mothers against decapentaplegic homolog 9	Smad3;Smad2;Smad9	By MS/MS	By MS/MS
Mortality factor 4-like protein 2	Morf4l2	A2AEB5;A2AEB4;A2AEB3;Q9R0Q4				19.3	NaN	NaN	NaN	NaN	NaN	NaN				9.0716e-08	0	1	0	1		10.3	0	0	0	1	0	0	1	0	1	1	1	1	A2AEB5;A2AEB4;A2AEB3;Q9R0Q4	A2AEB5;A2AEB4;A2AEB3;Q9R0Q4	Mortality factor 4-like protein 2	Morf4l2	By MS/MS	By matching
Mortality factor 4-like protein 1	Morf4l1	P60762-2;P60762				37.23	NaN	25.3372	NaN	21.2497	NaN	-2.12225				0.0047444	42389000	1	0	1		5.6	0	42389000	0	1	0	0	1	0	1	1	1	1	P60762-2;P60762	P60762-2;P60762	Mortality factor 4-like protein 1	Morf4l1	By MS/MS	By matching
MORF4 family-associated protein 1	Mrfap1;Gm5814	Q9CQL7;J3QP80				14.194	NaN	26.6887	NaN	24.6886	NaN	1.31665				1.8833e-14	108170000	2	0	2		28	0	108170000	0	2	0	0	2	0	2	2	2	2	Q9CQL7;J3QP80	Q9CQL7;J3QP80	MORF4 family-associated protein 1	Mrfap1;Gm5814	By MS/MS	By matching
MORC family CW-type zinc finger protein 2A	Morc2a	Q69ZX6;Q8C5W4-2;Q8C5W4				117.33	NaN	25.988	NaN	20.2875	NaN	-3.08445				3.8114e-05	66551000	4	1	3		3.8	1.1	66551000	0	3	1	1	3	1	3	3	3	3	Q69ZX6;Q8C5W4-2;Q8C5W4	Q69ZX6	MORC family CW-type zinc finger protein 2A	Morc2a	By MS/MS	By MS/MS
Monofunctional C1-tetrahydrofolate synthase, mitochondrial	Mthfd1l	Q3V3R1				105.73	NaN	28.1182	NaN	22.3633	NaN	-1.00865				2.0842e-43	291360000	8	0	8		15.6	0	291360000	0	9	0	0	9	0	9	9	9	9	Q3V3R1	Q3V3R1	Monofunctional C1-tetrahydrofolate synthase, mitochondrial	Mthfd1l	By MS/MS	By matching
MKI67 FHA domain-interacting nucleolar phosphoprotein	Mki67ip	Q91VE6;Q91VE6-2;E0CXU3				36.265	NaN	28.6587	NaN	24.4888	NaN	1.11685				3.3419e-66	423780000	8	0	8		38.2	0	423780000	0	7	0	0	7	0	7	7	7	7	Q91VE6;Q91VE6-2;E0CXU3	Q91VE6;Q91VE6-2	MKI67 FHA domain-interacting nucleolar phosphoprotein	Mki67ip	By MS/MS	By matching
Mitotic-spindle organizing protein 2	Mzt2	Q9CQ25				16.524	NaN	24.6688	NaN	22.0838	NaN	-1.28815				3.9933e-10	26671000	2	0	2		12.6	0	26671000	0	1	0	0	1	0	1	1	1	1	Q9CQ25	Q9CQ25	Mitotic-spindle organizing protein 2	Mzt2	By MS/MS	By matching
Mitotic spindle assembly checkpoint protein MAD2A	Mad2l1	Q9Z1B5				23.598	NaN	27.0377	NaN	23.2303	NaN	-0.14165				9.5943e-09	137770000	3	0	3		11.2	0	137770000	0	2	0	0	2	0	2	2	2	2	Q9Z1B5	Q9Z1B5	Mitotic spindle assembly checkpoint protein MAD2A	Mad2l1	By MS/MS	By matching
Mitotic spindle assembly checkpoint protein MAD1	Mad1l1	Q9WTX8;Q9WTX8-2				83.54	NaN	24.7081	NaN	19.1535	NaN	-4.21845				4.9598e-07	27409000	3	0	3		5.3	0	27409000	0	3	0	0	3	0	3	3	3	3	Q9WTX8;Q9WTX8-2	Q9WTX8;Q9WTX8-2	Mitotic spindle assembly checkpoint protein MAD1	Mad1l1	By MS/MS	By matching
Mitogen-activated protein kinase 9;Mitogen-activated protein kinase 8;Mitogen-activated protein kinase 10	Mapk8;Mapk9;Mapk10	D3Z1Z4;Q9WTU6-3;Q9WTU6-2;Q91Y86;A6P3E4;Q3TQZ7;Q80W82;Q61831-2;Q9WTU6-4;Q9WTU6;Q78GB8;Q7TSJ7;G3X8U9;Q8C9D4;Q80W80;Q61831;E9QN59				35.332	NaN	23.3215	NaN	19.3215	NaN	-4.05045				0.00013846	10483000	1	0	1		4.2	0	10483000	0	1	0	0	1	0	1	1	1	1	D3Z1Z4;Q9WTU6-3;Q9WTU6-2;Q91Y86;A6P3E4;Q3TQZ7;Q80W82;Q61831-2;Q9WTU6-4;Q9WTU6;Q78GB8;Q7TSJ7;G3X8U9;Q8C9D4;Q80W80;Q61831;E9QN59	D3Z1Z4;Q9WTU6-3;Q9WTU6-2;Q91Y86;A6P3E4;Q3TQZ7;Q80W82;Q61831-2;Q9WTU6-4;Q9WTU6;Q78GB8;Q7TSJ7;G3X8U9;Q8C9D4;Q80W80;Q61831;E9QN59	Mitogen-activated protein kinase 9;Mitogen-activated protein kinase 8;Mitogen-activated protein kinase 10	Mapk8;Mapk9;Mapk10	By MS/MS	By matching
Mitogen-activated protein kinase 14	Mapk14	P47811-4;P47811-3;P47811;B2KF34;P47811-2;B2KF35				32.458	NaN	25.2457	NaN	21.3389	NaN	-2.03305				1.573e-08	39785000	3	0	3		16.5	0	39785000	0	3	0	0	3	0	3	3	3	3	P47811-4;P47811-3;P47811;B2KF34;P47811-2;B2KF35	P47811-4;P47811-3;P47811;B2KF34;P47811-2;B2KF35	Mitogen-activated protein kinase 14	Mapk14	By MS/MS	By matching
Mitofusin-1	Mfn1	D3Z4L5;D3Z5P8;Q811U4				20.807	NaN	23.2386	NaN	19.9166	NaN	-3.45535				0.00010739	9897000	1	0	1		16.4	0	9897000	0	1	0	0	1	0	1	1	1	1	D3Z4L5;D3Z5P8;Q811U4	D3Z4L5;D3Z5P8;Q811U4	Mitofusin-1	Mfn1	By MS/MS	By matching
Mitochondrial-processing peptidase subunit beta	Pmpcb	Q9CXT8				54.614	NaN	26.7112	NaN	22.1263	NaN	-1.24565				1.8292e-12	109870000	4	0	4		12.9	0	109870000	0	3	0	0	3	0	3	3	3	3	Q9CXT8	Q9CXT8	Mitochondrial-processing peptidase subunit beta	Pmpcb	By MS/MS	By matching
Mitochondrial tRNA-specific 2-thiouridylase 1	Trmu	Q9DAT5				47.24	NaN	NaN	NaN	NaN	NaN	NaN				0.0089155	0	1	0	1		2.9	0	0	0	1	0	0	1	0	1	1	1	1	Q9DAT5	Q9DAT5	Mitochondrial tRNA-specific 2-thiouridylase 1	Trmu	By MS/MS	By matching
Mitochondrial translocator assembly and maintenance protein 41 homolog	Tamm41	Q3TUH1;G5E881;G3UWL8;Q3TUH1-2;D6RGT1;G3UYJ1				37.827	NaN	27.2884	NaN	23.201	NaN	-0.17095				1.3156e-27	163920000	3	0	3		29.4	0	163920000	0	5	0	0	5	0	5	5	5	5	Q3TUH1;G5E881;G3UWL8;Q3TUH1-2;D6RGT1;G3UYJ1	Q3TUH1;G5E881;G3UWL8;Q3TUH1-2;D6RGT1	Mitochondrial translocator assembly and maintenance protein 41 homolog	Tamm41	By MS/MS	By matching
Mitochondrial ribonuclease P protein 1	Trmt10c	Q3UFY8				48.385	NaN	NaN	NaN	NaN	NaN	NaN				0.00321	0	1	0	1		5.6	0	0	0	1	0	0	1	0	1	1	1	1	Q3UFY8	Q3UFY8	Mitochondrial ribonuclease P protein 1	Trmt10c	By MS/MS	By matching
Mitochondrial Rho GTPase 1	Rhot1	F7ASU3;Q8BG51;Q8BG51-2;Q8BG51-3;Q8BG51-4				49.932	NaN	25.2161	NaN	20.5723	NaN	-2.79965				3.8109e-08	38977000	4	0	4		9.4	0	38977000	0	3	0	0	3	0	3	3	3	3	F7ASU3;Q8BG51;Q8BG51-2;Q8BG51-3;Q8BG51-4	F7ASU3;Q8BG51;Q8BG51-2;Q8BG51-3;Q8BG51-4	Mitochondrial Rho GTPase 1	Rhot1	By MS/MS	By matching
Mitochondrial pyruvate carrier 2	Mpc2	Q9D023				14.286	NaN	23.6195	NaN	20.6195	NaN	-2.75245				0.0095162	12888000	1	0	1		7.9	0	12888000	0	1	0	0	1	0	1	1	1	1	Q9D023	Q9D023	Mitochondrial pyruvate carrier 2	Mpc2	By MS/MS	By matching
Mitochondrial nucleoid factor 1	Mnf1	D3Z4C9;Q9CQY6;D3Z4D6				15.363	NaN	25.8267	NaN	23.2417	NaN	-0.13025				3.3161e-13	59511000	5	0	5		37	0	59511000	0	4	0	0	4	0	4	4	4	4	D3Z4C9;Q9CQY6;D3Z4D6	D3Z4C9;Q9CQY6;D3Z4D6	Mitochondrial nucleoid factor 1	Mnf1	By MS/MS	By matching
Mitochondrial intermembrane space import and assembly protein 40	Chchd4	Q8VEA4				15.525	NaN	NaN	NaN	NaN	NaN	NaN				0.0055491	0	1	0	1		5.8	0	0	0	1	0	0	1	0	1	1	1	1	Q8VEA4	Q8VEA4	Mitochondrial intermembrane space import and assembly protein 40	Chchd4	By MS/MS	By matching
Mitochondrial import receptor subunit TOM70	Tomm70a	Q9CZW5				67.589	NaN	27.4448	NaN	22.4907	NaN	-0.88125				3.3512e-36	182690000	9	0	9		22.6	0	182690000	0	10	0	0	10	0	10	10	10	10	Q9CZW5	Q9CZW5	Mitochondrial import receptor subunit TOM70	Tomm70a	By MS/MS	By matching
Mitochondrial import receptor subunit TOM40 homolog	Tomm40	Q9QYA2				37.895	NaN	27.1222	NaN	23.6628	NaN	0.29085				2.3085e-18	146080000	3	0	3		19.9	0	146080000	0	4	0	0	4	0	4	4	4	4	Q9QYA2	Q9QYA2	Mitochondrial import receptor subunit TOM40 homolog	Tomm40	By MS/MS	By matching
Mitochondrial import receptor subunit TOM22 homolog	Tomm22	Q9CPQ3				15.537	NaN	27.9814	NaN	25.1741	NaN	1.80215				6.827e-80	265000000	6	0	6		65.5	0	265000000	0	5	0	0	5	0	5	5	5	5	Q9CPQ3	Q9CPQ3	Mitochondrial import receptor subunit TOM22 homolog	Tomm22	By MS/MS	By matching
Mitochondrial import receptor subunit TOM20 homolog	Tomm20	Q9DCC8				16.284	NaN	NaN	NaN	NaN	NaN	NaN				0.0020292	0	2	0	2		13.8	0	0	0	2	0	0	2	0	2	2	2	2	Q9DCC8	Q9DCC8	Mitochondrial import receptor subunit TOM20 homolog	Tomm20	By MS/MS	By matching
Mitochondrial import inner membrane translocase subunit Tim9	Timm9	Q9WV98				10.344	NaN	28.6161	NaN	26.0312	NaN	2.65925				2.3408e-14	411450000	5	0	5		43.8	0	411450000	0	3	0	0	3	0	3	3	3	3	Q9WV98	Q9WV98	Mitochondrial import inner membrane translocase subunit Tim9	Timm9	By MS/MS	By matching
Mitochondrial import inner membrane translocase subunit Tim8 B	Timm8b	P62077				9.2864	NaN	27.0392	NaN	24.4542	NaN	1.08225				1.7823e-09	137910000	3	0	3		47	0	137910000	0	3	0	0	3	0	3	3	3	3	P62077	P62077	Mitochondrial import inner membrane translocase subunit Tim8 B	Timm8b	By MS/MS	By matching
Mitochondrial import inner membrane translocase subunit Tim8 A	Timm8a1	Q9WVA2;Q4FZG7				11.042	NaN	29.2241	NaN	26.9022	NaN	3.53025				7.2036e-36	627110000	7	0	7		87.6	0	627110000	0	6	0	0	6	0	6	6	6	6	Q9WVA2;Q4FZG7	Q9WVA2	Mitochondrial import inner membrane translocase subunit Tim8 A	Timm8a1	By MS/MS	By matching
Mitochondrial import inner membrane translocase subunit TIM50	Timm50	Q9D880				39.776	NaN	27.9217	NaN	23.8342	NaN	0.46225				6.1863e-30	254250000	7	0	7		18.7	0	254250000	0	5	0	0	5	0	5	5	5	5	Q9D880	Q9D880	Mitochondrial import inner membrane translocase subunit TIM50	Timm50	By MS/MS	By matching
Mitochondrial import inner membrane translocase subunit TIM44	Timm44	O35857;F7C189				51.091	NaN	27.8262	NaN	23.0188	NaN	-0.35315				1.1799e-30	237970000	10	0	10		23.2	0	237970000	0	8	0	0	8	0	8	8	8	8	O35857;F7C189	O35857	Mitochondrial import inner membrane translocase subunit TIM44	Timm44	By MS/MS	By matching
Mitochondrial import inner membrane translocase subunit TIM16	Pam16	Q9CQV1				13.784	NaN	NaN	NaN	NaN	NaN	NaN				0.010774	0	1	0	1		6.4	0	0	0	1	0	0	1	0	1	1	1	1	Q9CQV1	Q9CQV1	Mitochondrial import inner membrane translocase subunit TIM16	Pam16	By MS/MS	By matching
Mitochondrial import inner membrane translocase subunit TIM14	Dnajc19	D3Z5K6;Q9CQV7;Q9CQV7-3;Q9CQV7-2;G3X8S1				12.191	NaN	25.2974	NaN	22.1275	NaN	-1.24445				0.0024725	41236000	1	0	1		13.6	0	41236000	0	1	0	0	1	0	1	1	1	1	D3Z5K6;Q9CQV7;Q9CQV7-3;Q9CQV7-2;G3X8S1	D3Z5K6;Q9CQV7;Q9CQV7-3;Q9CQV7-2;G3X8S1	Mitochondrial import inner membrane translocase subunit TIM14	Dnajc19	By MS/MS	By matching
Mitochondrial import inner membrane translocase subunit Tim13	Timm13	P62075				10.458	NaN	29.0652	NaN	26.4802	NaN	3.10825				8.3376e-11	561690000	4	0	4		49.5	0	561690000	0	4	0	0	4	0	4	4	4	4	P62075	P62075	Mitochondrial import inner membrane translocase subunit Tim13	Timm13	By MS/MS	By matching
Mitochondrial import inner membrane translocase subunit Tim10 B	Timm10b	D3YVK5;Q9WV96;D3YVK4;D6RG99				10.583	NaN	25.9674	NaN	22.9674	NaN	-0.40455				6.6874e-07	65610000	1	0	1		24.7	0	65610000	0	2	0	0	2	0	2	2	2	2	D3YVK5;Q9WV96;D3YVK4;D6RG99	D3YVK5;Q9WV96;D3YVK4;D6RG99	Mitochondrial import inner membrane translocase subunit Tim10 B	Timm10b	By MS/MS	By matching
Mitochondrial import inner membrane translocase subunit Tim10	Timm10	P62073				10.333	NaN	25.5527	NaN	22.7453	NaN	-0.62665				0.0076012	49217000	1	0	1		7.8	0	49217000	0	1	0	0	1	0	1	1	1	1	P62073	P62073	Mitochondrial import inner membrane translocase subunit Tim10	Timm10	By MS/MS	By matching
Mitochondrial glutamate carrier 2	Slc25a18	Q9DB41-2;Q9DB41				33.304	NaN	23.7784	NaN	19.5304	NaN	-3.84155				3.0707e-08	14388000	1	0	1		9.6	0	14388000	0	1	0	0	2	0	1	1	2	1	Q9DB41-2;Q9DB41	Q9DB41-2;Q9DB41	Mitochondrial glutamate carrier 2	Slc25a18	By MS/MS	By matching
Mitochondrial glutamate carrier 1	Slc25a22	Q9D6M3;E9Q6M6;E9PV90;E9PY45				34.67	NaN	26.6647	NaN	22.5772	NaN	-0.79475				1.9701e-14	106380000	3	0	3		13	0	106380000	0	3	0	0	3	0	2	2	3	3	Q9D6M3;E9Q6M6;E9PV90;E9PY45	Q9D6M3;E9Q6M6	Mitochondrial glutamate carrier 1	Slc25a22	By MS/MS	By matching
Mitochondrial fission factor	Mff	Q6PCP5-4;F7CTF8;Q6PCP5-3;E0CYI3;Q6PCP5;E0CYB9				25.073	NaN	27.2265	NaN	23.6415	NaN	0.26955				1.4222e-17	157030000	1	0	1		16.5	0	157030000	0	2	0	0	2	0	1	1	2	2	Q6PCP5-4;F7CTF8;Q6PCP5-3;E0CYI3;Q6PCP5;E0CYB9	Q6PCP5-4;F7CTF8;Q6PCP5-3;E0CYI3;Q6PCP5;E0CYB9	Mitochondrial fission factor	Mff	By MS/MS	By matching
Mitochondrial fission factor	Mff	Q6PCP5-2;F7BC60;F7B1A4;F6VAL0				27.222	NaN	25.5445	NaN	21.7371	NaN	-1.63485				9.1788e-07	48940000	1	0	1		15.5	0	48940000	0	1	0	0	2	0	1	1	2	1	Q6PCP5-2;F7BC60;F7B1A4;F6VAL0	Q6PCP5-2;F7BC60;F7B1A4;F6VAL0	Mitochondrial fission factor	Mff	By MS/MS	By matching
Mitochondrial dicarboxylate carrier	Slc25a10	Q9QZD8				31.715	NaN	24.9646	NaN	21.0577	NaN	-2.31425				4.9387e-16	32741000	2	0	2		13.2	0	32741000	0	2	0	0	2	0	2	2	2	2	Q9QZD8	Q9QZD8	Mitochondrial dicarboxylate carrier	Slc25a10	By MS/MS	By matching
Mitochondrial chaperone BCS1	Bcs1l	Q9CZP5				47.406	NaN	24.2507	NaN	19.6657	NaN	-3.70625				0.0085803	19961000	1	0	1		2.4	0	19961000	0	1	0	0	1	0	1	1	1	1	Q9CZP5	Q9CZP5	Mitochondrial chaperone BCS1	Bcs1l	By MS/MS	By matching
Mitochondrial carrier homolog 2	Mtch2	Q791V5;A2AFW6;Q9D050				33.499	NaN	27.2343	NaN	23.427	NaN	0.05505				3.3946e-23	157890000	3	0	3		16.5	0	157890000	0	3	0	0	3	0	3	3	3	3	Q791V5;A2AFW6;Q9D050	Q791V5;A2AFW6;Q9D050	Mitochondrial carrier homolog 2	Mtch2	By MS/MS	By matching
Mitochondrial antiviral-signaling protein	Mavs	Q8VCF0				53.398	NaN	24.2803	NaN	19.9584	NaN	-3.41355				5.2583e-07	20375000	1	0	1		3	0	20375000	0	1	0	0	1	0	1	1	1	1	Q8VCF0	Q8VCF0	Mitochondrial antiviral-signaling protein	Mavs	By MS/MS	By matching
Mitochondrial 2-oxoglutarate/malate carrier protein	Slc25a11	Q9CR62;Q5SX46;Q5SX48				34.155	NaN	26.858	NaN	22.7706	NaN	-0.60135				1.7512e-20	121640000	6	0	6		27.1	0	121640000	0	6	0	0	6	0	6	6	6	6	Q9CR62;Q5SX46;Q5SX48	Q9CR62;Q5SX46	Mitochondrial 2-oxoglutarate/malate carrier protein	Slc25a11	By MS/MS	By matching
Mini-chromosome maintenance complex-binding protein	Mcmbp	Q8R3C0;H9KV04				72.89	NaN	27.3713	NaN	22.4644	NaN	-0.90755				8.0497e-32	173610000	6	0	6		16.5	0	173610000	0	7	0	0	7	0	7	7	7	7	Q8R3C0;H9KV04	Q8R3C0;H9KV04	Mini-chromosome maintenance complex-binding protein	Mcmbp	By MS/MS	By matching
Mimitin, mitochondrial	Ndufaf2	Q59J78				19.628	NaN	27.0355	NaN	23.4505	NaN	0.07855				1.8515e-27	137560000	6	0	6		43.5	0	137560000	0	5	0	0	5	0	5	5	5	5	Q59J78	Q59J78	Mimitin, mitochondrial	Ndufaf2	By MS/MS	By matching
Migration and invasion enhancer 1	Mien1	Q9CQ86				12.295	NaN	NaN	NaN	NaN	NaN	NaN				0.00016693	0	2	0	2		15.7	0	0	0	2	0	0	2	0	2	2	2	2	Q9CQ86	Q9CQ86	Migration and invasion enhancer 1	Mien1	By MS/MS	By matching
Microtubule-associated proteins 1A/1B light chain 3A	Map1lc3a	Q91VR7				14.272	NaN	25.0397	NaN	23.0397	NaN	-0.33225				4.2503e-06	34490000	1	0	1		17.4	0	34490000	0	1	0	0	2	0	1	1	2	1	Q91VR7	Q91VR7	Microtubule-associated proteins 1A/1B light chain 3A	Map1lc3a	By MS/MS	By matching
Microtubule-associated protein;Microtubule-associated protein 4	Map4	E9PZ43;E9PWC0;P27546-4				97.795	NaN	23.8614	NaN	18.2175	NaN	-5.15445				4.5331e-31	15240000	1	0	1		11.4	0	15240000	0	1	0	0	8	0	1	1	8	1	E9PZ43;E9PWC0;P27546-4	E9PZ43;E9PWC0;P27546-4	Microtubule-associated protein;Microtubule-associated protein 4	Map4	By MS/MS	By matching
Microtubule-associated protein tau	Mapt	P10637-6;P10637-5;B1AQW2;P10637-2;P10637;A2A5Y6;P10637-4;P10637-3				36.74	NaN	27.6307	NaN	23.6307	NaN	0.25875				9.1837e-14	207810000	4	0	4		12.3	0	207810000	0	3	0	0	3	0	3	3	3	3	P10637-6;P10637-5;B1AQW2;P10637-2;P10637;A2A5Y6;P10637-4;P10637-3	P10637-6;P10637-5;B1AQW2;P10637-2;P10637;A2A5Y6;P10637-4;P10637-3	Microtubule-associated protein tau	Mapt	By MS/MS	By matching
Microtubule-associated protein RP/EB family member 2	Mapre2	D3YYK8;E9Q6X0;Q8R001-2;Q8R001;Q3TG90				29.425	NaN	27.4012	NaN	23.4012	NaN	0.02925				5.9173e-14	177250000	4	0	4		22.7	0	177250000	0	4	0	0	4	0	3	3	4	4	D3YYK8;E9Q6X0;Q8R001-2;Q8R001;Q3TG90	D3YYK8;E9Q6X0;Q8R001-2;Q8R001;Q3TG90	Microtubule-associated protein RP/EB family member 2	Mapre2	By MS/MS	By matching
Microtubule-associated protein 6	Map6	Q7TSJ2-3;D3Z6W1;Q7TSJ2-2;Q7TSJ2				32.803	NaN	24.3672	NaN	19.9078	NaN	-3.46415				3.1287e-06	21640000	1	0	1		7.2	0	21640000	0	1	0	0	1	0	1	1	1	1	Q7TSJ2-3;D3Z6W1;Q7TSJ2-2;Q7TSJ2	Q7TSJ2-3;D3Z6W1;Q7TSJ2-2;Q7TSJ2	Microtubule-associated protein 6	Map6	By MS/MS	By matching
Microtubule-associated protein 4;Microtubule-associated protein	Map4	P27546-2;P27546;E9QPW8;P27546-3;F7CK47;F6XPV7;F6V4Z1;Q78TF3				117.34	NaN	30.0933	NaN	24.2605	NaN	0.88855				1.2484e-86	1145500000	22	0	22		26	0	1145500000	0	18	0	0	18	0	11	11	18	18	P27546-2;P27546;E9QPW8;P27546-3;F7CK47;F6XPV7;F6V4Z1;Q78TF3	P27546-2;P27546;E9QPW8;P27546-3	Microtubule-associated protein 4;Microtubule-associated protein	Map4	By MS/MS	By matching
Microtubule-associated protein 1S;MAP1S heavy chain;MAP1S light chain	Map1s	Q8C052				102.94	NaN	26.2786	NaN	21.0307	NaN	-2.34125				1.5289e-17	81404000	3	0	3		7.2	0	81404000	0	5	0	0	5	0	5	5	5	5	Q8C052	Q8C052	Microtubule-associated protein 1S;MAP1S heavy chain;MAP1S light chain	Map1s	By MS/MS	By matching
Microtubule-associated protein 1B;MAP1B heavy chain;MAP1 light chain LC1	Map1b	P14873				270.25	NaN	27.2343	NaN	20.5619	NaN	-2.81005				2.3767e-31	157890000	10	0	10		5.4	0	157890000	0	9	0	0	9	0	8	8	9	9	P14873	P14873	Microtubule-associated protein 1B;MAP1B heavy chain;MAP1 light chain LC1	Map1b	By MS/MS	By matching
Microfibrillar-associated protein 1	Mfap1	Q9CQU1				51.954	NaN	27.0241	NaN	22.9366	NaN	-0.43535				6.177e-26	136480000	4	0	4		15.7	0	136480000	0	4	0	0	4	0	4	4	4	4	Q9CQU1	Q9CQU1	Microfibrillar-associated protein 1	Mfap1	By MS/MS	By matching
Methyltransferase-like protein 13	Mettl13	Q91YR5;Q91YR5-2;Q91YR5-1;E9PYK1				78.756	NaN	25.3262	NaN	20.1167	NaN	-3.25525				3.0386e-11	42066000	3	0	3		7.3	0	42066000	0	3	0	0	3	0	3	3	3	3	Q91YR5;Q91YR5-2;Q91YR5-1;E9PYK1	Q91YR5;Q91YR5-2;Q91YR5-1	Methyltransferase-like protein 13	Mettl13	By MS/MS	By matching
Methylthioribulose-1-phosphate dehydratase	Apip	Q9WVQ5				26.949	NaN	26.223	NaN	22.223	NaN	-1.14895				1.1147e-05	78328000	2	0	2		13.7	0	78328000	0	2	0	0	2	0	2	2	2	2	Q9WVQ5	Q9WVQ5	Methylthioribulose-1-phosphate dehydratase	Apip	By MS/MS	By matching
Methylthioribose-1-phosphate isomerase	Mri1	Q9CQT1;F6YY88;F8WI95				39.41	NaN	27.9353	NaN	23.4758	NaN	0.10385				3.3555e-38	256660000	6	0	6		41.2	0	256660000	0	6	0	0	6	0	6	6	6	6	Q9CQT1;F6YY88;F8WI95	Q9CQT1;F6YY88	Methylthioribose-1-phosphate isomerase	Mri1	By MS/MS	By matching
Methylosome subunit pICln	Clns1a	Q923F1;Q61189				26.522	NaN	25.3136	NaN	22.1437	NaN	-1.22825				1.5917e-06	41703000	2	0	2		9.5	0	41703000	0	2	0	0	2	0	2	2	2	2	Q923F1;Q61189	Q923F1;Q61189	Methylosome subunit pICln	Clns1a	By MS/MS	By matching
Methylmalonyl-CoA epimerase, mitochondrial	Mcee	Q9D1I5				19.017	NaN	25.33	NaN	22.0081	NaN	-1.36385				5.475e-06	42178000	2	0	2		10.7	0	42178000	0	1	0	0	1	0	1	1	1	1	Q9D1I5	Q9D1I5	Methylmalonyl-CoA epimerase, mitochondrial	Mcee	By MS/MS	By matching
Methylmalonate-semialdehyde dehydrogenase [acylating], mitochondrial	Aldh6a1	Q9EQ20				57.915	NaN	23.3209	NaN	18.4629	NaN	-4.90905				6.952e-06	10478000	1	0	1		3.9	0	10478000	0	1	0	0	1	0	1	1	1	1	Q9EQ20	Q9EQ20	Methylmalonate-semialdehyde dehydrogenase [acylating], mitochondrial	Aldh6a1	By MS/MS	By matching
Methylcrotonoyl-CoA carboxylase subunit alpha, mitochondrial	Mccc1	Q99MR8				79.343	NaN	23.3604	NaN	18.0749	NaN	-5.29705				0.00086115	10769000	1	0	1		1.8	0	10769000	0	1	0	0	1	0	1	1	1	1	Q99MR8	Q99MR8	Methylcrotonoyl-CoA carboxylase subunit alpha, mitochondrial	Mccc1	By MS/MS	By matching
Methyl-CpG-binding protein 2	Mecp2	Q9Z2D6;Q9Z2D6-2;D3YY81;D3Z7U4				52.307	NaN	25.1224	NaN	20.663	NaN	-2.70895				5.4039e-09	36526000	2	0	2		6.4	0	36526000	0	2	0	0	2	0	2	2	2	2	Q9Z2D6;Q9Z2D6-2;D3YY81;D3Z7U4	Q9Z2D6;Q9Z2D6-2;D3YY81;D3Z7U4	Methyl-CpG-binding protein 2	Mecp2	By MS/MS	By matching
Methyl-CpG-binding domain protein 3	Mbd3	Q9Z2D8-2;D3YTR5;D3YTR4;Q9Z2D8;F6WZH1				28.338	NaN	28.1837	NaN	24.5987	NaN	1.22675				2.6981e-96	304880000	7	0	7		37.2	0	304880000	0	5	0	0	5	0	5	5	5	5	Q9Z2D8-2;D3YTR5;D3YTR4;Q9Z2D8;F6WZH1	Q9Z2D8-2;D3YTR5;D3YTR4;Q9Z2D8;F6WZH1	Methyl-CpG-binding domain protein 3	Mbd3	By MS/MS	By matching
Methionine aminopeptidase;Methionine aminopeptidase 2	Metap2	Q3TMN1;O08663;Q3UI33;M0QW69;M0QW48;M0QWM9;M0QWX0				50.526	NaN	28.3154	NaN	23.7306	NaN	0.35865				1.6568e-37	334040000	8	0	8		25.7	0	334040000	0	8	0	0	8	0	8	8	8	8	Q3TMN1;O08663;Q3UI33;M0QW69;M0QW48;M0QWM9;M0QWX0	Q3TMN1;O08663;Q3UI33	Methionine aminopeptidase;Methionine aminopeptidase 2	Metap2	By MS/MS	By matching
Metaxin-2	Mtx2	O88441				29.758	NaN	28.3025	NaN	24.7175	NaN	1.34555				3.1695e-36	331060000	4	0	4		27.4	0	331060000	0	4	0	0	4	0	4	4	4	4	O88441	O88441	Metaxin-2	Mtx2	By MS/MS	By matching
Metaxin-1	Mtx1	G3UXX9;G3XA66;P47802;D3Z3F4;F7C846;G3UXB5;G3XA75				21.092	NaN	27.0886	NaN	23.6292	NaN	0.25725				7.3136e-13	142720000	2	0	2		15.7	0	142720000	0	2	0	0	2	0	2	2	2	2	G3UXX9;G3XA66;P47802;D3Z3F4;F7C846;G3UXB5;G3XA75	G3UXX9;G3XA66;P47802;D3Z3F4;F7C846;G3UXB5;G3XA75	Metaxin-1	Mtx1	By MS/MS	By matching
Metastasis-associated protein MTA1	Mta1	F8WHY8;E9PX23;Q8K4B0				79.189	NaN	24.2226	NaN	18.7963	NaN	-4.57565				3.5888e-12	19576000	1	0	1		5.4	0	19576000	0	1	0	0	3	0	1	1	3	1	F8WHY8;E9PX23;Q8K4B0	F8WHY8;E9PX23;Q8K4B0	Metastasis-associated protein MTA1	Mta1	By MS/MS	By matching
Metallothionein-1	Mt1	P02802				6.0181	NaN	29.0613	NaN	27.4763	NaN	4.10435				3.0634e-06	560160000	1	0	1		19.7	0	560160000	0	1	0	0	1	0	1	1	1	1	P02802	P02802	Metallothionein-1	Mt1	By MS/MS	By matching
Mesencephalic astrocyte-derived neurotrophic factor	Manf	Q80ZP8;Q3TMX5;Q9CXI5;F6USD5;F6T4L3;E0CXA8;F7C1S6				19.012	NaN	30.0634	NaN	26.8934	NaN	3.52145				5.9885e-25	1122000000	8	0	8		46.7	0	1122000000	0	7	0	0	7	0	7	7	7	7	Q80ZP8;Q3TMX5;Q9CXI5;F6USD5;F6T4L3;E0CXA8;F7C1S6	Q80ZP8;Q3TMX5;Q9CXI5;F6USD5;F6T4L3;E0CXA8	Mesencephalic astrocyte-derived neurotrophic factor	Manf	By MS/MS	By matching
Merlin	Nf2	F6X089;F8WJ43;P46662-2;P46662				9.6381	NaN	24.6622	NaN	22.6622	NaN	-0.70975				0.00056521	26550000	1	0	1		28.9	0	26550000	0	1	0	0	1	0	1	1	1	1	F6X089;F8WJ43;P46662-2;P46662	F6X089;F8WJ43;P46662-2;P46662	Merlin	Nf2	By MS/MS	By matching
Membrane-bound transcription factor site-1 protease	Mbtps1	Q9WTZ2				117.46	NaN	NaN	NaN	NaN	NaN	NaN				0.013232	0	1	1	0		0	1.3	0	0	0	1	1	0	1	0	1	1	1	Q9WTZ2	Q9WTZ2	Membrane-bound transcription factor site-1 protease	Mbtps1	By matching	By MS/MS
Membrane-associated guanylate kinase, WW and PDZ domain-containing protein 1	Magi1	Q6RHR9-2;Q6RHR9-3;E9PZ12;Q6RHR9				127.65	NaN	24.3729	NaN	18.8493	NaN	-4.52265				1.8138e-06	21726000	1	0	1		1.6	0	21726000	0	1	0	0	1	0	1	1	1	1	Q6RHR9-2;Q6RHR9-3;E9PZ12;Q6RHR9	Q6RHR9-2;Q6RHR9-3;E9PZ12;Q6RHR9	Membrane-associated guanylate kinase, WW and PDZ domain-containing protein 1	Magi1	By MS/MS	By matching
Melanoma-associated antigen D1	Maged1	Q9QYH6				85.669	NaN	27.1317	NaN	22.4313	NaN	-0.94065				1.6561e-45	147050000	4	1	3		8	1.5	147050000	0	4	1	1	4	0	3	3	4	4	Q9QYH6	Q9QYH6	Melanoma-associated antigen D1	Maged1	By MS/MS	By MS/MS
Melanoma inhibitory activity protein 3	Mia3	Q8BI84-3;J3KMH5;J3KMG3;Q8BI84				86.912	NaN	23.6328	NaN	18.0782	NaN	-5.29375				0.0010903	13007000	1	0	1		1.7	0	13007000	0	1	0	0	1	0	1	1	1	1	Q8BI84-3;J3KMH5;J3KMG3;Q8BI84	Q8BI84-3;J3KMH5;J3KMG3;Q8BI84	Melanoma inhibitory activity protein 3	Mia3	By MS/MS	By matching
Mediator of RNA polymerase II transcription subunit 4	Med4	Q9CQA5-2;Q9CQA5				19.868	NaN	24.8118	NaN	21.2268	NaN	-2.14515				6.7211e-07	29451000	1	0	1		13	0	29451000	0	2	0	0	2	0	2	2	2	2	Q9CQA5-2;Q9CQA5	Q9CQA5-2;Q9CQA5	Mediator of RNA polymerase II transcription subunit 4	Med4	By MS/MS	By matching
Mediator of RNA polymerase II transcription subunit 29	Med29	Q9DB91				21.011	NaN	25.0416	NaN	21.5822	NaN	-1.78975				9.4604e-05	34537000	1	0	1		7	0	34537000	0	1	0	0	1	0	1	1	1	1	Q9DB91	Q9DB91	Mediator of RNA polymerase II transcription subunit 29	Med29	By MS/MS	By matching
Mediator of RNA polymerase II transcription subunit 28	Med28	D3YWT4;Q920D3				12.633	NaN	25.3485	NaN	23.7635	NaN	0.39155				8.0384e-05	42724000	1	0	1		13.6	0	42724000	0	1	0	0	1	0	1	1	1	1	D3YWT4;Q920D3	D3YWT4;Q920D3	Mediator of RNA polymerase II transcription subunit 28	Med28	By MS/MS	By matching
Mediator of RNA polymerase II transcription subunit 22	Med22	Q62276-2;A2ALA4;Q62276				16.435	NaN	NaN	NaN	NaN	NaN	NaN				0.00033151	0	2	0	2		14.3	0	0	0	2	0	0	2	0	2	2	2	2	Q62276-2;A2ALA4;Q62276	Q62276-2;A2ALA4;Q62276	Mediator of RNA polymerase II transcription subunit 22	Med22	By MS/MS	By matching
Mediator of RNA polymerase II transcription subunit 21	Med21	Q9CQ39				15.588	NaN	25.3848	NaN	22.7999	NaN	-0.57205				2.7892e-11	43812000	3	0	3		34.7	0	43812000	0	3	0	0	3	0	3	3	3	3	Q9CQ39	Q9CQ39	Mediator of RNA polymerase II transcription subunit 21	Med21	By MS/MS	By matching
Mediator of RNA polymerase II transcription subunit 15	Med15	E9Q7C1;G3X8S4;Q924H2				82.595	NaN	24.1104	NaN	19.9403	NaN	-3.43165				0.00075988	18111000	0	0	0		2.9	0	18111000	0	1	0	0	1	0	1	1	1	1	E9Q7C1;G3X8S4;Q924H2	E9Q7C1;G3X8S4;Q924H2	Mediator of RNA polymerase II transcription subunit 15	Med15	By MS/MS	By matching
Matrix-remodeling-associated protein 8	Mxra8	Q9DBV4				49.75	NaN	NaN	NaN	NaN	NaN	NaN				0.0039164	0	1	1	0		0	2.7	0	0	0	1	1	0	1	0	1	1	1	Q9DBV4	Q9DBV4	Matrix-remodeling-associated protein 8	Mxra8	By matching	By MS/MS
Maternal embryonic leucine zipper kinase	Melk	Q61846				72.728	NaN	23.2755	NaN	18.1462	NaN	-5.22575				0.00065939	10154000	1	0	1		2.6	0	10154000	0	1	0	0	1	0	1	1	1	1	Q61846	Q61846	Maternal embryonic leucine zipper kinase	Melk	By MS/MS	By matching
Maspardin	Spg21	Q9CQC8-2;Q9CQC8				33.151	NaN	26.3227	NaN	22.4158	NaN	-0.95615				8.6988e-12	83929000	3	0	3		22.7	0	83929000	0	3	0	0	3	0	3	3	3	3	Q9CQC8-2;Q9CQC8	Q9CQC8-2;Q9CQC8	Maspardin	Spg21	By MS/MS	By matching
Mannose-1-phosphate guanyltransferase alpha	Gmppa	Q922H4;D3Z3L0;D3Z3M0;D3Z2L8;D3YVK2;D3Z5Z5;D3Z0T7				46.244	NaN	NaN	NaN	NaN	NaN	NaN				6.281e-07	0	2	1	1		3.6	2.4	0	0	1	1	1	1	1	1	2	2	2	Q922H4;D3Z3L0;D3Z3M0;D3Z2L8;D3YVK2;D3Z5Z5;D3Z0T7	Q922H4;D3Z3L0;D3Z3M0;D3Z2L8;D3YVK2;D3Z5Z5;D3Z0T7	Mannose-1-phosphate guanyltransferase alpha	Gmppa	By MS/MS	By MS/MS
Malonyl-CoA-acyl carrier protein transacylase, mitochondrial	Mcat	Q8R3F5				41.928	NaN	NaN	NaN	NaN	NaN	NaN				0.0013197	0	1	0	1		3.4	0	0	0	1	0	0	1	0	1	1	1	1	Q8R3F5	Q8R3F5	Malonyl-CoA-acyl carrier protein transacylase, mitochondrial	Mcat	By MS/MS	By matching
Malignant T-cell-amplified sequence 1;Malignant T-cell-amplified sequence 2	Mcts1;Mcts2	Q9DB27;Q9CQ21;Q9DB27-2				20.555	NaN	25.396	NaN	22.0741	NaN	-1.29785				2.0467e-06	44153000	1	0	1		9.9	0	44153000	0	1	0	0	1	0	1	1	1	1	Q9DB27;Q9CQ21;Q9DB27-2	Q9DB27;Q9CQ21;Q9DB27-2	Malignant T-cell-amplified sequence 1;Malignant T-cell-amplified sequence 2	Mcts1;Mcts2	By MS/MS	By matching
Male-enhanced antigen 1	Mea1	Q64327				18.584	NaN	25.4803	NaN	23.4803	NaN	0.10835				2.0935e-11	46809000	2	0	2		17.8	0	46809000	0	2	0	0	2	0	2	2	2	2	Q64327	Q64327	Male-enhanced antigen 1	Mea1	By MS/MS	By matching
Magnesium-dependent phosphatase 1	Mdp1	Q9D967				18.582	NaN	27.2557	NaN	23.9338	NaN	0.56185				3.6632e-07	160250000	3	0	3		28.7	0	160250000	0	3	0	0	3	0	3	3	3	3	Q9D967	Q9D967	Magnesium-dependent phosphatase 1	Mdp1	By MS/MS	By matching
Lysosomal protein NCU-G1	0610031J06Rik	H3BKY1;H9H9R4;Q9JHJ3				34.764	NaN	25.5229	NaN	22.3529	NaN	-1.01905				1.364e-05	48211000	1	0	1		6.3	0	48211000	0	1	0	0	1	0	1	1	1	1	H3BKY1;H9H9R4;Q9JHJ3	H3BKY1;H9H9R4;Q9JHJ3	Lysosomal protein NCU-G1	0610031J06Rik	By MS/MS	By matching
Lysosomal protective protein;Lysosomal protective protein 32 kDa chain;Lysosomal protective protein 20 kDa chain	Ctsa	P16675;G3X8T3;A2A5J9;A2A5J8				53.844	NaN	28.3027	NaN	23.9808	NaN	0.60885				3.0328e-28	331100000	6	0	6		17.9	0	331100000	0	6	0	0	6	0	6	6	6	6	P16675;G3X8T3;A2A5J9;A2A5J8	P16675;G3X8T3	Lysosomal protective protein;Lysosomal protective protein 32 kDa chain;Lysosomal protective protein 20 kDa chain	Ctsa	By MS/MS	By matching
[truncated: 2,150 more rows]
